# Supplementary material for: Parental kinship influences global methylation and epigenetic age estimation in Peromyscus
Source: Genetics. 2025 Dec 29;232(3):iyaf281. doi: 10.1093/genetics/iyaf281 (PMC13017600; doi:10.1093/genetics/iyaf281)
Supplement: iyaf281_Supplementary_Data [file iyaf281_supplementary_data.zip › Supplementary_Table_S1_GENETICS-2025-308888.xlsx]

## Sheet: Sheet 1
left_out
