# Supplementary material for: Parental kinship influences global methylation and epigenetic age estimation in Peromyscus
Source: Genetics. 2025 Dec 29;232(3):iyaf281. doi: 10.1093/genetics/iyaf281 (PMC13017600; doi:10.1093/genetics/iyaf281)
Supplement: iyaf281_Supplementary_Data [file iyaf281_supplementary_data.zip › Supplementary_Table_S2_GENETICS-2025-308888.xlsx]

## Sheet: PC1
CGid	SYMBOL	GeneRegionID	seqnames	probeStart	probeEnd	width	strand	CGstart	CGend	seq	annotation	geneChr	geneStart	geneEnd	geneLength	geneStrand	transcriptId	distanceToTSS	flank_txIds	flank_geneIds	flank_gene_distances	genic	Intergenic	Promoter	fiveUTR	threeUTR	Exon	Intron	downstream	distal_intergenic	main_Categories	CpG_number_on_geneRegion	CpGs_number_on_gene	ENSEMBL	ensembl_gene_id_version	chromosome_name	entrezgene_id	conservationInHuman	CpGislandseqnames	CpGislandstart	CpGislandend	CpGislandwidth	CpGislandstrand	CpGislandlen	CpGislandcount	CpGislandgc	CpGislandoe	CpGislandden	CpGislandpvalue
cg00177385	Odf3l1	Odf3l1_Intergenic_downstream	7	51764119	51764168	50	+	51764119	51764120	CGTGCTCTATTATACAGAACAGAAGGAACATTTGGTGGGTTGAATACTTG	Distal Intergenic	7	51853495	51857302	3808	2	Odf3l1-201	93134				FALSE	TRUE	FALSE	FALSE	FALSE	FALSE	FALSE	FALSE	TRUE	Intergenic_downstream	4	4	ENSPEMG00000001583	ENSPEMG00000001583.2	7		mapped to different genes
cg00209445	Phf20l1	Phf20l1_Exon	20	32963942	32963991	50	+	32963942	32963943	CGTTGGACAGACTGTCGCTATTACCCTGCCAAGATTGAAGCAATTAACAA	Exon (Phf20l1-201/Phf20l1, exon 3 of 20)	20	32947222	33011293	64072	1	Phf20l1-201	16720	Phf20l1-201;Phf20l1-202	Phf20l1;Phf20l1	0;0	TRUE	FALSE	FALSE	FALSE	FALSE	TRUE	FALSE	FALSE	FALSE	Exon	5	5	ENSPEMG00000027976	ENSPEMG00000027976.1	20	102918681	conserved gene and region
cg00286320	Rnf220	Rnf220_Intron	2	132726196	132726245	50	-	132726244	132726245	GGACTGACAACAATTTTTAGCTGAGAGATTCTTCACCAAAATGCCAGGCG	Intron (Rnf220-201/Rnf220, intron 1 of 13)	2	132682903	132911066	228164	2	Rnf220-201	184821	Rnf220-201	Rnf220	0	TRUE	FALSE	FALSE	FALSE	FALSE	FALSE	TRUE	FALSE	FALSE	Intron	139	154	ENSPEMG00000022794	ENSPEMG00000022794.2	2	102925328	conserved gene and region	2	132726244	132726452	209	*	209	14	0.660287	0.627762	0.0669856	4.14521e-08
cg00379872	Nfib	Nfib_Intergenic_upstream	2	100470006	100470055	50	-	100470054	100470055	GCTGGGAACACTTCCAAATTTAGGCTTGCACAATTATTTTTATTGGTGCG	Distal Intergenic	2	100153329	100369949	216621	2	Nfib-201	-100106				FALSE	TRUE	FALSE	FALSE	FALSE	FALSE	FALSE	FALSE	TRUE	Intergenic_upstream	3	62	ENSPEMG00000015036	ENSPEMG00000015036.2	2	102920913	conserved gene but different region
cg00704341	Pou3f2	Pou3f2_Intergenic_upstream	2	45225907	45225956	50	-	45225907	45225908	CGTACTCAGGCGCAATAAACAGCTAAATGAGGCGCACAGCAATTTCACTT	Distal Intergenic	2	44394082	44395413	1332	2	Pou3f2-201	-830543				FALSE	TRUE	FALSE	FALSE	FALSE	FALSE	FALSE	FALSE	TRUE	Intergenic_upstream	33	54	ENSPEMG00000002130	ENSPEMG00000002130.2	2	102904440	mapped to different genes
cg00726571	Klhl14	Klhl14_Promoter	19	11913717	11913766	50	+	11913717	11913718	CGAGCGTAAATGACTGCGATTTCAAACATCTTTGGAAGAAAGAAGGGGAA	Promoter (2-3kb)	19	11805204	11911222	106019	2	Klhl14-201	-2495	Klhl14-201	Klhl14	0	FALSE	TRUE	TRUE	FALSE	FALSE	FALSE	FALSE	FALSE	FALSE	Promoter	8	42	ENSPEMG00000010218	ENSPEMG00000010218.2	19		conserved gene and region
cg00793219	Barhl2	Barhl2_Promoter	10	96194368	96194417	50	+	96194416	96194417	GCGGCACTAATTAGGCCACATTAAAACCGTAGTGTGTCCCTAATGGTGCG	Promoter (7-8kb)	10	96182551	96187168	4618	2	Barhl2-201	-7200				FALSE	TRUE	TRUE	FALSE	FALSE	FALSE	FALSE	FALSE	FALSE	Promoter	11	32	ENSPEMG00000026467	ENSPEMG00000026467.1	10		conserved gene but different region
cg00808134
cg00896947	Snd1	Snd1_Intron	3	41756050	41756099	50	+	41756050	41756051	CGTTTTAGCTGATCTGTGCTGTTTGTAGCCATATGGTCCCCTGAGCACGT	Intron (Snd1-201/Snd1, intron 9 of 23)	3	41697506	42118132	420627	1	Snd1-201	58544	Snd1-201	Snd1	0	TRUE	FALSE	FALSE	FALSE	FALSE	FALSE	TRUE	FALSE	FALSE	Intron	10	12	ENSPEMG00000010240	ENSPEMG00000010240.2	3	102919176	conserved gene and region
cg00915004	Vti1a	Vti1a_Intron	1	187221254	187221303	50	+	187221254	187221255	CGATGGGTTTTAATGAAATCCATTTGACAAATATAATTAAGGTGTTTTAA	Intron (Vti1a-203/Vti1a, intron 5 of 7)	1	187051481	187364995	313515	1	Vti1a-201	169773	Vti1a-201;Vti1a-202;Vti1a-203	Vti1a;Vti1a;Vti1a	0;0;0	TRUE	FALSE	FALSE	FALSE	FALSE	FALSE	TRUE	FALSE	FALSE	Intron	21	25	ENSPEMG00000012533	ENSPEMG00000012533.2	1		conserved gene and region
cg01052352	Ajap1	Ajap1_Exon	2	160615940	160615989	50	+	160615988	160615989	TGTGGCCTTCGTGTCTGAGAAATGGTTTGAAATCTCCTGCTGACTGGCCG	Exon (Ajap1-201/Ajap1, exon 4 of 4)	2	160560475	160615982	55508	1	Ajap1-201	55465	Ajap1-201	Ajap1	0	TRUE	FALSE	FALSE	FALSE	FALSE	TRUE	FALSE	FALSE	FALSE	Exon	1	2	ENSPEMG00000021303	ENSPEMG00000021303.2	2		conserved gene but different region
cg01065375	Pde4d	Pde4d_Intron	15	44768572	44768621	50	-	44768620	44768621	AGCTGTTCCGCAAGACAGAAGCCAATTATTCTTGGCACGTACTTCTGTCG	Intron (Pde4d-205/Pde4d, intron 5 of 14)	15	44660883	45743839	1082957	2	Pde4d-201	975218	Pde4d-201;Pde4d-202;Pde4d-203;Pde4d-204;Pde4d-205	Pde4d;Pde4d;Pde4d;Pde4d;Pde4d	0;0;0;0;0	TRUE	FALSE	FALSE	FALSE	FALSE	FALSE	TRUE	FALSE	FALSE	Intron	5	7	ENSPEMG00000022726	ENSPEMG00000022726.2	15	102904564	conserved gene and region
cg01213247	Pbx3	Pbx3_Intron	4	5294439	5294488	50	-	5294439	5294440	CGTGAGGCTATTTATTGAGTTGTTTTACTAGCTGTGAACATGCCGCTTTA	Intron (Pbx3-202/Pbx3, intron 2 of 6)	4	5170045	5363989	193945	1	Pbx3-201	124394	Pbx3-201;Pbx3-202	Pbx3;Pbx3	0;0	TRUE	FALSE	FALSE	FALSE	FALSE	FALSE	TRUE	FALSE	FALSE	Intron	51	68	ENSPEMG00000021405	ENSPEMG00000021405.2	4	102913958	conserved gene and region
cg01280724	Neurod2	Neurod2_Intergenic_downstream	8	83646887	83646936	50	+	83646887	83646888	CGTTGTTTTATTGCTGGCAAATGCTGCTGCTTGCTGCTGTTGGAGGCGTT	Distal Intergenic	8	83681228	83682376	1149	2	Neurod2-201	35440				FALSE	TRUE	FALSE	FALSE	FALSE	FALSE	FALSE	FALSE	TRUE	Intergenic_downstream	33	51	ENSPEMG00000024489	ENSPEMG00000024489.1	8	102911644	conserved gene and region
cg01292864	Clcf1	Clcf1_Intron	1	137451319	137451368	50	+	137451319	137451320	CGGGGGAGCTGGCTCCAGCCCCAGGATACACCGAGGAAATTAGTTTGTCT	Intron (Clcf1-201/Clcf1, intron 2 of 2)	1	137444742	137452867	8126	1	Clcf1-201	6577	Clcf1-201	Clcf1	0	TRUE	FALSE	FALSE	FALSE	FALSE	FALSE	TRUE	FALSE	FALSE	Intron	2	3	ENSPEMG00000008786	ENSPEMG00000008786.2	1		mapped to different genes
cg01316934	Rnf220	Rnf220_Intron	2	132771979	132772028	50	+	132772027	132772028	CTCCTATATCTTTGCTCAGGAAATGGCCTCATAAAAGTGACAGGGAGACG	Intron (Rnf220-201/Rnf220, intron 1 of 13)	2	132682903	132911066	228164	2	Rnf220-201	139038	Rnf220-201	Rnf220	0	TRUE	FALSE	FALSE	FALSE	FALSE	FALSE	TRUE	FALSE	FALSE	Intron	139	154	ENSPEMG00000022794	ENSPEMG00000022794.2	2	102925328	conserved gene and region
cg01374344	Lmo1	Lmo1_Intergenic_upstream	1	99769902	99769951	50	-	99769950	99769951	GATTAGTGGGCTGTCATGTTATTGCAGGCTGCTATTTACATTTCTCTCCG	Distal Intergenic	1	99682414	99718685	36272	2	Lmo1-201	-51266				FALSE	TRUE	FALSE	FALSE	FALSE	FALSE	FALSE	FALSE	TRUE	Intergenic_upstream	38	61	ENSPEMG00000001630	ENSPEMG00000001630.2	1	102918777	conserved gene and region
cg01429475	Btrc	Btrc_Intron	1	176479715	176479764	50	+	176479715	176479716	CGTATGGCAGAGGGTCAGTAATCAGTGTCATCGTGCCTTTAAATCGTGTT	Intron (Btrc-201/Btrc, intron 2 of 13)	1	176386620	176563403	176784	1	Btrc-201	93095	Btrc-201;Btrc-202	Btrc;Btrc	0;0	TRUE	FALSE	FALSE	FALSE	FALSE	FALSE	TRUE	FALSE	FALSE	Intron	48	97	ENSPEMG00000014260	ENSPEMG00000014260.2	1	102923551	conserved gene and region
cg01441091	Rnf220	Rnf220_Intron	2	132726156	132726205	50	-	132726156	132726157	CGGGCGCTGCCTCAGCCCTTGCACTGATAACGAGGAAATGGGACTGACAA	Intron (Rnf220-201/Rnf220, intron 1 of 13)	2	132682903	132911066	228164	2	Rnf220-201	184861	Rnf220-201	Rnf220	0	TRUE	FALSE	FALSE	FALSE	FALSE	FALSE	TRUE	FALSE	FALSE	Intron	139	154	ENSPEMG00000022794	ENSPEMG00000022794.2	2	102925328	conserved gene and region	2	132726084	132726187	104	*	104	12	0.682692	0.990476	0.115385	9.44718e-10
cg01472737	Klhl14	Klhl14_Promoter	19	11913850	11913899	50	+	11913898	11913899	GCATTGCTAATTAGTCAATTTCTCTCTGCCTTCACAGGCTGGCGACTTCG	Promoter (2-3kb)	19	11805204	11911222	106019	2	Klhl14-201	-2628	Klhl14-201	Klhl14	0	FALSE	TRUE	TRUE	FALSE	FALSE	FALSE	FALSE	FALSE	FALSE	Promoter	8	42	ENSPEMG00000010218	ENSPEMG00000010218.2	19		conserved gene but different region
cg01498131	Agap3	Agap3_Intron	3	61798350	61798399	50	-	61798398	61798399	TAGAAACTAATTGAATGTGGCTTAATCACACATCTTAATAGCTTTCCACG	Intron (Agap3-201/Agap3, intron 11 of 18)	3	61757791	61810645	52855	1	Agap3-201	40559	Agap3-201	Agap3	0	TRUE	FALSE	FALSE	FALSE	FALSE	FALSE	TRUE	FALSE	FALSE	Intron	13	13	ENSPEMG00000017584	ENSPEMG00000017584.2	3		conserved gene and region	3	61798398	61798571	174	*	174	13	0.557471	0.966667	0.0747126	3.95096e-08
cg01537733	Zeb2	Zeb2_Intergenic_upstream	4	24802753	24802802	50	-	24802753	24802754	CGTGGTAGGATTATCATTCTCATAGACCTCTTACCGAGCTTTTAGCTAAA	Distal Intergenic	4	23051959	23173984	122026	2	Zeb2-202	-1628818				FALSE	TRUE	FALSE	FALSE	FALSE	FALSE	FALSE	FALSE	TRUE	Intergenic_upstream	73	211	ENSPEMG00000004029	ENSPEMG00000004029.2	4		mapped to different genes
cg01740609	Zeb2	Zeb2_Intergenic_upstream	4	23253607	23253656	50	-	23253655	23253656	GATCAAAGCCAAATCTCCCAGAATAGCTCCCTCCCAGGTTTCCTTTGGCG	Distal Intergenic	4	23051959	23173984	122026	2	Zeb2-202	-79672				FALSE	TRUE	FALSE	FALSE	FALSE	FALSE	FALSE	FALSE	TRUE	Intergenic_upstream	73	211	ENSPEMG00000004029	ENSPEMG00000004029.2	4		mapped to different genes
cg01812599	Lbx1	Lbx1_Intergenic_upstream	1	176316840	176316889	50	-	176316888	176316889	TAAGTGGAGTTTCTGCAATGGTAATTAGGAGGGCCCTCATTACCCTGGCG	Distal Intergenic	1	176259266	176260743	1478	2	Lbx1-201	-56146				FALSE	TRUE	FALSE	FALSE	FALSE	FALSE	FALSE	FALSE	TRUE	Intergenic_upstream	16	49	ENSPEMG00000026119	ENSPEMG00000026119.1	1	102923236	mapped to different genes
cg01933636	Fbxw4	Fbxw4_Intron	1	176678678	176678727	50	+	176678726	176678727	GGTTAGCCGACACCTCTGCTCTGTGGAATTTTAATTAACTTCTCTCATCG	Intron (Fbxw4-201/Fbxw4, intron 5 of 8)	1	176621569	176707400	85832	2	Fbxw4-201	28673	Fbxw4-201	Fbxw4	0	TRUE	FALSE	FALSE	FALSE	FALSE	FALSE	TRUE	FALSE	FALSE	Intron	12	14	ENSPEMG00000024901	ENSPEMG00000024901.1	1		conserved gene and region
cg01952529	Npas3	Npas3_Intron	14	17220980	17221029	50	+	17221028	17221029	AGTATAGCTTTCATTTAGGTTTGTGCCCTCCAGTCTGTTTATACTGGTCG	Intron (Npas3-201/Npas3, intron 5 of 13)	14	16995580	17847863	852284	2	Npas3-201	626834	Npas3-201;Npas3-202	Npas3;Npas3	0;0	TRUE	FALSE	FALSE	FALSE	FALSE	FALSE	TRUE	FALSE	FALSE	Intron	81	96	ENSPEMG00000012109	ENSPEMG00000012109.2	14		conserved gene and region
cg01961215	Nfia	Nfia_Intron	2	115007598	115007647	50	-	115007646	115007647	TTTATTCTCTCCTCCTATCAGCTATTAGTGCCTAATCATATGGTCTATCG	Intron (Nfia-201/Nfia, intron 2 of 10)	2	114947429	115282515	335087	1	Nfia-201	60169	Nfia-201	Nfia	0	TRUE	FALSE	FALSE	FALSE	FALSE	FALSE	TRUE	FALSE	FALSE	Intron	22	41	ENSPEMG00000005756	ENSPEMG00000005756.2	2		conserved gene and region
cg02020466	Tbca	Tbca_Intergenic_upstream	15	57801365	57801414	50	+	57801413	57801414	AATAGGCGTTTTATTTATCGCAGTGCCAGGGGCCTCTTAGCGGAAGAGCG	Distal Intergenic	15	58006130	58060858	54729	1	Tbca-201	-204716				FALSE	TRUE	FALSE	FALSE	FALSE	FALSE	FALSE	FALSE	TRUE	Intergenic_upstream	63	103	ENSPEMG00000015419	ENSPEMG00000015419.2	15	102913712	mapped to different genes
cg02163190	Fgf6	Fgf6_Promoter	3	140269215	140269264	50	+	140269263	140269264	GGTTTCATGTCAGCAGCCTTCATCTGCCTTCCAAAAATAAGCCCCTGCCG	Promoter (<=1kb)	3	140269345	140279405	10061	1	Fgf6-201	-81	Fgf6-201	Fgf6	0	FALSE	TRUE	TRUE	FALSE	FALSE	FALSE	FALSE	FALSE	FALSE	Promoter	2	5	ENSPEMG00000028297	ENSPEMG00000028297.1	3	102928049	conserved gene and region
cg02303671	Cadm1	Cadm1_Intron	7	42505792	42505841	50	+	42505792	42505793	CGATTTTAAACGTGACTTTCCAGATCACTTTTATATGGCTTAGAAAGAAT	Intron (Cadm1-202/Cadm1, intron 1 of 11)	7	42348779	42684724	335946	1	Cadm1-201	157013	Cadm1-201;Cadm1-202;Cadm1-203;Cadm1-204;Cadm1-205;Cadm1-206	Cadm1;Cadm1;Cadm1;Cadm1;Cadm1;Cadm1	0;0;0;0;0;0	TRUE	FALSE	FALSE	FALSE	FALSE	FALSE	TRUE	FALSE	FALSE	Intron	31	89	ENSPEMG00000001825	ENSPEMG00000001825.2	7	102915054	conserved gene and region
cg02368158	Eri3	Eri3_Intron	2	133066589	133066638	50	-	133066589	133066590	CGGCAGTTGTTTAACTATGCAAGCTGCATGCCTGCCTTTATTGCGCTGTG	Intron (Eri3-201/Eri3, intron 7 of 8)	2	132979791	133112536	132746	1	Eri3-201	86798	Eri3-201	Eri3	0	TRUE	FALSE	FALSE	FALSE	FALSE	FALSE	TRUE	FALSE	FALSE	Intron	88	98	ENSPEMG00000024037	ENSPEMG00000024037.2	2		conserved gene and region
cg02499472	Zfp64	Zfp64_Intergenic_upstream	4	144390914	144390963	50	+	144390914	144390915	CGTAATTTTCTTCAGAGATGCTCTTCACGTCTGGAGAGTTATGAGGCAAT	Distal Intergenic	4	144133746	144166912	33167	2	Zfp64-201	-224002				FALSE	TRUE	FALSE	FALSE	FALSE	FALSE	FALSE	FALSE	TRUE	Intergenic_upstream	7	11	ENSPEMG00000014980	ENSPEMG00000014980.2	4	102910800	mapped to different genes
cg02540683	Wwox	Wwox_Intron	5	43354885	43354934	50	-	43354933	43354934	CAAAGTCGATTTTCAAATTATGAACCTTGGAACAGAATATAACAACAGCG	Intron (Wwox-201/Wwox, intron 5 of 8)	5	43143170	44085428	942259	1	Wwox-201	211715	Wwox-201	Wwox	0	TRUE	FALSE	FALSE	FALSE	FALSE	FALSE	TRUE	FALSE	FALSE	Intron	33	33	ENSPEMG00000016944	ENSPEMG00000016944.2	5		conserved gene and region
cg02571413	Zfp503	Zfp503_Promoter	9	34367733	34367782	50	+	34367733	34367734	CGGATTATCTTCGAGGGAGATTAATAGGGGAGGCGGGCTGCAATAATAAT	Promoter (3-4kb)	9	34371753	34374426	2674	1	Zfp503-201	-3971	Zfp503-201	Zfp503	0	FALSE	TRUE	TRUE	FALSE	FALSE	FALSE	FALSE	FALSE	FALSE	Promoter	20	26	ENSPEMG00000011642	ENSPEMG00000011642.2	9	102923334	mapped to different genes	9	34367497	34367937	441	*	441	26	0.585034	0.695035	0.0589569	3.12237e-13
cg02758817	Hoxa11	Hoxa11_Exon	3	70689273	70689322	50	+	70689321	70689322	ACGTAGTAAGTACAACTTGGCAAATACATGTTAGAGGAGCAGGGACCACG	Promoter (<=1kb)	3	70686958	70689340	2383	2	Hoxa11-201	18	Hoxa11-201	Hoxa11	0	TRUE	FALSE	TRUE	FALSE	FALSE	TRUE	FALSE	FALSE	FALSE	Exon	16	33	ENSPEMG00000019890	ENSPEMG00000019890.2	3		mapped to different genes
cg02806036	Zfp407	Zfp407_Intron	19	74224471	74224520	50	+	74224519	74224520	ATCCCATTAATTAAGTTAAATTACTTCTGACTGCCAAATATTCTCTGTCG	Intron (Zfp407-201/Zfp407, intron 2 of 7)	19	73857811	74247213	389403	2	Zfp407-201	22693	Zfp407-201	Zfp407	0	TRUE	FALSE	FALSE	FALSE	FALSE	FALSE	TRUE	FALSE	FALSE	Intron	33	34	ENSPEMG00000019754	ENSPEMG00000019754.2	19		conserved gene and region
cg02829706	Tbx2	Tbx2_Promoter	8	70961277	70961326	50	+	70961325	70961326	TGGTTAATATTTTATTCTGTTGACATGTTTTCTTACTGCTGAGGCTTCCG	Promoter (<=1kb)	8	70961782	70969733	7952	1	Tbx2-201	-456	Tbx2-201	Tbx2	0	FALSE	TRUE	TRUE	FALSE	FALSE	FALSE	FALSE	FALSE	FALSE	Promoter	12	14	ENSPEMG00000002659	ENSPEMG00000002659.2	8		mapped to different genes	8	70961325	70961465	141	*	141	10	0.631206	0.732848	0.070922	3.76799e-06
cg02864622	Trip11	Trip11_Intron	14	70646420	70646469	50	+	70646420	70646421	CGTCTGGGAATGTATTTGGCCTGTGTTCAACAGGACATTATATGTTTTCT	Intron (Trip11-201/Trip11, intron 16 of 20)	14	70630148	70706176	76029	2	Trip11-201	59707	Trip11-201	Trip11	0	TRUE	FALSE	FALSE	FALSE	FALSE	FALSE	TRUE	FALSE	FALSE	Intron	1	1	ENSPEMG00000010830	ENSPEMG00000010830.2	14		conserved gene and region
cg02874175	Fbxw8	Fbxw8_Intron	23	9266540	9266589	50	-	9266588	9266589	TTGCAATTAAGCTTCCATCAAAAAGATAAGTCCCAACTAAAACTGTCCCG	Intron (Fbxw8-201/Fbxw8, intron 5 of 10)	23	9227508	9335916	108409	2	Fbxw8-201	69327	Fbxw8-201	Fbxw8	0	TRUE	FALSE	FALSE	FALSE	FALSE	FALSE	TRUE	FALSE	FALSE	Intron	2	6	ENSPEMG00000017735	ENSPEMG00000017735.2	23		mapped to different genes
cg03002042	gene:ENSPEMG00000029575	gene:ENSPEMG00000029575_Intron	10	5520240	5520289	50	-	5520240	5520241	CGGCCGTAATGATGTTATTAGTATGCATGTTGCTGAGCCCAGATGTAGCC	Intron (transcript:ENSPEMT00000035124/gene:ENSPEMG00000029575, intron 15 of 15)	10	5397502	5544045	146544	1	transcript:ENSPEMT00000035124	122738	transcript:ENSPEMT00000035124	gene:ENSPEMG00000029575	0	TRUE	FALSE	FALSE	FALSE	FALSE	FALSE	TRUE	FALSE	FALSE	Intron	27	87					mapped to different genes
cg03360294	Zfp703	Zfp703_Intergenic_upstream	17	44316986	44317035	50	-	44317034	44317035	GATTTAACAGCCATCAATGACTGTGCTATAAAGAATAAATTAACCATCCG	Distal Intergenic	17	43975783	43978575	2793	2	Zfp703-201	-338460				FALSE	TRUE	FALSE	FALSE	FALSE	FALSE	FALSE	FALSE	TRUE	Intergenic_upstream	63	69	ENSPEMG00000016632	ENSPEMG00000016632.2	17	102919602	mapped to different genes
cg03488026	Pcm1	Pcm1_Exon	17	30459369	30459418	50	-	30459417	30459418	GATGTGCTCTCAGCTACAGAACCAGATCCCACAGCTGAATCTATAGTCCG	Exon (Pcm1-201/Pcm1, exon 5 of 38)	17	30388020	30464973	76954	2	Pcm1-201	5555	Pcm1-201;Pcm1-202	Pcm1;Pcm1	0;0	TRUE	FALSE	FALSE	FALSE	FALSE	TRUE	TRUE	FALSE	FALSE	Exon	2	2	ENSPEMG00000008439	ENSPEMG00000008439.2	17	102919569	conserved gene and region
cg03599829	Clic5	Clic5_Intergenic_downstream	21	61367830	61367879	50	-	61367878	61367879	TGGAGCCCCAGAGCATGTGTGAGGAGTTCCCACCAGAAATCTAAACAACG	Distal Intergenic	21	61387459	61484082	96624	2	Clic5-201	116252				FALSE	TRUE	FALSE	FALSE	FALSE	FALSE	FALSE	FALSE	TRUE	Intergenic_downstream	2	2	ENSPEMG00000025325	ENSPEMG00000025325.1	21	102911970	conserved gene and region	21	61367649	61367907	259	*	259	15	0.583012	0.683017	0.0579151	8.36679e-08
cg03603629	Kazald1	Kazald1_Intergenic_upstream	1	176093178	176093227	50	+	176093226	176093227	ATCAATACTTGTTCTCGGCTTAATTTCCATCTAATTGCTCTTTAACGACG	Distal Intergenic	1	176105283	176107569	2287	1	Kazald1-201	-12056				FALSE	TRUE	FALSE	FALSE	FALSE	FALSE	FALSE	FALSE	TRUE	Intergenic_upstream	3	8	ENSPEMG00000018686	ENSPEMG00000018686.2	1	102922608	conserved gene and region	1	176093128	176093439	312	*	312	22	0.61859	0.744307	0.0705128	7.05477e-13
cg03710447	Ntm	Ntm_Intron	7	25474080	25474129	50	-	25474080	25474081	CGACACGCCATCTCAGTAACTGCAGAATGGCAGTTGTAAAAAATCCCATT	Intron (Ntm-201/Ntm, intron 1 of 7)	7	24622225	25608767	986543	2	Ntm-201	134638	Ntm-201	Ntm	0	TRUE	FALSE	FALSE	FALSE	FALSE	FALSE	TRUE	FALSE	FALSE	Intron	25	32	ENSPEMG00000010955	ENSPEMG00000010955.2	7	102911895	mapped to different genes
cg03738778	Mrps9	Mrps9_Intergenic_upstream	21	32654690	32654739	50	+	32654738	32654739	ATTACCACTTAATTTAGGCTTCCTAATTGCATTCCACTAAATCGGTAGCG	Distal Intergenic	21	32273337	32326456	53120	2	Mrps9-201	-328234				FALSE	TRUE	FALSE	FALSE	FALSE	FALSE	FALSE	FALSE	TRUE	Intergenic_upstream	63	74	ENSPEMG00000020068	ENSPEMG00000020068.2	21		mapped to different genes
cg03920533	Ubash3b	Ubash3b_Intergenic_upstream	7	36120316	36120365	50	+	36120364	36120365	ACATAATTGGTGGTTGGTTCAATCACTACCAGTCTAGACTAGCCCAGACG	Distal Intergenic	7	35513538	35659468	145931	2	Ubash3b-201	-460848				FALSE	TRUE	FALSE	FALSE	FALSE	FALSE	FALSE	FALSE	TRUE	Intergenic_upstream	4	7	ENSPEMG00000020009	ENSPEMG00000020009.2	7	102918479	mapped to different genes
cg03990706	Tshz2	Tshz2_Intron	4	145051290	145051339	50	+	145051290	145051291	CGTGTTAATGTGCACTTAATGAGAAATTCTTGTCTTGCTTGTAAATCCTG	Intron (Tshz2-201/Tshz2, intron 1 of 1)	4	144900635	145163628	262994	1	Tshz2-201	150655	Tshz2-201	Tshz2	0	TRUE	FALSE	FALSE	FALSE	FALSE	FALSE	TRUE	FALSE	FALSE	Intron	6	18	ENSPEMG00000029085	ENSPEMG00000029085.1	4		conserved gene and region
cg04041064	Elp4	Elp4_Intron	4	81010718	81010767	50	-	81010718	81010719	CGTCAGGGGGATTACGGTTATATGAGTCTCCCATCAGGAGGCCAAGCAGC	Intron (Elp4-201/Elp4, intron 9 of 9)	4	80992771	81187282	194512	2	Elp4-201	176515	Elp4-201	Elp4	0	TRUE	FALSE	FALSE	FALSE	FALSE	FALSE	TRUE	FALSE	FALSE	Intron	17	22	ENSPEMG00000014413	ENSPEMG00000014413.2	4	102903782	conserved gene and region
cg04070150	Fam222a	Fam222a_Intergenic_upstream	23	4844905	4844954	50	-	4844905	4844906	CGGCTGTAATTACTTTGGGGACACAGTTAACCTCTCATTAGGAACGCACG	Distal Intergenic	23	4904238	4922898	18661	1	Fam222a-201	-59333				FALSE	TRUE	FALSE	FALSE	FALSE	FALSE	FALSE	FALSE	TRUE	Intergenic_upstream	14	16	ENSPEMG00000008784	ENSPEMG00000008784.2	23	102905542	conserved gene and region
cg04189329	Hoxa11	Hoxa11_Promoter	3	70689437	70689486	50	-	70689437	70689438	CGTAAGCTGACGTGGAAATCTATCCCCATCCTTAGCAGGGAGGTGCTGGT	Promoter (<=1kb)	3	70686958	70689340	2383	2	Hoxa11-201	-146	Hoxa11-201	Hoxa11	0	FALSE	TRUE	TRUE	FALSE	FALSE	FALSE	FALSE	FALSE	FALSE	Promoter	7	33	ENSPEMG00000019890	ENSPEMG00000019890.2	3		mapped to different genes
cg04221461	Akt3	Akt3_Intron	11	74746388	74746437	50	+	74746436	74746437	ATAATAACTTCTTTGTGCTTCCCTACAATGCAGCTGCTTAAACCATTTCG	Intron (Akt3-201/Akt3, intron 1 of 12)	11	74605976	74852670	246695	2	Akt3-201	106233	Akt3-201;Akt3-202	Akt3;Akt3	0;0	TRUE	FALSE	FALSE	FALSE	FALSE	FALSE	TRUE	FALSE	FALSE	Intron	8	14	ENSPEMG00000019381	ENSPEMG00000019381.2	11		conserved gene and region
cg04263029	Agap3	Agap3_Intron	3	61798361	61798410	50	-	61798409	61798410	TGAATGTGGCTTAATCACACATCTTAATAGCTTTCCACGCTCTGAACTCG	Intron (Agap3-201/Agap3, intron 11 of 18)	3	61757791	61810645	52855	1	Agap3-201	40570	Agap3-201	Agap3	0	TRUE	FALSE	FALSE	FALSE	FALSE	FALSE	TRUE	FALSE	FALSE	Intron	13	13	ENSPEMG00000017584	ENSPEMG00000017584.2	3		conserved gene and region	3	61798398	61798571	174	*	174	13	0.557471	0.966667	0.0747126	3.95096e-08
cg04518473	Gtdc1	Gtdc1_Intron	4	22673084	22673133	50	+	22673132	22673133	GTCAGCTTCTACCTTGTATGTCCCCAGGCATCAGTAAAATTGACTGCACG	Intron (Gtdc1-201/Gtdc1, intron 6 of 10)	4	22613366	22863199	249834	2	Gtdc1-201	190066	Gtdc1-201	Gtdc1	0	TRUE	FALSE	FALSE	FALSE	FALSE	FALSE	TRUE	FALSE	FALSE	Intron	28	50	ENSPEMG00000006747	ENSPEMG00000006747.2	4		conserved gene and region
cg04718017	Bmp4	Bmp4_Intergenic_downstream	9	38092078	38092127	50	+	38092078	38092079	CGGCTCACATTCCGCATTTTGTTTCTAGCATGAAAGACTTTGTTTTAAAT	Distal Intergenic	9	38450822	38453016	2195	2	Bmp4-201	360889				FALSE	TRUE	FALSE	FALSE	FALSE	FALSE	FALSE	FALSE	TRUE	Intergenic_downstream	6	17	ENSPEMG00000023851	ENSPEMG00000023851.2	9	102908805	mapped to different genes
cg05019226	Nfix	Nfix_Promoter	5	20328187	20328236	50	-	20328235	20328236	TCCACCCACAGCAAACTGAAAGGACTAGTGAACCGTGATTCAACAGAGCG	Promoter (6-7kb)	5	20334844	20401173	66330	1	Nfix-201	-6657				FALSE	TRUE	TRUE	FALSE	FALSE	FALSE	FALSE	FALSE	FALSE	Promoter	7	44	ENSPEMG00000011765	ENSPEMG00000011765.2	5	102905866	conserved gene but different region	5	20328220	20328462	243	*	243	15	0.555556	0.864974	0.0617284	3.59549e-08
cg05086458	Spr	Spr_Intergenic_downstream	3	99550879	99550928	50	-	99550879	99550880	CGTGGTAGATTTTAATTAGTCTTCCTACAGATGGCCAATTAACATTCATT	Distal Intergenic	3	99540249	99543616	3368	1	Spr-201	10679				FALSE	TRUE	FALSE	FALSE	FALSE	FALSE	FALSE	FALSE	TRUE	Intergenic_downstream	2	2	ENSPEMG00000003695	ENSPEMG00000003695.2	3	102923966	conserved gene and region
cg05166871	Skap1	Skap1_Intron	8	82015630	82015679	50	+	82015630	82015631	CGCAGAATTCAAGTTTGAATAGAGCAGGGAAAAGGTGTTTGAAAGGCCTG	Intron (Skap1-202/Skap1, intron 11 of 11)	8	81733029	82037260	304232	1	Skap1-201	282601	Skap1-201;Skap1-202	Skap1;Skap1	0;0	TRUE	FALSE	FALSE	FALSE	FALSE	FALSE	TRUE	FALSE	FALSE	Intron	40	45	ENSPEMG00000000585	ENSPEMG00000000585.2	8	102918217	conserved gene and region	8	82015485	82015651	167	*	167	11	0.562874	0.837665	0.0658683	2.08876e-06
cg05387438	Zfp407	Zfp407_Intron	19	74011554	74011603	50	+	74011554	74011555	CGGTTTATTGACTGTGATAAAATCTGAAAAGCACCACTGAACATAATTAC	Intron (Zfp407-201/Zfp407, intron 4 of 7)	19	73857811	74247213	389403	2	Zfp407-201	235610	Zfp407-201	Zfp407	0	TRUE	FALSE	FALSE	FALSE	FALSE	FALSE	TRUE	FALSE	FALSE	Intron	33	34	ENSPEMG00000019754	ENSPEMG00000019754.2	19		conserved gene and region
cg05486014	Nr3c2	Nr3c2_Intergenic_downstream	5	28071940	28071989	50	+	28071988	28071989	ATGAAGCTAAAAAAGGCACAGCTTTCCCTTTCTTAAATACACTGTAAACG	Downstream (<1kb)	5	28072884	28396227	323344	2	Nr3c2-201	324238	Nr3c2-201;Nr3c2-202	Nr3c2;Nr3c2	0;0	FALSE	TRUE	FALSE	FALSE	FALSE	FALSE	FALSE	FALSE	FALSE	Intergenic_downstream	1	7	ENSPEMG00000013692	ENSPEMG00000013692.2	5	102903726	conserved gene but different region
cg05600721	Zfp536	Zfp536_Intron	1	34158973	34159022	50	+	34159021	34159022	TGCAAAATTGTTTTATTAGGGGACTGCGGAACACCTGCCTTAAAATGTCG	Intron (Zfp536-201/Zfp536, intron 1 of 2)	1	34101122	34195578	94457	1	Zfp536-201	57851	Zfp536-201	Zfp536	0	TRUE	FALSE	FALSE	FALSE	FALSE	FALSE	TRUE	FALSE	FALSE	Intron	15	104	ENSPEMG00000014198	ENSPEMG00000014198.2	1		conserved gene and region
cg05628515	Flot2	Flot2_Exon	8	62968234	62968283	50	+	62968282	62968283	TGTCTCTGGAGGTTATGACCATCCTGTGTCGCTGTGAGAATATTGAGACG	Exon (Flot2-202/Flot2, exon 3 of 11)	8	62955070	62973921	18852	1	Flot2-201	13164	Flot2-201;Flot2-202	Flot2;Flot2	0;0	TRUE	FALSE	FALSE	FALSE	FALSE	TRUE	TRUE	FALSE	FALSE	Exon	13	13	ENSPEMG00000023729	ENSPEMG00000023729.2	8	102926093	conserved gene and region
cg05634634	Rapgef4	Rapgef4_Exon	4	49422857	49422906	50	+	49422857	49422858	CGGAGTTATGTACGGCAATTAAATGTGATTGACAACCAGAGAACTTTATC	Exon (Rapgef4-201/Rapgef4, exon 31 of 31)	4	49137825	49422943	285119	1	Rapgef4-201	285032	Rapgef4-201;Rapgef4-202;Rapgef4-203	Rapgef4;Rapgef4;Rapgef4	0;0;0	TRUE	FALSE	FALSE	FALSE	FALSE	TRUE	FALSE	FALSE	FALSE	Exon	10	12	ENSPEMG00000009780	ENSPEMG00000009780.2	4	102905952	conserved gene and region	4	49422826	49422964	139	*	139	11	0.503597	1.2574	0.0791367	3.36062e-07
cg05635693	Taok3	Taok3_Exon	23	8390659	8390708	50	+	8390707	8390708	GATGTCAGGTTATAAGCGGATGCGGCGCCAGCACCAGAAGCAGCTGATCG	Exon (Taok3-201/Taok3, exon 13 of 19)	23	8332586	8417965	85380	1	Taok3-201	58073	Taok3-201	Taok3	0	TRUE	FALSE	FALSE	FALSE	FALSE	TRUE	FALSE	FALSE	FALSE	Exon	16	17	ENSPEMG00000011978	ENSPEMG00000011978.2	23	102910608	conserved gene and region	23	8390493	8390798	306	*	306	20	0.640523	0.641509	0.0653595	3.79152e-11
cg05705651	Pipox	Pipox_Intergenic_downstream	8	62788410	62788459	50	-	62788458	62788459	AATCTCAGCTTGTTGGGAACAGATGGCCTTGGCTGACGAATAAACCACCG	Distal Intergenic	8	62796664	62809213	12550	2	Pipox-201	20803				FALSE	TRUE	FALSE	FALSE	FALSE	FALSE	FALSE	FALSE	TRUE	Intergenic_downstream	9	12	ENSPEMG00000006675	ENSPEMG00000006675.2	8		mapped to different genes
cg05764166	Ankfn1	Ankfn1_Exon	8	74700612	74700661	50	-	74700612	74700613	CGTCTGAGGCAGGGAGCAGGAGAAGAAAGGACACATTGTGACCCATTTCC	Promoter (5-6kb)	8	74669398	74695515	26118	2	Ankfn1-201	-5146				TRUE	FALSE	TRUE	FALSE	FALSE	TRUE	FALSE	FALSE	FALSE	Exon	6	11	ENSPEMG00000021517	ENSPEMG00000021517.2	8		mapped to different genes
cg05765439	Lsamp	Lsamp_Intron	12	26341556	26341605	50	-	26341604	26341605	TGGGAATGTATAAAACTCACCTTTATTGCTTCTTGCCATGAATTTACACG	Intron (Lsamp-201/Lsamp, intron 1 of 8)	12	26089664	28209495	2119832	1	Lsamp-201	251892	Lsamp-201	Lsamp	0	TRUE	FALSE	FALSE	FALSE	FALSE	FALSE	TRUE	FALSE	FALSE	Intron	21	23	ENSPEMG00000030749	ENSPEMG00000030749.1	12	102918348	mapped to different genes
cg05779610	Tcf7l2	Tcf7l2_Intergenic_upstream	1	187368122	187368171	50	-	187368170	187368171	TGACAAGGAAATAATTGCGCATTGCCAGCAACTTGGCGCCTGTTTAGACG	Distal Intergenic	1	187497661	187686945	189285	1	Tcf7l2-202	-129539	Vti1a-201;Vti1a-202	Vti1a;Vti1a	0;0	FALSE	TRUE	FALSE	FALSE	FALSE	FALSE	FALSE	FALSE	TRUE	Intergenic_upstream	16	102	ENSPEMG00000016442	ENSPEMG00000016442.2	1	102926102	mapped to different genes
cg06061819	gene:ENSPEMG00000027258	gene:ENSPEMG00000027258_Intergenic_upstream	15	47010419	47010468	50	-	47010467	47010468	GAAGTAGGTAATTGCAGGTGCAATTAGCTACAAGTGCAATTTTTCACCCG	Distal Intergenic	15	46952732	46953118	387	2	transcript:ENSPEMT00000033299	-57350				FALSE	TRUE	FALSE	FALSE	FALSE	FALSE	FALSE	FALSE	TRUE	Intergenic_upstream	9	32					mapped to different genes
cg06071744	Fam172a	Fam172a_Intergenic_downstream	15	75269254	75269303	50	+	75269302	75269303	GCCAGTCAAATTATGTCATCAGTGAAGGATCACTGGTTTTTAATGATACG	Distal Intergenic	15	75582957	75974252	391296	2	Fam172a-202	704949				FALSE	TRUE	FALSE	FALSE	FALSE	FALSE	FALSE	FALSE	TRUE	Intergenic_downstream	71	96	ENSPEMG00000009604	ENSPEMG00000009604.2	15	102911010	mapped to different genes
cg06220792	Invs	Invs_Intron	2	69769166	69769215	50	-	69769166	69769167	CGTGAGCAGTTGGGCCTTTCATCTGGAGGATTAGAGGTCTAATTGGATTG	Intron (Invs-201/Invs, intron 3 of 16)	2	69726986	69888947	161962	1	Invs-201	42180	Invs-201	Invs	0	TRUE	FALSE	FALSE	FALSE	FALSE	FALSE	TRUE	FALSE	FALSE	Intron	2	2	ENSPEMG00000014137	ENSPEMG00000014137.2	2		conserved gene and region
cg06277783	Iqch	Iqch_Exon	7	58689540	58689589	50	-	58689540	58689541	CGTGCTGTGCTAAAATGCCCGCCAGCTCCTCAGAGATCTTCACCAAAGCT	Exon (Iqch-201/Iqch, exon 16 of 22)	7	58631865	58814997	183133	2	Iqch-201	125408	Iqch-201;Iqch-202;Iqch-203;Iqch-204	Iqch;Iqch;Iqch;Iqch	0;0;0;0	TRUE	FALSE	FALSE	FALSE	FALSE	TRUE	TRUE	FALSE	FALSE	Exon	3	22	ENSPEMG00000005753	ENSPEMG00000005753.2	7	102911641	mapped to different genes
cg06333730	Rapsn	Rapsn_Intergenic_upstream	4	66994385	66994434	50	+	66994385	66994386	CGTTTCTATTTTTATAGAAGTTTTATACAGCTCCGGGGTGGAGAATATTT	Distal Intergenic	4	67008291	67016701	8411	1	Rapsn-201	-13857	Celf1-201	Celf1	0	FALSE	TRUE	FALSE	FALSE	FALSE	FALSE	FALSE	FALSE	TRUE	Intergenic_upstream	12	12	ENSPEMG00000016952	ENSPEMG00000016952.2	4	102927340	mapped to different genes
cg06350925	gene:ENSPEMG00000025451	gene:ENSPEMG00000025451_Intergenic_upstream	4	25127185	25127234	50	+	25127233	25127234	ATCCCTAAAGGCAAAGCCATTAGTGATCTCTCTGCCTTTCCCCAAACACG	Distal Intergenic	4	26462746	26463477	732	1	transcript:ENSPEMT00000038490	-1335512				FALSE	TRUE	FALSE	FALSE	FALSE	FALSE	FALSE	FALSE	TRUE	Intergenic_upstream	24	25					mapped to different genes
cg06436715
cg06439535	Scml4	Scml4_Intergenic_downstream	16	8138014	8138063	50	-	8138014	8138015	CGCCCCATTTGGGAACAGAGCAAGAGTGTTGAACTGAAGACCAAAATGCC	Distal Intergenic	16	8184812	8235941	51130	2	Scml4-201	97927				FALSE	TRUE	FALSE	FALSE	FALSE	FALSE	FALSE	FALSE	TRUE	Intergenic_downstream	4	6	ENSPEMG00000017707	ENSPEMG00000017707.2	16	102919188	mapped to different genes
cg06492554	Mapkap1	Mapkap1_Intron	4	5001518	5001567	50	-	5001518	5001519	CGAGGGTGAACAATGACTCCTGGCAAGCATCCAAATTGCTTGCAGACGCT	Intron (Mapkap1-201/Mapkap1, intron 6 of 10)	4	4910523	5098387	187865	2	Mapkap1-201	96820	Mapkap1-201;Mapkap1-202	Mapkap1;Mapkap1	0;0	TRUE	FALSE	FALSE	FALSE	FALSE	FALSE	TRUE	FALSE	FALSE	Intron	48	56	ENSPEMG00000023004	ENSPEMG00000023004.2	4	102914253	conserved gene and region
cg06496613	Nacc2	Nacc2_Intron	4	14209641	14209690	50	+	14209641	14209642	CGAGGTGTTAACGTTCTTGGTAGGTTTCCAAGTGTGATGAATTCAGCTGC	Intron (Nacc2-201/Nacc2, intron 4 of 4)	4	14178426	14211075	32650	1	Nacc2-201	31215	Nacc2-201	Nacc2	0	TRUE	FALSE	FALSE	FALSE	FALSE	FALSE	TRUE	FALSE	FALSE	Intron	2	4	ENSPEMG00000011424	ENSPEMG00000011424.2	4	102916519	conserved gene and region
cg06629776	Tm2d1	Tm2d1_Intergenic_downstream	2	115395072	115395121	50	+	115395120	115395121	TGCCCTTAACGAGCTTTCTTTATGGTGTTTAACTGTAAAAGGTACCCTCG	Distal Intergenic	2	115544647	115563705	19059	2	Tm2d1-201	168584				FALSE	TRUE	FALSE	FALSE	FALSE	FALSE	FALSE	FALSE	TRUE	Intergenic_downstream	7	7	ENSPEMG00000004612	ENSPEMG00000004612.2	2		mapped to different genes
cg06709422	Rps24	Rps24_Intergenic_downstream	9	31544514	31544563	50	+	31544562	31544563	GAGATTAAAATATGGCCTGCTAGTGCTCTGAAGCATCTGAACTGAAGGCG	Distal Intergenic	9	31773489	31778859	5371	2	Rps24-201	234296				FALSE	TRUE	FALSE	FALSE	FALSE	FALSE	FALSE	FALSE	TRUE	Intergenic_downstream	33	33	ENSPEMG00000014749	ENSPEMG00000014749.2	9	102925733	mapped to different genes
cg06721611	Btrc	Btrc_Intron	1	176528377	176528426	50	-	176528377	176528378	CGATCCGGGGAAATGATGATCCTCACTCGGTAATTAACTAAATGAGAAAG	Intron (Btrc-201/Btrc, intron 4 of 13)	1	176386620	176563403	176784	1	Btrc-201	141757	Btrc-201;Btrc-202	Btrc;Btrc	0;0	TRUE	FALSE	FALSE	FALSE	FALSE	FALSE	TRUE	FALSE	FALSE	Intron	48	97	ENSPEMG00000014260	ENSPEMG00000014260.2	1	102923551	conserved gene and region
cg06828322	Eri3	Eri3_Intron	2	133006905	133006954	50	+	133006953	133006954	TGGCAATTCGAATTTGCAGCCAGCCAGGGCTTGGCAATAAATTTAACCCG	Intron (Eri3-201/Eri3, intron 3 of 8)	2	132979791	133112536	132746	1	Eri3-201	27114	Eri3-201	Eri3	0	TRUE	FALSE	FALSE	FALSE	FALSE	FALSE	TRUE	FALSE	FALSE	Intron	88	98	ENSPEMG00000024037	ENSPEMG00000024037.2	2		conserved gene and region
cg06837246	Ptbp2	Ptbp2_Intergenic_downstream	6	94636315	94636364	50	-	94636363	94636364	AATATATATTTAAATGCACGTAAGTCATGTCAACTTCAAAAACATCTACG	Distal Intergenic	6	94681293	94701318	20026	2	Ptbp2-202	65003	Ptbp2-201	Ptbp2	0	FALSE	TRUE	FALSE	FALSE	FALSE	FALSE	FALSE	FALSE	TRUE	Intergenic_downstream	4	23	ENSPEMG00000014705	ENSPEMG00000014705.2	6	102921843	conserved gene but different region
cg06857662	Pdlim5	Pdlim5_Intergenic_downstream	6	117087662	117087711	50	+	117087662	117087663	CGGTGCATTTTAATGTGCAATGACGTGATTGATAGAAACCAAACAGCAGC	Distal Intergenic	6	117091474	117255023	163550	2	Pdlim5-201	167312	Pdlim5-201;Pdlim5-202;Pdlim5-203;Pdlim5-204	Pdlim5;Pdlim5;Pdlim5;Pdlim5	0;0;0;0	FALSE	TRUE	FALSE	FALSE	FALSE	FALSE	FALSE	FALSE	TRUE	Intergenic_downstream	2	6	ENSPEMG00000000844	ENSPEMG00000000844.2	6	102907563	conserved gene and region
cg06892279	Sfxn5	Sfxn5_Intron	3	99606695	99606744	50	+	99606743	99606744	AAAATATAACATCCCAGCAATCTTACCATGAGGTGTAACATAACCCTTCG	Intron (Sfxn5-201/Sfxn5, intron 13 of 13)	3	99603871	99725197	121327	2	Sfxn5-201	118453	Sfxn5-201	Sfxn5	0	TRUE	FALSE	FALSE	FALSE	FALSE	FALSE	TRUE	FALSE	FALSE	Intron	9	9	ENSPEMG00000010868	ENSPEMG00000010868.2	3	102924580	conserved gene and region
cg06916059	Klf7	Klf7_Intron	13	47536083	47536132	50	+	47536131	47536132	AATAATTACAGGTTTCTGAAGCATCAGGCCCTGCCTGACACAAGCGCTCG	Intron (Klf7-201/Klf7, intron 1 of 3)	13	47502024	47589540	87517	1	Klf7-201	34059	Klf7-201	Klf7	0	TRUE	FALSE	FALSE	FALSE	FALSE	FALSE	TRUE	FALSE	FALSE	Intron	3	23	ENSPEMG00000028836	ENSPEMG00000028836.1	13	102909883	conserved gene but different region	13	47536127	47536214	88	*	88	8	0.556818	1.17726	0.0909091	8.95899e-06
cg06998544	Id4	Id4_Intergenic_downstream	5	123948916	123948965	50	-	123948916	123948917	CGGAGGAAAAGCCCAGGAATAAATAGTTGCTGTAACGGCCAGGGGTATTG	Distal Intergenic	5	123831011	123831853	843	1	Id4-201	117954				FALSE	TRUE	FALSE	FALSE	FALSE	FALSE	FALSE	FALSE	TRUE	Intergenic_downstream	7	12	ENSPEMG00000026044	ENSPEMG00000026044.1	5	102919770	conserved gene and region
cg07300217	Ebf2	Ebf2_Intron	9	58882028	58882077	50	-	58882028	58882029	CGTTCTGCCTGGGAAGAATACACAGAAGAGCTGAAAGACGTGTGTTTATA	Intron (Ebf2-201/Ebf2, intron 6 of 15)	9	58826290	59022776	196487	1	Ebf2-201	55738	Ebf2-201	Ebf2	0	TRUE	FALSE	FALSE	FALSE	FALSE	FALSE	TRUE	FALSE	FALSE	Intron	22	23	ENSPEMG00000007776	ENSPEMG00000007776.2	9		conserved gene and region
cg07440924	Xylt1	Xylt1_Intron	1	108388713	108388762	50	-	108388713	108388714	CGCATTGTTCTTTAATTAGCTGTTGTAATTGTTTTAGTCTAATCTCCGTG	Intron (Xylt1-201/Xylt1, intron 2 of 11)	1	108263378	108569732	306355	1	Xylt1-201	125335	Xylt1-201	Xylt1	0	TRUE	FALSE	FALSE	FALSE	FALSE	FALSE	TRUE	FALSE	FALSE	Intron	6	6	ENSPEMG00000010054	ENSPEMG00000010054.2	1		conserved gene and region
cg07520168	Akt3	Akt3_Intron	11	74642780	74642829	50	+	74642780	74642781	CGCACTTAACACTTTTAATTTTGTTGGGTCTTGCATGTAAGCTACATTTG	Intron (Akt3-201/Akt3, intron 9 of 12)	11	74605976	74852670	246695	2	Akt3-201	209841	Akt3-201;Akt3-202	Akt3;Akt3	0;0	TRUE	FALSE	FALSE	FALSE	FALSE	FALSE	TRUE	FALSE	FALSE	Intron	8	14	ENSPEMG00000019381	ENSPEMG00000019381.2	11		conserved gene and region
cg07578168	Fign	Fign_Intergenic_downstream	4	41037098	41037147	50	+	41037098	41037099	CGGTCAGGAGATGTTAGGCAACATTAACTGCCTGCACATTTCTGCAAGGC	Distal Intergenic	4	41168462	41282529	114068	2	Fign-201	245382				FALSE	TRUE	FALSE	FALSE	FALSE	FALSE	FALSE	FALSE	TRUE	Intergenic_downstream	35	107	ENSPEMG00000007031	ENSPEMG00000007031.2	4		conserved gene and region
cg07634351	Xylt1	Xylt1_Intron	1	108388641	108388690	50	-	108388689	108388690	GGTTTTAATTATCCCTGCTTTGCCCGAGTTAGGAATTCCCAATGGTGCCG	Intron (Xylt1-201/Xylt1, intron 2 of 11)	1	108263378	108569732	306355	1	Xylt1-201	125263	Xylt1-201	Xylt1	0	TRUE	FALSE	FALSE	FALSE	FALSE	FALSE	TRUE	FALSE	FALSE	Intron	6	6	ENSPEMG00000010054	ENSPEMG00000010054.2	1		conserved gene and region
cg07697001	Rbfox1	Rbfox1_Intron	8	7739994	7740043	50	-	7740042	7740043	CATTAGGGACAAGCTCATTAAAACCAGCCCTTGGGCAAAAGCAGTTTGCG	Intron (Rbfox1-202/Rbfox1, intron 1 of 12)	8	7502553	8104927	602375	2	Rbfox1-201	364884	Rbfox1-201;Rbfox1-202	Rbfox1;Rbfox1	0;0	TRUE	FALSE	FALSE	FALSE	FALSE	FALSE	TRUE	FALSE	FALSE	Intron	19	31	ENSPEMG00000017607	ENSPEMG00000017607.2	8	102917783	conserved gene and region
cg07884771	Mpped2	Mpped2_Intron	4	82034349	82034398	50	-	82034349	82034350	CGGAACACTCTCTCAGGATGCTGTTAGGGCCAAGCGGAATCTCATTAGGG	Intron (Mpped2-201/Mpped2, intron 1 of 5)	4	82016315	82189586	173272	1	Mpped2-201	18034	Mpped2-201	Mpped2	0	TRUE	FALSE	FALSE	FALSE	FALSE	FALSE	TRUE	FALSE	FALSE	Intron	7	25	ENSPEMG00000031263	ENSPEMG00000031263.1	4	102928200	conserved gene and region
cg07910324	Jag1	Jag1_Intergenic_upstream	4	111537777	111537826	50	-	111537777	111537778	CGCAACATAAAAGCACGTAAATTGGTTCCAGCCATCTCTAGTAAAAACTT	Distal Intergenic	4	111370637	111403906	33270	2	Jag1-201	-133920				FALSE	TRUE	FALSE	FALSE	FALSE	FALSE	FALSE	FALSE	TRUE	Intergenic_upstream	9	17	ENSPEMG00000019156	ENSPEMG00000019156.2	4	102908045	mapped to different genes
cg07928068	Akt3	Akt3_Intron	11	74746298	74746347	50	+	74746346	74746347	TCTCCCTATCTGGCAGATGGCAAGTCAACAATCGGCATCAACAGCAGCCG	Intron (Akt3-201/Akt3, intron 1 of 12)	11	74605976	74852670	246695	2	Akt3-201	106323	Akt3-201;Akt3-202	Akt3;Akt3	0;0	TRUE	FALSE	FALSE	FALSE	FALSE	FALSE	TRUE	FALSE	FALSE	Intron	8	14	ENSPEMG00000019381	ENSPEMG00000019381.2	11		conserved gene and region
cg07998356	Cdon	Cdon_Intergenic_upstream	7	31007863	31007912	50	+	31007863	31007864	CGAGCACCTGAGGAATTTCTGCCCTGCAGTGCCTTTTTTGTATGTGTGTA	Distal Intergenic	7	31036135	31093357	57223	1	Cdon-201	-28223				FALSE	TRUE	FALSE	FALSE	FALSE	FALSE	FALSE	FALSE	TRUE	Intergenic_upstream	3	3	ENSPEMG00000004669	ENSPEMG00000004669.2	7		conserved gene but different region
cg08271353	Mrps9	Mrps9_Intergenic_upstream	21	32654684	32654733	50	-	32654732	32654733	TTCTCCATTACCACTTAATTTAGGCTTCCTAATTGCATTCCACTAAATCG	Distal Intergenic	21	32273337	32326456	53120	2	Mrps9-201	-328277				FALSE	TRUE	FALSE	FALSE	FALSE	FALSE	FALSE	FALSE	TRUE	Intergenic_upstream	63	74	ENSPEMG00000020068	ENSPEMG00000020068.2	21		mapped to different genes
cg08346566	Spag17	Spag17_Intron	6	75865046	75865095	50	-	75865046	75865047	CGTTATTTCATAGAGCTTAGGGACACACCAGGAAATTGCAGGCCAGTTAG	Intron (Spag17-201/Spag17, intron 3 of 48)	6	75819605	76047741	228137	1	Spag17-201	45441	Spag17-201	Spag17	0	TRUE	FALSE	FALSE	FALSE	FALSE	FALSE	TRUE	FALSE	FALSE	Intron	1	4	ENSPEMG00000012291	ENSPEMG00000012291.2	6		conserved gene and region
cg08390738	Vti1a	Vti1a_Intron	1	187221329	187221378	50	-	187221329	187221330	CGGTGGACTCCCTGAGGTCCTGACTAATTGTGTAGATTGCTTTTAAGCTT	Intron (Vti1a-203/Vti1a, intron 5 of 7)	1	187051481	187364995	313515	1	Vti1a-201	169848	Vti1a-201;Vti1a-202;Vti1a-203	Vti1a;Vti1a;Vti1a	0;0;0	TRUE	FALSE	FALSE	FALSE	FALSE	FALSE	TRUE	FALSE	FALSE	Intron	21	25	ENSPEMG00000012533	ENSPEMG00000012533.2	1		conserved gene and region
cg08480303	gene:ENSPEMG00000008755	gene:ENSPEMG00000008755_Exon	20	69102880	69102929	50	+	69102928	69102929	AGTATATTGTAAACGTACCTGTCCACAGCCCGGGGCATTGCACACAAACG	Exon (NA, exon 1 of 4)	20	69028123	69028513	391	2	transcript:ENSPEMT00000010674	-74367				TRUE	FALSE	FALSE	FALSE	FALSE	TRUE	TRUE	FALSE	FALSE	Exon	5	11					mapped to different genes
cg08609368	Pbx1	Pbx1_Intron	11	66177676	66177725	50	-	66177724	66177725	GAAAGTAATTAACAGTAATTAATCCTTAATTACAGTAATTAGCCAAGTCG	Intron (Pbx1-201/Pbx1, intron 2 of 8)	11	66066283	66344453	278171	2	Pbx1-201	166728	Pbx1-201;Pbx1-202;Pbx1-203	Pbx1;Pbx1;Pbx1	0;0;0	TRUE	FALSE	FALSE	FALSE	FALSE	FALSE	TRUE	FALSE	FALSE	Intron	48	83	ENSPEMG00000009084	ENSPEMG00000009084.2	11		conserved gene and region
cg08656426	Zbtb20	Zbtb20_Intergenic_upstream	12	29425321	29425370	50	-	29425321	29425322	CGTGTTTCATGTCAAAAGTAGCAAGAGGAATTTTAGTGAATGAACATCGT	Distal Intergenic	12	29594851	29642331	47481	1	Zbtb20-201	-169530				FALSE	TRUE	FALSE	FALSE	FALSE	FALSE	FALSE	FALSE	TRUE	Intergenic_upstream	71	87	ENSPEMG00000018204	ENSPEMG00000018204.2	12	102918958	conserved gene but different region
cg08670569
cg08712796	Sim1	Sim1_Intergenic_downstream	16	372883	372932	50	+	372883	372884	CGCCCGAGCGCTCAGCCAATTAGGCTCATTTGAAGTTGCAGAATTGCCTT	Distal Intergenic	16	511399	585067	73669	2	Sim1-201	212135				FALSE	TRUE	FALSE	FALSE	FALSE	FALSE	FALSE	FALSE	TRUE	Intergenic_downstream	12	19	ENSPEMG00000029968	ENSPEMG00000029968.1	16	102925704	conserved gene and region
cg08716112	Ptch1	Ptch1_Exon	5	137938763	137938812	50	-	137938763	137938764	CGGCACCCTGGGACTTGGAGCAGTCCCAGCGCAGCATGGTTAGACAGGCA	Exon (Ptch1-201/Ptch1, exon 10 of 23)	5	137909837	137964927	55091	2	Ptch1-201	26115	Ptch1-201	Ptch1	0	TRUE	FALSE	FALSE	FALSE	FALSE	TRUE	FALSE	FALSE	FALSE	Exon	7	34	ENSPEMG00000016117	ENSPEMG00000016117.2	5	102926924	conserved gene and region
cg08760632	Zfp64	Zfp64_Intergenic_upstream	4	144390893	144390942	50	+	144390941	144390942	TCCCCCTTGCTTTGACAAGTACGTAATTTTCTTCAGAGATGCTCTTCACG	Distal Intergenic	4	144133746	144166912	33167	2	Zfp64-201	-223981				FALSE	TRUE	FALSE	FALSE	FALSE	FALSE	FALSE	FALSE	TRUE	Intergenic_upstream	7	11	ENSPEMG00000014980	ENSPEMG00000014980.2	4	102910800	mapped to different genes
cg08776801	Vsig8	Vsig8_Exon	11	70733170	70733219	50	-	70733170	70733171	CGGCGACTTGGCTAGTGAGATCAGGTAAAACCTGATGCATGCTGCATGCT	Exon (Vsig8-201/Vsig8, exon 6 of 7)	11	70727063	70734327	7265	1	Vsig8-201	6107	Vsig8-201	Vsig8	0	TRUE	FALSE	FALSE	FALSE	FALSE	TRUE	TRUE	FALSE	FALSE	Exon	2	2	ENSPEMG00000009137	ENSPEMG00000009137.2	11	102927561	mapped to different genes	11	70733095	70733174	80	*	80	14	0.8375	1.13131	0.175	3.47915e-14
cg08855449	Zic1	Zic1_Promoter	7	86259361	86259410	50	+	86259409	86259410	CTTTTCTAGTTCACAAATCAGTCACCCTTGTCACAGTTATTGAAATTCCG	Promoter (2-3kb)	7	86253783	86257335	3553	2	Zic1-201	-2026	Zic1-201	Zic1	0	FALSE	TRUE	TRUE	FALSE	FALSE	FALSE	FALSE	FALSE	FALSE	Promoter	17	25	ENSPEMG00000019412	ENSPEMG00000019412.2	7	102913218	mapped to different genes
cg08882278	Zfp423	Zfp423_Intron	5	17130940	17130989	50	-	17130940	17130941	CGTGCAGATGCGGCCAGGAATATCTTAATTTATTGGTGTGCTGGCATGCA	Intron (Zfp423-201/Zfp423, intron 5 of 7)	5	16913276	17215953	302678	1	Zfp423-201	217664	Zfp423-201;Zfp423-202	Zfp423;Zfp423	0;0	TRUE	FALSE	FALSE	FALSE	FALSE	FALSE	TRUE	FALSE	FALSE	Intron	43	48	ENSPEMG00000015523	ENSPEMG00000015523.2	5		conserved gene and region	5	17130828	17130951	124	*	124	10	0.637097	0.795892	0.0806452	1.17487e-06
cg08926507	Sec16b	Sec16b_Intergenic_downstream	11	55870303	55870352	50	+	55870351	55870352	CAGCCCTTGCTGCTGATTGCTGTAAAATGCAAAGTAATTAACAGCGAGCG	Distal Intergenic	11	55599459	55640304	40846	1	Sec16b-201	270844				FALSE	TRUE	FALSE	FALSE	FALSE	FALSE	FALSE	FALSE	TRUE	Intergenic_downstream	2	3	ENSPEMG00000020079	ENSPEMG00000020079.2	11		mapped to different genes
cg09009538	Gpr84	Gpr84_Intergenic_downstream	20	69814226	69814275	50	+	69814274	69814275	CCAGCGCTGCTCCAGAAGGTCAGGACGGTGGTGTAAATAACCTCTTCTCG	Distal Intergenic	20	69822080	69823270	1191	2	Gpr84-201	8995	Copz1-201	Copz1	0	FALSE	TRUE	FALSE	FALSE	FALSE	FALSE	FALSE	FALSE	TRUE	Intergenic_downstream	3	7	ENSPEMG00000000618	ENSPEMG00000000618.2	20	102926622	mapped to different genes	20	69814094	69814286	193	*	193	16	0.637306	0.832345	0.0829016	1.38706e-10
cg09074860	Lrba	Lrba_Intron	6	64346397	64346446	50	-	64346397	64346398	CGTTAGGTTGTCCTGAAAGCATCAGGCAGTCACAGCCCCTTTCATGTAAG	Intron (Lrba-201/Lrba, intron 39 of 55)	6	64011300	64581558	570259	1	Lrba-201	335097	Lrba-201	Lrba	0	TRUE	FALSE	FALSE	FALSE	FALSE	FALSE	TRUE	FALSE	FALSE	Intron	27	44	ENSPEMG00000001439	ENSPEMG00000001439.2	6	102922345	conserved gene and region
cg09076315	Kcnq1	Kcnq1_Intron	1	134306102	134306151	50	+	134306150	134306151	GCCTGGCCCATGGTGGAAATGCAAATCTAATTAGTCTGGCATTGAGCCCG	Intron (Kcnq1-201/Kcnq1, intron 11 of 15)	1	134066943	134394316	327374	1	Kcnq1-201	239159	Kcnq1-201;Kcnq1-202	Kcnq1;Kcnq1	0;0	TRUE	FALSE	FALSE	FALSE	FALSE	FALSE	TRUE	FALSE	FALSE	Intron	8	9	ENSPEMG00000008699	ENSPEMG00000008699.2	1	102904108	conserved gene and region
cg09148605	Uri1	Uri1_Intron	1	33702135	33702184	50	-	33702135	33702136	CGGATGAAATCTGTCAAACAGCTCCTTGAGTTATTAGGCTGTCTGAGTCT	Intron (Uri1-201/Uri1, intron 4 of 10)	1	33655727	33712560	56834	1	Uri1-201	46408	Uri1-201	Uri1	0	TRUE	FALSE	FALSE	FALSE	FALSE	FALSE	TRUE	FALSE	FALSE	Intron	8	33	ENSPEMG00000021114	ENSPEMG00000021114.2	1	102924973	conserved gene and region
cg09336476	Map3k20	Map3k20_Intron	4	49597176	49597225	50	-	49597224	49597225	GCAGTGTCATGGAAGCAGCTGCACATCTCAAAGACAATATAATGCCTGCG	Intron (Map3k20-201/Map3k20, intron 15 of 18)	4	49463829	49614237	150409	1	Map3k20-201	133347	Map3k20-201	Map3k20	0	TRUE	FALSE	FALSE	FALSE	FALSE	FALSE	TRUE	FALSE	FALSE	Intron	13	17	ENSPEMG00000000421	ENSPEMG00000000421.2	4	102906461	mapped to different genes
cg09405070	Rnf220	Rnf220_Intron	2	132726160	132726209	50	-	132726160	132726161	CGCTGCCTCAGCCCTTGCACTGATAACGAGGAAATGGGACTGACAACAAT	Intron (Rnf220-201/Rnf220, intron 1 of 13)	2	132682903	132911066	228164	2	Rnf220-201	184857	Rnf220-201	Rnf220	0	TRUE	FALSE	FALSE	FALSE	FALSE	FALSE	TRUE	FALSE	FALSE	Intron	139	154	ENSPEMG00000022794	ENSPEMG00000022794.2	2	102925328	conserved gene and region	2	132726084	132726187	104	*	104	12	0.682692	0.990476	0.115385	9.44718e-10
cg09452662	Lhx1	Lhx1_Intergenic_upstream	8	69624145	69624194	50	-	69624145	69624146	CGTTTATAGAGTCGCTAACAAAATGTTAAGTGGAAGTGTGTGTCAGATGG	Distal Intergenic	8	69587412	69592020	4609	2	Lhx1-201	-32174				FALSE	TRUE	FALSE	FALSE	FALSE	FALSE	FALSE	FALSE	TRUE	Intergenic_upstream	18	20	ENSPEMG00000024834	ENSPEMG00000024834.1	8	102915482	mapped to different genes
cg09668387	Rnf220	Rnf220_Intron	2	132735893	132735942	50	+	132735941	132735942	CCTAAATCAGGAACCAAGATGGGCTATTGTCACTTACCGCATTAGCCTCG	Intron (Rnf220-201/Rnf220, intron 1 of 13)	2	132682903	132911066	228164	2	Rnf220-201	175124	Rnf220-201	Rnf220	0	TRUE	FALSE	FALSE	FALSE	FALSE	FALSE	TRUE	FALSE	FALSE	Intron	139	154	ENSPEMG00000022794	ENSPEMG00000022794.2	2	102925328	conserved gene and region
cg09851363	Tnrc6a	Tnrc6a_Exon	1	114112859	114112908	50	-	114112907	114112908	TCCTCCAGGTTCAATAGGAGATGGCTGGCCACGTGCCAAATCGCCTAACG	Exon (Tnrc6a-201/Tnrc6a, exon 18 of 24)	1	114034744	114118994	84251	1	Tnrc6a-201	78115	Tnrc6a-201	Tnrc6a	0	TRUE	FALSE	FALSE	FALSE	FALSE	TRUE	FALSE	FALSE	FALSE	Exon	22	24	ENSPEMG00000016318	ENSPEMG00000016318.2	1		conserved gene but different region
cg09907423	Zeb2	Zeb2_Intergenic_upstream	4	23226342	23226391	50	-	23226342	23226343	CGCTTGGGATTGAAGAGACTGTTGGCTACAATTGACTGTGACAATTAGGA	Distal Intergenic	4	23051959	23173984	122026	2	Zeb2-202	-52407				FALSE	TRUE	FALSE	FALSE	FALSE	FALSE	FALSE	FALSE	TRUE	Intergenic_upstream	73	211	ENSPEMG00000004029	ENSPEMG00000004029.2	4		mapped to different genes
cg09928074	Hoxc5	Hoxc5_Exon	20	69514401	69514450	50	+	69514449	69514450	AAAAAGGGTGCAGAAATTTTTTTGGGCCCTCCCCGCCATGAGCTCCTACG	Promoter (<=1kb)	20	69514438	69515796	1359	1	Hoxc5-201	0	Hoxc6-201;Hoxc5-201	Hoxc6;Hoxc5	0;0	TRUE	FALSE	TRUE	FALSE	FALSE	TRUE	FALSE	FALSE	FALSE	Exon	18	34	ENSPEMG00000026211	ENSPEMG00000026211.1	20	102902914	mapped to different genes
cg10259955	Rnf220	Rnf220_Intron	2	132807518	132807567	50	-	132807566	132807567	AGCTCAACGAGAGCTCTCTGCTAACCCCGATAAGCCTTGGGCTCTTAGCG	Intron (Rnf220-201/Rnf220, intron 1 of 13)	2	132682903	132911066	228164	2	Rnf220-201	103499	Rnf220-201	Rnf220	0	TRUE	FALSE	FALSE	FALSE	FALSE	FALSE	TRUE	FALSE	FALSE	Intron	139	154	ENSPEMG00000022794	ENSPEMG00000022794.2	2	102925328	conserved gene and region
cg10342649	Zfp521	Zfp521_Intron	19	4802149	4802198	50	-	4802149	4802150	CGGAGAGAACCCCCTAAGGGTCCCAAGTTCAAATTTCTGAAATGTAGGCA	Intron (Zfp521-201/Zfp521, intron 2 of 6)	19	4589180	4875270	286091	2	Zfp521-201	73072	Zfp521-201	Zfp521	0	TRUE	FALSE	FALSE	FALSE	FALSE	FALSE	TRUE	FALSE	FALSE	Intron	65	80	ENSPEMG00000001995	ENSPEMG00000001995.2	19	102904460	conserved gene and region
cg10349289	Acaca	Acaca_Intron	8	69396653	69396702	50	-	69396653	69396654	CGGCGTGTATTTGCTAGAATGTCAAAGTTATGAGTTTATTTTGTAATGAT	Intron (Acaca-201/Acaca, intron 43 of 53)	8	69233697	69436184	202488	1	Acaca-201	162956	Acaca-201	Acaca	0	TRUE	FALSE	FALSE	FALSE	FALSE	FALSE	TRUE	FALSE	FALSE	Intron	28	28	ENSPEMG00000023800	ENSPEMG00000023800.2	8	102914038	conserved gene and region
cg10426149	Spred3	Spred3_Promoter	1	39889823	39889872	50	+	39889823	39889824	CGGACAAAGGAAGCAGCGTCACGTGACTGCTCATTCACAAAATCCCATCC	Promoter (1-2kb)	1	39890903	39897585	6683	1	Spred3-201	-1031	Ggn-201;Spred3-201	Ggn;Spred3	-1527;0	FALSE	TRUE	TRUE	FALSE	FALSE	FALSE	FALSE	FALSE	FALSE	Promoter	4	7	ENSPEMG00000025916	ENSPEMG00000025916.1	1	102903316	conserved gene and region
cg10432728	Tenm3	Tenm3_Intron	17	23558386	23558435	50	-	23558386	23558387	CGAAAGCCTTTAAAACATCTTGCTGATGGGAACTATGACAACATGACATT	Intron (Tenm3-201/Tenm3, intron 2 of 28)	17	23293672	23761065	467394	1	Tenm3-201	264714	Tenm3-201;Tenm3-202	Tenm3;Tenm3	0;0	TRUE	FALSE	FALSE	FALSE	FALSE	FALSE	TRUE	FALSE	FALSE	Intron	9	40	ENSPEMG00000017497	ENSPEMG00000017497.2	17	102915100	conserved gene and region
cg10435518	Rnf220	Rnf220_Intron	2	132825911	132825960	50	+	132825959	132825960	GCATGTACCTTAACCCGTTCCTAATAACCATAAAGTTACCATTATTTACG	Intron (Rnf220-201/Rnf220, intron 1 of 13)	2	132682903	132911066	228164	2	Rnf220-201	85106	Rnf220-201	Rnf220	0	TRUE	FALSE	FALSE	FALSE	FALSE	FALSE	TRUE	FALSE	FALSE	Intron	139	154	ENSPEMG00000022794	ENSPEMG00000022794.2	2	102925328	conserved gene and region
cg10436871	Nfix	Nfix_Promoter	5	20328230	20328279	50	-	20328278	20328279	CAGAGCGAGGGCGCCTCTTTTCTTCCTTAGCATTAATTAACTCAAGTTCG	Promoter (6-7kb)	5	20334844	20401173	66330	1	Nfix-201	-6614				FALSE	TRUE	TRUE	FALSE	FALSE	FALSE	FALSE	FALSE	FALSE	Promoter	7	44	ENSPEMG00000011765	ENSPEMG00000011765.2	5	102905866	conserved gene but different region	5	20328220	20328462	243	*	243	15	0.555556	0.864974	0.0617284	3.59549e-08
cg10491932	Fam172a	Fam172a_Intergenic_downstream	15	74623448	74623497	50	+	74623496	74623497	AAAGTTGCTGCTAATTAAAACAAGTAATTAGTGTTCCTCCAGGCTTTGCG	Distal Intergenic	15	75582957	75974252	391296	2	Fam172a-202	1350755				FALSE	TRUE	FALSE	FALSE	FALSE	FALSE	FALSE	FALSE	TRUE	Intergenic_downstream	71	96	ENSPEMG00000009604	ENSPEMG00000009604.2	15	102911010	mapped to different genes
cg10520899	Mvb12b	Mvb12b_Intergenic_upstream	4	5428741	5428790	50	+	5428741	5428742	CGCCCGGCCCAGAAAGGTACAATAACTGTATATTTTAACTTAATGGTTTT	Distal Intergenic	4	5649753	5794742	144990	1	Mvb12b-201	-220963				FALSE	TRUE	FALSE	FALSE	FALSE	FALSE	FALSE	FALSE	TRUE	Intergenic_upstream	42	58	ENSPEMG00000018956	ENSPEMG00000018956.2	4		mapped to different genes	4	5428618	5428746	129	*	129	10	0.503876	1.27219	0.0775194	1.68865e-06
cg10535197	Auts2	Auts2_Intergenic_upstream	23	23014325	23014374	50	-	23014373	23014374	AATCTAATCAGAAGTGTGAATACTCCCCTTCTATCTGGCACACATCATCG	Distal Intergenic	23	22735713	22776713	41001	2	Auts2-201	-237661				FALSE	TRUE	FALSE	FALSE	FALSE	FALSE	FALSE	FALSE	TRUE	Intergenic_upstream	76	84	ENSPEMG00000010617	ENSPEMG00000010617.2	23		conserved gene but different region
cg10641044	Foxn3	Foxn3_Intergenic_upstream	14	68101459	68101508	50	-	68101459	68101460	CGCTGTGTTAATTCCTTCACCCATGAACCCCAGGGGAATGCTAACATTCA	Distal Intergenic	14	67817296	68027102	209807	2	Foxn3-201	-74406				FALSE	TRUE	FALSE	FALSE	FALSE	FALSE	FALSE	FALSE	TRUE	Intergenic_upstream	5	15	ENSPEMG00000021034	ENSPEMG00000021034.2	14		conserved gene but different region
cg10677710	Klhl14	Klhl14_Promoter	19	11913518	11913567	50	+	11913518	11913519	CGTGTGACAAATTATGCTACCAAGAAACAACACATCATTATCCTTGGGCC	Promoter (2-3kb)	19	11805204	11911222	106019	2	Klhl14-201	-2296	Klhl14-201	Klhl14	0	FALSE	TRUE	TRUE	FALSE	FALSE	FALSE	FALSE	FALSE	FALSE	Promoter	8	42	ENSPEMG00000010218	ENSPEMG00000010218.2	19		conserved gene but different region
cg10876801	Tcf7l2	Tcf7l2_Intron	1	187503432	187503481	50	-	187503480	187503481	CAGGCTTTATTTACAGCCCATAACACTTATGAATGTTAAGATATTTGACG	Intron (Tcf7l2-207/Tcf7l2, intron 4 of 8)	1	187497661	187686945	189285	1	Tcf7l2-201	5771	Tcf7l2-201;Tcf7l2-202;Tcf7l2-203;Tcf7l2-204;Tcf7l2-205;Tcf7l2-206;Tcf7l2-207	Tcf7l2;Tcf7l2;Tcf7l2;Tcf7l2;Tcf7l2;Tcf7l2;Tcf7l2	0;0;0;0;0;0;0	TRUE	FALSE	FALSE	FALSE	FALSE	FALSE	TRUE	FALSE	FALSE	Intron	57	102	ENSPEMG00000016442	ENSPEMG00000016442.2	1	102926102	conserved gene and region
cg10894546	Mef2c	Mef2c_Intergenic_upstream	15	70899020	70899069	50	-	70899020	70899021	CGGGTTATGTGAATGCTAGTCTTTTGCAAGGCTATAAATAAAGTTTAAAG	Distal Intergenic	15	70584683	70673078	88396	2	Mef2c-201	-225991				FALSE	TRUE	FALSE	FALSE	FALSE	FALSE	FALSE	FALSE	TRUE	Intergenic_upstream	40	55	ENSPEMG00000019761	ENSPEMG00000019761.2	15	102906334	mapped to different genes
cg10945567	Zfp521	Zfp521_Intron	19	4802812	4802861	50	+	4802860	4802861	GCCGATATTAAATCCAACTTCTGCTCATATCAGGGTATTAGTGATGTACG	Intron (Zfp521-201/Zfp521, intron 2 of 6)	19	4589180	4875270	286091	2	Zfp521-201	72409	Zfp521-201	Zfp521	0	TRUE	FALSE	FALSE	FALSE	FALSE	FALSE	TRUE	FALSE	FALSE	Intron	65	80	ENSPEMG00000001995	ENSPEMG00000001995.2	19	102904460	conserved gene and region
cg11012474	Maml3	Maml3_Intron	6	31828468	31828517	50	+	31828468	31828469	CGTCTGTGAAATGACAGCCACTTATTCTCCAGTGAACCGTAAAATCTGTA	Intron (Maml3-201/Maml3, intron 2 of 4)	6	31710875	32136266	425392	2	Maml3-201	307749	Maml3-201	Maml3	0	TRUE	FALSE	FALSE	FALSE	FALSE	FALSE	TRUE	FALSE	FALSE	Intron	8	31	ENSPEMG00000011661	ENSPEMG00000011661.2	6	102914828	conserved gene and region
cg11073876	Pik3c3	Pik3c3_Intergenic_upstream	19	19707907	19707956	50	-	19707955	19707956	TTTTATGGGAAAACATGTTGTTACCTTACAGCTGCCCACATCACATGCCG	Distal Intergenic	19	20253407	20344858	91452	1	Pik3c3-201	-545500				FALSE	TRUE	FALSE	FALSE	FALSE	FALSE	FALSE	FALSE	TRUE	Intergenic_upstream	28	28	ENSPEMG00000019290	ENSPEMG00000019290.2	19		mapped to different genes
cg11077188	Akt3	Akt3_Intron	11	74746584	74746633	50	-	74746632	74746633	TGAAGGGGGTTCATCTGAGGCTCACACAGTAATTAGTATAAAAAAGTCCG	Intron (Akt3-201/Akt3, intron 1 of 12)	11	74605976	74852670	246695	2	Akt3-201	106037	Akt3-201;Akt3-202	Akt3;Akt3	0;0	TRUE	FALSE	FALSE	FALSE	FALSE	FALSE	TRUE	FALSE	FALSE	Intron	8	14	ENSPEMG00000019381	ENSPEMG00000019381.2	11		conserved gene and region
cg11082332	Lmo4	Lmo4_Intergenic_downstream	6	119305255	119305304	50	+	119305255	119305256	CGTTTGGCGTCTGATTGAAGGTCCAGCGCAGCTAATTAATTTCATTAGGA	Distal Intergenic	6	119321795	119334244	12450	2	Lmo4-201	28940				FALSE	TRUE	FALSE	FALSE	FALSE	FALSE	FALSE	FALSE	TRUE	Intergenic_downstream	39	93	ENSPEMG00000020893	ENSPEMG00000020893.2	6	102929048	mapped to different genes
cg11128041	Lsamp	Lsamp_Intron	12	26341494	26341543	50	-	26341542	26341543	TGCAGCTTGTGCTCCGTTCAAACATGTCAATAAACATTATTGCAAAGACG	Intron (Lsamp-201/Lsamp, intron 1 of 8)	12	26089664	28209495	2119832	1	Lsamp-201	251830	Lsamp-201	Lsamp	0	TRUE	FALSE	FALSE	FALSE	FALSE	FALSE	TRUE	FALSE	FALSE	Intron	21	23	ENSPEMG00000030749	ENSPEMG00000030749.1	12	102918348	mapped to different genes
cg11200278	Tfap2d	Tfap2d_Intergenic_upstream	21	55093270	55093319	50	-	55093318	55093319	AGAGTGGCTGCAGGCAGCTGCTTTGCTCCAGGCCACATTCAATTATGTCG	Distal Intergenic	21	55229299	55283188	53890	1	Tfap2d-201	-136029				FALSE	TRUE	FALSE	FALSE	FALSE	FALSE	FALSE	FALSE	TRUE	Intergenic_upstream	5	31	ENSPEMG00000012171	ENSPEMG00000012171.2	21	102924563	conserved gene but different region
cg11233640	Sufu	Sufu_Intron	1	177611768	177611817	50	+	177611816	177611817	AGATTTAATACCTCACCTAGCCCACACAAATAATTCATGCTTCTGCATCG	Intron (Sufu-202/Sufu, intron 8 of 11)	1	177532508	177627724	95217	1	Sufu-201	79260	Sufu-201;Sufu-202	Sufu;Sufu	0;0	TRUE	FALSE	FALSE	FALSE	FALSE	FALSE	TRUE	FALSE	FALSE	Intron	1	1	ENSPEMG00000009470	ENSPEMG00000009470.2	1		conserved gene and region
cg11278996	Nfix	Nfix_Intergenic_upstream	5	20319309	20319358	50	+	20319357	20319358	TCGGCACTAAACAAAGTTTGCTAAGTAACTTCAAATGTTATTTGAGGACG	Distal Intergenic	5	20334844	20401173	66330	1	Nfix-201	-15486				FALSE	TRUE	FALSE	FALSE	FALSE	FALSE	FALSE	FALSE	TRUE	Intergenic_upstream	4	44	ENSPEMG00000011765	ENSPEMG00000011765.2	5	102905866	conserved gene but different region
cg11427108	Rnf220	Rnf220_Intron	2	132787329	132787378	50	-	132787377	132787378	CCAAATTCAATCAGGCTGGGGACCCGCAGCAGCATTTATGAGCTCTAACG	Intron (Rnf220-201/Rnf220, intron 1 of 13)	2	132682903	132911066	228164	2	Rnf220-201	123688	Rnf220-201	Rnf220	0	TRUE	FALSE	FALSE	FALSE	FALSE	FALSE	TRUE	FALSE	FALSE	Intron	139	154	ENSPEMG00000022794	ENSPEMG00000022794.2	2	102925328	conserved gene and region
cg11543317	Mbnl2	Mbnl2_Intron	9	107807599	107807648	50	-	107807599	107807600	CGAGCACATGATGGCAGTGGGCCAATGGGATTCAAGCGAATTAACATACA	Intron (Mbnl2-201/Mbnl2, intron 4 of 8)	9	107774949	107881593	106645	2	Mbnl2-201	73945	Mbnl2-201;Mbnl2-202;Mbnl2-203	Mbnl2;Mbnl2;Mbnl2	0;0;0	TRUE	FALSE	FALSE	FALSE	FALSE	FALSE	TRUE	FALSE	FALSE	Intron	3	15	ENSPEMG00000030647	ENSPEMG00000030647.1	9	102928021	conserved gene and region
cg11597255	Mapkap1	Mapkap1_Intron	4	5080787	5080836	50	-	5080835	5080836	AGTATGTGTTAATTGCCACAGCATTCATATTAATTTTCACTTCAGGCTCG	Intron (Mapkap1-201/Mapkap1, intron 3 of 10)	4	4910523	5098387	187865	2	Mapkap1-201	17551	Mapkap1-201;Mapkap1-202	Mapkap1;Mapkap1	0;0	TRUE	FALSE	FALSE	FALSE	FALSE	FALSE	TRUE	FALSE	FALSE	Intron	48	56	ENSPEMG00000023004	ENSPEMG00000023004.2	4	102914253	conserved gene and region
cg11661600	Sox5	Sox5_Intergenic_upstream	3	155363980	155364029	50	-	155364028	155364029	TGCTCAACACCCAATAGCCATTCAAACGTTCTTCACAACTCTATCAAACG	Distal Intergenic	3	154855819	155244903	389085	2	Sox5-201	-119126				FALSE	TRUE	FALSE	FALSE	FALSE	FALSE	FALSE	FALSE	TRUE	Intergenic_upstream	25	60	ENSPEMG00000002152	ENSPEMG00000002152.2	3	102912705	conserved gene but different region
cg11707875	Klhl14	Klhl14_Promoter	19	11913721	11913770	50	-	11913721	11913722	CGTAAATGACTGCGATTTCAAACATCTTTGGAAGAAAGAAGGGGAAAAAG	Promoter (2-3kb)	19	11805204	11911222	106019	2	Klhl14-201	-2548	Klhl14-201	Klhl14	0	FALSE	TRUE	TRUE	FALSE	FALSE	FALSE	FALSE	FALSE	FALSE	Promoter	8	42	ENSPEMG00000010218	ENSPEMG00000010218.2	19		conserved gene and region
cg11753710	Nfix	Nfix_Promoter	5	20328193	20328242	50	-	20328241	20328242	CACAGCAAACTGAAAGGACTAGTGAACCGTGATTCAACAGAGCGAGGGCG	Promoter (6-7kb)	5	20334844	20401173	66330	1	Nfix-201	-6651				FALSE	TRUE	TRUE	FALSE	FALSE	FALSE	FALSE	FALSE	FALSE	Promoter	7	44	ENSPEMG00000011765	ENSPEMG00000011765.2	5	102905866	conserved gene but different region	5	20328220	20328462	243	*	243	15	0.555556	0.864974	0.0617284	3.59549e-08
cg11755934	Uri1	Uri1_Intron	1	33702102	33702151	50	+	33702102	33702103	CGACATAGTTTTATGCTGTTATGTGACCATGCTCGGATGAAATCTGTCAA	Intron (Uri1-201/Uri1, intron 4 of 10)	1	33655727	33712560	56834	1	Uri1-201	46375	Uri1-201	Uri1	0	TRUE	FALSE	FALSE	FALSE	FALSE	FALSE	TRUE	FALSE	FALSE	Intron	8	33	ENSPEMG00000021114	ENSPEMG00000021114.2	1	102924973	conserved gene and region
cg12122265	Mgmt	Mgmt_Intron	1	128134371	128134420	50	+	128134419	128134420	TGCTAAGCACCCAAAACTCTAGGGGACTGGCACTAATTTCCTCTCTCTCG	Intron (Mgmt-201/Mgmt, intron 1 of 3)	1	128074059	128260747	186689	1	Mgmt-201	60312	Mgmt-201	Mgmt	0	TRUE	FALSE	FALSE	FALSE	FALSE	FALSE	TRUE	FALSE	FALSE	Intron	14	36	ENSPEMG00000023565	ENSPEMG00000023565.2	1	102909315	conserved gene and region
cg12255447	Ttc34	Ttc34_Intergenic_upstream	2	158977368	158977417	50	+	158977368	158977369	CGGGCTGAGCTGGGGTTTAATGAAATGCACATTCGTATTCCAAACAAATT	Distal Intergenic	2	159045115	159053637	8523	1	Ttc34-201	-67698				FALSE	TRUE	FALSE	FALSE	FALSE	FALSE	FALSE	FALSE	TRUE	Intergenic_upstream	6	6	ENSPEMG00000003914	ENSPEMG00000003914.2	2		conserved gene and region
cg12258236	Sox5	Sox5_Intergenic_upstream	3	155526203	155526252	50	+	155526251	155526252	CCCAGCTCCTGCAGAGTGCCTGTTGTTATGAAAGCAAGGTGCTCCACACG	Distal Intergenic	3	154855819	155244903	389085	2	Sox5-202	-281300				FALSE	TRUE	FALSE	FALSE	FALSE	FALSE	FALSE	FALSE	TRUE	Intergenic_upstream	25	60	ENSPEMG00000002152	ENSPEMG00000002152.2	3	102912705	mapped to different genes
cg12274096
cg12277614	Psmd14	Psmd14_Exon	4	39064636	39064685	50	+	39064636	39064637	CGTCAGAGTGATTGATGTGTTTGCTATGCCACAGTCAGGAACAGTGAGTA	Exon (Psmd14-201/Psmd14, exon 3 of 10)	4	39024174	39100566	76393	1	Psmd14-201	40462	Psmd14-201	Psmd14	0	TRUE	FALSE	FALSE	FALSE	FALSE	TRUE	TRUE	FALSE	FALSE	Exon	2	33	ENSPEMG00000017794	ENSPEMG00000017794.2	4	102906426	conserved gene and region
cg12412302	Btrc	Btrc_Intron	1	176479698	176479747	50	+	176479746	176479747	GGTTAATCAATAGGCACCGTATGGCAGAGGGTCAGTAATCAGTGTCATCG	Intron (Btrc-201/Btrc, intron 2 of 13)	1	176386620	176563403	176784	1	Btrc-201	93078	Btrc-201;Btrc-202	Btrc;Btrc	0;0	TRUE	FALSE	FALSE	FALSE	FALSE	FALSE	TRUE	FALSE	FALSE	Intron	48	97	ENSPEMG00000014260	ENSPEMG00000014260.2	1	102923551	conserved gene and region
cg12459762	Rnf220	Rnf220_Intron	2	132825951	132826000	50	-	132825999	132826000	ATTATTTACGGTACAAGACATTAAATAAATAATGCAAACTCAGGCAAGCG	Intron (Rnf220-201/Rnf220, intron 1 of 13)	2	132682903	132911066	228164	2	Rnf220-201	85066	Rnf220-201	Rnf220	0	TRUE	FALSE	FALSE	FALSE	FALSE	FALSE	TRUE	FALSE	FALSE	Intron	139	154	ENSPEMG00000022794	ENSPEMG00000022794.2	2	102925328	conserved gene and region
cg12545510	Rnf220	Rnf220_Intron	2	132807525	132807574	50	-	132807525	132807526	CGAGAGCTCTCTGCTAACCCCGATAAGCCTTGGGCTCTTAGCGTCTTAAA	Intron (Rnf220-201/Rnf220, intron 1 of 13)	2	132682903	132911066	228164	2	Rnf220-201	103492	Rnf220-201	Rnf220	0	TRUE	FALSE	FALSE	FALSE	FALSE	FALSE	TRUE	FALSE	FALSE	Intron	139	154	ENSPEMG00000022794	ENSPEMG00000022794.2	2	102925328	conserved gene and region
cg12737311	Trpc1	Trpc1_Exon	7	90497199	90497248	50	+	90497247	90497248	GTACCTGACAACCGTAGTCCAAAAGAAGCTGCAGTATATCCAAGTTTTCG	Exon (Trpc1-201/Trpc1, exon 2 of 13)	7	90447078	90506030	58953	2	Trpc1-201	8782	Trpc1-201;Trpc1-202	Trpc1;Trpc1	0;0	TRUE	FALSE	FALSE	FALSE	FALSE	TRUE	TRUE	FALSE	FALSE	Exon	5	5	ENSPEMG00000021151	ENSPEMG00000021151.2	7	102915759	conserved gene and region
cg12748382	Fign	Fign_Intergenic_upstream	4	41550256	41550305	50	-	41550256	41550257	CGAGGCTTATTCAGACACTCGCAGATTGGCAAGAGGATAAAAAGTGTCTT	Distal Intergenic	4	41168462	41282529	114068	2	Fign-201	-267776				FALSE	TRUE	FALSE	FALSE	FALSE	FALSE	FALSE	FALSE	TRUE	Intergenic_upstream	23	107	ENSPEMG00000007031	ENSPEMG00000007031.2	4		conserved gene but different region
cg12754230	gene:ENSPEMG00000029575	gene:ENSPEMG00000029575_Intron	10	5515523	5515572	50	+	5515523	5515524	CGGGGCAGTTTAATTTCTAACGAATGTGAGTGCTGGATCAGTAACAATAT	Intron (transcript:ENSPEMT00000035124/gene:ENSPEMG00000029575, intron 15 of 15)	10	5397502	5544045	146544	1	transcript:ENSPEMT00000035124	118021	transcript:ENSPEMT00000035124	gene:ENSPEMG00000029575	0	TRUE	FALSE	FALSE	FALSE	FALSE	FALSE	TRUE	FALSE	FALSE	Intron	27	87					mapped to different genes	10	5515472	5515586	115	*	115	10	0.486957	1.4974	0.0869565	5.82235e-07
cg12765427	Isl1	Isl1_Exon	15	38301573	38301622	50	+	38301573	38301574	CGGAGTGTAATCAGTATTTGGACGAGAGCTGTACATGCTTTGTTAGGGAT	Exon (Isl1-201/Isl1, exon 2 of 6)	15	38300524	38310321	9798	1	Isl1-201	1049	Isl1-201	Isl1	0	TRUE	FALSE	FALSE	FALSE	FALSE	TRUE	FALSE	FALSE	FALSE	Exon	7	23	ENSPEMG00000019348	ENSPEMG00000019348.2	15		conserved gene and region
cg12835446	Agap3	Agap3_Intron	3	61798384	61798433	50	+	61798432	61798433	TTAATAGCTTTCCACGCTCTGAACTCGTTGTTAATTCCAGTAATAAAACG	Intron (Agap3-201/Agap3, intron 11 of 18)	3	61757791	61810645	52855	1	Agap3-201	40593	Agap3-201	Agap3	0	TRUE	FALSE	FALSE	FALSE	FALSE	FALSE	TRUE	FALSE	FALSE	Intron	13	13	ENSPEMG00000017584	ENSPEMG00000017584.2	3		conserved gene and region	3	61798398	61798571	174	*	174	13	0.557471	0.966667	0.0747126	3.95096e-08
cg12835547	Zc3h3	Zc3h3_Intron	20	41505510	41505559	50	-	41505558	41505559	TATCAAGAGGAAACTGCATTCTCATTTCAATTAACCTTGTTTGCACCCCG	Intron (Zc3h3-201/Zc3h3, intron 8 of 11)	20	41489604	41572779	83176	2	Zc3h3-201	67220	Zc3h3-201	Zc3h3	0	TRUE	FALSE	FALSE	FALSE	FALSE	FALSE	TRUE	FALSE	FALSE	Intron	18	18	ENSPEMG00000013893	ENSPEMG00000013893.2	20		conserved gene and region	20	41505501	41505716	216	*	216	15	0.50463	1.09533	0.0694444	7.26696e-09
cg12918088	Ranbp17	Ranbp17_Intron	8	14378658	14378707	50	-	14378658	14378659	CGACTTGAACAGTATTAAAACTTAGGTTTTAATTTCAGTGAAGTAATAAG	Intron (Ranbp17-201/Ranbp17, intron 14 of 27)	8	14174287	14512858	338572	1	Ranbp17-201	204371	Ranbp17-201	Ranbp17	0	TRUE	FALSE	FALSE	FALSE	FALSE	FALSE	TRUE	FALSE	FALSE	Intron	27	31	ENSPEMG00000013086	ENSPEMG00000013086.2	8	102915157	conserved gene and region
cg12936702	Fbxl17	Fbxl17_Intron	13	3099762	3099811	50	-	3099762	3099763	CGTGAGAATGATACAAATTACTGTCAAACTGTTTATGCTTGCTGTAAAAA	Intron (Fbxl17-201/Fbxl17, intron 7 of 9)	13	2879569	3333136	453568	1	Fbxl17-201	220193	Fbxl17-201	Fbxl17	0	TRUE	FALSE	FALSE	FALSE	FALSE	FALSE	TRUE	FALSE	FALSE	Intron	6	8	ENSPEMG00000023113	ENSPEMG00000023113.2	13		conserved gene and region
cg12951432	Klhl5	Klhl5_Exon	10	58305401	58305450	50	+	58305401	58305402	CGATCACTTGGTTTCTCTGAGGATGTCTGGTTCTCGTAAAGAGTTTGATG	Promoter (<=1kb)	10	58305423	58347858	42436	1	Klhl5-201	0	Klhl5-201;Klhl5-202	Klhl5;Klhl5	0;0	TRUE	FALSE	TRUE	FALSE	FALSE	TRUE	FALSE	FALSE	FALSE	Exon	4	4	ENSPEMG00000010526	ENSPEMG00000010526.2	10	102906369	conserved gene but different region
cg13019223	Eri3	Eri3_Intron	2	133006867	133006916	50	-	133006867	133006868	CGGGTAATTTATAAGCTTTGCCCTAAAATCTAATTATTTGGCAATTCGAA	Intron (Eri3-201/Eri3, intron 3 of 8)	2	132979791	133112536	132746	1	Eri3-201	27076	Eri3-201	Eri3	0	TRUE	FALSE	FALSE	FALSE	FALSE	FALSE	TRUE	FALSE	FALSE	Intron	88	98	ENSPEMG00000024037	ENSPEMG00000024037.2	2		conserved gene and region
cg13230014	gene:ENSPEMG00000030867	gene:ENSPEMG00000030867_Promoter	5	37675079	37675128	50	-	37675127	37675128	ATTTTAAAAGCCGAAGAATTACAGTTAACTTTTCCCACAGGGTACAGACG	Promoter (<=1kb)	5	37674374	37674989	616	2	transcript:ENSPEMT00000038405	-139	transcript:ENSPEMT00000038405	gene:ENSPEMG00000030867	0	FALSE	TRUE	TRUE	FALSE	FALSE	FALSE	FALSE	FALSE	FALSE	Promoter	4	31					mapped to different genes	5	37674991	37675252	262	*	262	15	0.549618	0.770135	0.0572519	9.73012e-08
cg13282050	Acaca	Acaca_Intron	8	69306382	69306431	50	-	69306430	69306431	AGGCCTTCAATTTTCTTCAGAGTCCAGTCACTCAAGTGTGTAATTACGCG	Intron (Acaca-201/Acaca, intron 23 of 53)	8	69233697	69436184	202488	1	Acaca-201	72685	Acaca-201	Acaca	0	TRUE	FALSE	FALSE	FALSE	FALSE	FALSE	TRUE	FALSE	FALSE	Intron	28	28	ENSPEMG00000023800	ENSPEMG00000023800.2	8	102914038	conserved gene and region
cg13487069	Usp7	Usp7_Intron	8	6243263	6243312	50	+	6243311	6243312	GCATGTCCATCAATCCTCATGAGGGTTGTGTCCTTCCCAGGGGAGTAACG	Intron (Usp7-201/Usp7, intron 2 of 30)	8	6200018	6272884	72867	1	Usp7-201	43245	Usp7-201;Usp7-202	Usp7;Usp7	0;0	TRUE	FALSE	FALSE	FALSE	FALSE	FALSE	TRUE	FALSE	FALSE	Intron	2	10	ENSPEMG00000017368	ENSPEMG00000017368.2	8	102913865	conserved gene but different region
cg13510732	Dnajc24	Dnajc24_Intergenic_upstream	4	81464907	81464956	50	-	81464907	81464908	CGTTTGATTTCTCCCAGTGTTTAGTGCTAATAACCTGTAGGGCCTCTTTT	Distal Intergenic	4	81253078	81302701	49624	2	Dnajc24-201	-162255				FALSE	TRUE	FALSE	FALSE	FALSE	FALSE	FALSE	FALSE	TRUE	Intergenic_upstream	13	18	ENSPEMG00000009627	ENSPEMG00000009627.2	4		mapped to different genes
cg13558469	Rapsn	Rapsn_Intergenic_upstream	4	66994418	66994467	50	+	66994418	66994419	CGGGGTGGAGAATATTTATTACCTAAATTATATCTCTGGAAAAGGCCAGG	Distal Intergenic	4	67008291	67016701	8411	1	Rapsn-201	-13824	Celf1-201	Celf1	0	FALSE	TRUE	FALSE	FALSE	FALSE	FALSE	FALSE	FALSE	TRUE	Intergenic_upstream	12	12	ENSPEMG00000016952	ENSPEMG00000016952.2	4	102927340	mapped to different genes
cg13597158	Casz1	Casz1_Intron	2	165409602	165409651	50	-	165409602	165409603	CGTGGAAACGAGGAATAAACGGCCACCAGAAAATGAGATGATTAAACAGG	Intron (Casz1-201/Casz1, intron 1 of 17)	2	165365748	165416190	50443	2	Casz1-201	6539	Casz1-201	Casz1	0	TRUE	FALSE	FALSE	FALSE	FALSE	FALSE	TRUE	FALSE	FALSE	Intron	51	117	ENSPEMG00000012351	ENSPEMG00000012351.2	2		mapped to different genes
cg13956279	Dennd1a	Dennd1a_Intron	4	1494726	1494775	50	+	1494726	1494727	CGACTAATCCCAACTATCTAGGGGGATCCACTGTCAAAACAAGCAGCGTG	Intron (Dennd1a-201/Dennd1a, intron 3 of 21)	4	1339977	1837974	497998	1	Dennd1a-201	154749	Dennd1a-201	Dennd1a	0	TRUE	FALSE	FALSE	FALSE	FALSE	FALSE	TRUE	FALSE	FALSE	Intron	40	47	ENSPEMG00000001409	ENSPEMG00000001409.2	4	102926059	conserved gene and region
cg13959241	Nacc2	Nacc2_Intron	4	14209739	14209788	50	+	14209787	14209788	AACCCCTTATTTACATTTTGCGGTTATTTTGAGCCTTTGCCATCTGTTCG	Intron (Nacc2-201/Nacc2, intron 4 of 4)	4	14178426	14211075	32650	1	Nacc2-201	31313	Nacc2-201	Nacc2	0	TRUE	FALSE	FALSE	FALSE	FALSE	FALSE	TRUE	FALSE	FALSE	Intron	2	4	ENSPEMG00000011424	ENSPEMG00000011424.2	4	102916519	conserved gene and region
cg13961611	Rnf220	Rnf220_Intron	2	132825690	132825739	50	-	132825690	132825691	CGAAGAAAGAGGAAAAAAGAAAAACCCAGCAGTGCGCCATGTCGCATTGT	Intron (Rnf220-201/Rnf220, intron 1 of 13)	2	132682903	132911066	228164	2	Rnf220-201	85327	Rnf220-201	Rnf220	0	TRUE	FALSE	FALSE	FALSE	FALSE	FALSE	TRUE	FALSE	FALSE	Intron	139	154	ENSPEMG00000022794	ENSPEMG00000022794.2	2	102925328	conserved gene and region
cg14015269	Ebf1	Ebf1_Intron	8	28348501	28348550	50	-	28348549	28348550	AATTTGCCGGCAGTGGCAGTGTTAGGCCGACACAGTAAAACAAGATAACG	Intron (Ebf1-201/Ebf1, intron 6 of 15)	8	28217187	28605430	388244	1	Ebf1-201	131314	Ebf1-201	Ebf1	0	TRUE	FALSE	FALSE	FALSE	FALSE	FALSE	TRUE	FALSE	FALSE	Intron	64	82	ENSPEMG00000022652	ENSPEMG00000022652.2	8		conserved gene and region
cg14202441	Foxa1	Foxa1_Intergenic_downstream	14	13518197	13518246	50	+	13518245	13518246	CTGAAGCCCATTCAGCTCTGAGCTGCCGGAACACGTTTTTAATTAAAGCG	Distal Intergenic	14	13502698	13506474	3777	1	Foxa1-201	15499				FALSE	TRUE	FALSE	FALSE	FALSE	FALSE	FALSE	FALSE	TRUE	Intergenic_downstream	7	9	ENSPEMG00000014429	ENSPEMG00000014429.2	14	102918504	conserved gene and region
cg14224903	Vash1	Vash1_Intergenic_upstream	14	56558220	56558269	50	+	56558220	56558221	CGGCAGGACTTTTTATTACTCTTAGATGGTGTTCAGAAGGCCCATAAATA	Distal Intergenic	14	56646552	56658070	11519	1	Vash1-201	-88283				FALSE	TRUE	FALSE	FALSE	FALSE	FALSE	FALSE	FALSE	TRUE	Intergenic_upstream	13	13	ENSPEMG00000031357	ENSPEMG00000031357.1	14	102918820	conserved gene but different region
cg14375999	Npas3	Npas3_Intron	14	17221052	17221101	50	+	17221100	17221101	ATGGATTAGCACATCATTCAACAAGCTAGTCAGAAGGCAAGCTCAAGGCG	Intron (Npas3-201/Npas3, intron 5 of 13)	14	16995580	17847863	852284	2	Npas3-201	626762	Npas3-201;Npas3-202	Npas3;Npas3	0;0	TRUE	FALSE	FALSE	FALSE	FALSE	FALSE	TRUE	FALSE	FALSE	Intron	81	96	ENSPEMG00000012109	ENSPEMG00000012109.2	14		conserved gene and region
cg14512347	Btrc	Btrc_Intron	1	176479711	176479760	50	-	176479759	176479760	GCACCGTATGGCAGAGGGTCAGTAATCAGTGTCATCGTGCCTTTAAATCG	Intron (Btrc-201/Btrc, intron 2 of 13)	1	176386620	176563403	176784	1	Btrc-201	93091	Btrc-201;Btrc-202	Btrc;Btrc	0;0	TRUE	FALSE	FALSE	FALSE	FALSE	FALSE	TRUE	FALSE	FALSE	Intron	48	97	ENSPEMG00000014260	ENSPEMG00000014260.2	1	102923551	conserved gene and region
cg14815482	Rnf220	Rnf220_Intron	2	132790137	132790186	50	+	132790185	132790186	AGAAAAATGCCCAATTTGTCATGTCATGTCCAGCTGTTAACCTCCCGTCG	Intron (Rnf220-201/Rnf220, intron 1 of 13)	2	132682903	132911066	228164	2	Rnf220-201	120880	Rnf220-201	Rnf220	0	TRUE	FALSE	FALSE	FALSE	FALSE	FALSE	TRUE	FALSE	FALSE	Intron	139	154	ENSPEMG00000022794	ENSPEMG00000022794.2	2	102925328	conserved gene and region
cg14877464	Tbca	Tbca_Intergenic_upstream	15	57801405	57801454	50	-	57801405	57801406	CGGAAGAGCGCTTCTCCAAATTGAAATATAGCAGAGTTTACACTCCTGAT	Distal Intergenic	15	58006130	58060858	54729	1	Tbca-201	-204725				FALSE	TRUE	FALSE	FALSE	FALSE	FALSE	FALSE	FALSE	TRUE	Intergenic_upstream	63	103	ENSPEMG00000015419	ENSPEMG00000015419.2	15	102913712	mapped to different genes
cg14890201	Bcas3	Bcas3_Intron	8	70900380	70900429	50	+	70900380	70900381	CGGATTGATGATCTGTAAAGTGGATTTGTTATTTGGCTGTTTGCTTTGGC	Intron (Bcas3-203/Bcas3, intron 22 of 25)	8	70454817	70953982	499166	1	Bcas3-201	445563	Bcas3-201;Bcas3-202;Bcas3-203	Bcas3;Bcas3;Bcas3	0;0;0	TRUE	FALSE	FALSE	FALSE	FALSE	FALSE	TRUE	FALSE	FALSE	Intron	24	24	ENSPEMG00000022102	ENSPEMG00000022102.2	8	102919103	conserved gene and region
cg14891195	Klhl14	Klhl14_Promoter	19	11913560	11913609	50	-	11913608	11913609	CTTGGGCCTGGGGCTCAGTGAGTCGTAACGAGAGTAATAGGAAATCCACG	Promoter (2-3kb)	19	11805204	11911222	106019	2	Klhl14-201	-2387	Klhl14-201	Klhl14	0	FALSE	TRUE	TRUE	FALSE	FALSE	FALSE	FALSE	FALSE	FALSE	Promoter	8	42	ENSPEMG00000010218	ENSPEMG00000010218.2	19		conserved gene and region
cg14977462	Uri1	Uri1_Intron	1	33702300	33702349	50	+	33702300	33702301	CGACATCAGGGCTGTGAGATTTTATGAACTGTTTACACCGTAATTTTCAT	Intron (Uri1-201/Uri1, intron 4 of 10)	1	33655727	33712560	56834	1	Uri1-201	46573	Uri1-201	Uri1	0	TRUE	FALSE	FALSE	FALSE	FALSE	FALSE	TRUE	FALSE	FALSE	Intron	8	33	ENSPEMG00000021114	ENSPEMG00000021114.2	1	102924973	conserved gene and region
cg15314519	Pde4d	Pde4d_Intron	15	44768561	44768610	50	-	44768609	44768610	CATAGTATTTGAGCTGTTCCGCAAGACAGAAGCCAATTATTCTTGGCACG	Intron (Pde4d-205/Pde4d, intron 5 of 14)	15	44660883	45743839	1082957	2	Pde4d-201	975229	Pde4d-201;Pde4d-202;Pde4d-203;Pde4d-204;Pde4d-205	Pde4d;Pde4d;Pde4d;Pde4d;Pde4d	0;0;0;0;0	TRUE	FALSE	FALSE	FALSE	FALSE	FALSE	TRUE	FALSE	FALSE	Intron	5	7	ENSPEMG00000022726	ENSPEMG00000022726.2	15	102904564	conserved gene and region
cg15332580	Tle4	Tle4_Intergenic_upstream	1	146858101	146858150	50	+	146858101	146858102	CGCTGATTATGGTGATAAAATTCCCAGCACTGTGTGTCTGTGGGCCCAAC	Distal Intergenic	1	146349563	146489253	139691	2	Tle4-201	-368848				FALSE	TRUE	FALSE	FALSE	FALSE	FALSE	FALSE	FALSE	TRUE	Intergenic_upstream	26	49	ENSPEMG00000006537	ENSPEMG00000006537.2	1	102907068	mapped to different genes
cg15344988	Ranbp17	Ranbp17_Intron	8	14423931	14423980	50	+	14423931	14423932	CGGTATTTGCAAATAAAATCACAAGTAATTAAGGGGAAATCTCCAGGCTT	Intron (Ranbp17-201/Ranbp17, intron 19 of 27)	8	14174287	14512858	338572	1	Ranbp17-201	249644	Ranbp17-201	Ranbp17	0	TRUE	FALSE	FALSE	FALSE	FALSE	FALSE	TRUE	FALSE	FALSE	Intron	27	31	ENSPEMG00000013086	ENSPEMG00000013086.2	8	102915157	conserved gene and region
cg15520576	Kncn	Kncn_Intron	2	131125119	131125168	50	+	131125167	131125168	AGGACACACACCTAGTATTCAGTGTTATTAGCCGCAATTGCTTCCAGTCG	Intron (NA, intron 3 of 3)	2	131145945	131149193	3249	1	Kncn-201	-20777				TRUE	FALSE	FALSE	FALSE	FALSE	FALSE	TRUE	FALSE	FALSE	Intron	3	3	ENSPEMG00000025397	ENSPEMG00000025397.1	2		mapped to different genes
cg15578982	Cdon	Cdon_Intergenic_upstream	7	31007829	31007878	50	-	31007829	31007830	CGAAGCGGCTCCAAGACCCTGGGAATTCCATTAGCGAGCACCTGAGGAAT	Distal Intergenic	7	31036135	31093357	57223	1	Cdon-201	-28306				FALSE	TRUE	FALSE	FALSE	FALSE	FALSE	FALSE	FALSE	TRUE	Intergenic_upstream	3	3	ENSPEMG00000004669	ENSPEMG00000004669.2	7		conserved gene but different region
cg15644076	Mrps9	Mrps9_Intergenic_upstream	21	32654729	32654778	50	+	32654777	32654778	AATCGGTAGCGACAATATCTGCAGAGCAAAACTGCATGCCCAGTCTAGCG	Distal Intergenic	21	32273337	32326456	53120	2	Mrps9-201	-328273				FALSE	TRUE	FALSE	FALSE	FALSE	FALSE	FALSE	FALSE	TRUE	Intergenic_upstream	63	74	ENSPEMG00000020068	ENSPEMG00000020068.2	21		mapped to different genes
cg15657067	Zfp608	Zfp608_Intron	19	44244903	44244952	50	-	44244951	44244952	ACATTTTGCAACTAATTGGAAGCAGATTAGAATTCTGCCTCAGGGGAACG	Intron (Zfp608-201/Zfp608, intron 1 of 8)	19	44149751	44254685	104935	2	Zfp608-201	9733	Zfp608-201	Zfp608	0	TRUE	FALSE	FALSE	FALSE	FALSE	FALSE	TRUE	FALSE	FALSE	Intron	10	41	ENSPEMG00000009185	ENSPEMG00000009185.2	19		conserved gene and region
cg15827607	Zfp521	Zfp521_Intergenic_upstream	19	5012253	5012302	50	-	5012301	5012302	AGGAAAAACAAATCACTCAGTTACTGACACAATATTGCATCAACACTCCG	Distal Intergenic	19	4589180	4875270	286091	2	Zfp521-201	-137032				FALSE	TRUE	FALSE	FALSE	FALSE	FALSE	FALSE	FALSE	TRUE	Intergenic_upstream	9	80	ENSPEMG00000001995	ENSPEMG00000001995.2	19	102904460	conserved gene and region
cg15905834	gene:ENSPEMG00000020040	gene:ENSPEMG00000020040_Intergenic_downstream	1	64245124	64245173	50	+	64245124	64245125	CGGAGCAAATTACAAGTCTGAACAGATATATAGCTTTTGCTAAAAGGGAC	Downstream (1-2kb)	1	64246533	64246877	345	2	transcript:ENSPEMT00000027145	1704	transcript:ENSPEMT00000027145	gene:ENSPEMG00000020040	1704	FALSE	TRUE	FALSE	FALSE	FALSE	FALSE	FALSE	FALSE	FALSE	Intergenic_downstream	94	111					mapped to different genes
cg16008721	Phf20l1	Phf20l1_Exon	20	32967248	32967297	50	+	32967248	32967249	CGTTGTTTAAAAAGAATGCACATTAAAGCCATGCCCGAGGATGCTAAGGG	Exon (Phf20l1-201/Phf20l1, exon 4 of 20)	20	32947222	33011293	64072	1	Phf20l1-201	20026	Phf20l1-201;Phf20l1-202	Phf20l1;Phf20l1	0;0	TRUE	FALSE	FALSE	FALSE	FALSE	TRUE	FALSE	FALSE	FALSE	Exon	5	5	ENSPEMG00000027976	ENSPEMG00000027976.1	20	102918681	conserved gene and region
cg16030772	Zbtb20	Zbtb20_Intergenic_upstream	12	29277985	29278034	50	+	29277985	29277986	CGAAAAAGTTGTCATTTGCATAATGCCTGCCATTAATTATTGTGAGACTA	Distal Intergenic	12	29594851	29642331	47481	1	Zbtb20-201	-316817				FALSE	TRUE	FALSE	FALSE	FALSE	FALSE	FALSE	FALSE	TRUE	Intergenic_upstream	71	87	ENSPEMG00000018204	ENSPEMG00000018204.2	12	102918958	conserved gene but different region
cg16117415	Zmiz1	Zmiz1_Intergenic_upstream	9	31182276	31182325	50	+	31182276	31182277	CGGGGTCCTTAATGACCCTGGCAGGCCAATGATTTTGTTTTGTTTGAGAG	Distal Intergenic	9	30609967	30703887	93921	2	Zmiz1-201	-478389				FALSE	TRUE	FALSE	FALSE	FALSE	FALSE	FALSE	FALSE	TRUE	Intergenic_upstream	14	18	ENSPEMG00000018413	ENSPEMG00000018413.2	9	102926869	mapped to different genes
cg16136769	Thap1	Thap1_Intergenic_downstream	17	44532513	44532562	50	-	44532561	44532562	AATTCTCACACTTAATGTAATTCCAAGGCATCTAAAGTGATTTACAGTCG	Distal Intergenic	17	44839012	44843806	4795	2	Thap1-201	311293				FALSE	TRUE	FALSE	FALSE	FALSE	FALSE	FALSE	FALSE	TRUE	Intergenic_downstream	31	31	ENSPEMG00000030463	ENSPEMG00000030463.1	17	102920236	mapped to different genes
cg16184345	Ebf3	Ebf3_Intron	1	128330325	128330374	50	-	128330325	128330326	CGAATGGTGTTTGAAAAGCATTTCGATGGAAATTTCTTAGCCACAACCAT	Intron (Ebf3-201/Ebf3, intron 11 of 15)	1	128323499	128440599	117101	2	Ebf3-201	110225	Ebf3-201	Ebf3	0	TRUE	FALSE	FALSE	FALSE	FALSE	FALSE	TRUE	FALSE	FALSE	Intron	61	88	ENSPEMG00000011117	ENSPEMG00000011117.2	1	102909624	conserved gene and region
cg16307850	Adk	Adk_Intron	9	35141213	35141262	50	-	35141261	35141262	CTAACCTCCAATTAAAGTCAATCATAAAAACAGCCAATTTAATGAGTGCG	Intron (Adk-202/Adk, intron 6 of 10)	9	34947253	35354104	406852	2	Adk-201	212842	Adk-201;Adk-202	Adk;Adk	0;0	TRUE	FALSE	FALSE	FALSE	FALSE	FALSE	TRUE	FALSE	FALSE	Intron	10	10	ENSPEMG00000021135	ENSPEMG00000021135.2	9	102926120	conserved gene and region
cg16342115	Klhl14	Klhl14_Promoter	19	11913681	11913730	50	-	11913681	11913682	CGCAAAATTATGGCTCAAGGCTATTGTAAAAATTGTCGAGCGTAAATGAC	Promoter (2-3kb)	19	11805204	11911222	106019	2	Klhl14-201	-2508	Klhl14-201	Klhl14	0	FALSE	TRUE	TRUE	FALSE	FALSE	FALSE	FALSE	FALSE	FALSE	Promoter	8	42	ENSPEMG00000010218	ENSPEMG00000010218.2	19		conserved gene and region
cg16630461	Gcg	Gcg_Intergenic_downstream	4	39741453	39741502	50	-	39741453	39741454	CGCCTCCTGAAGGTCAATGCATAAATCATCTTGTGCAGATGGCTGTTTAT	Distal Intergenic	4	39757813	39763321	5509	2	Gcg-201	21868				FALSE	TRUE	FALSE	FALSE	FALSE	FALSE	FALSE	FALSE	TRUE	Intergenic_downstream	1	3	ENSPEMG00000024082	ENSPEMG00000024082.2	4	102902818	conserved gene and region
cg16927890	gene:ENSPEMG00000013711	gene:ENSPEMG00000013711_Promoter	2	116581849	116581898	50	+	116581849	116581850	CGTCATGAGGCTAGTTAGAGGGGTCTTTAAGCATGATTTAATATGTCCAT	Promoter (<=1kb)	2	116582650	116583004	355	1	transcript:ENSPEMT00000017949	-752	transcript:ENSPEMT00000017949	gene:ENSPEMG00000013711	-752	FALSE	TRUE	TRUE	FALSE	FALSE	FALSE	FALSE	FALSE	FALSE	Promoter	7	47					mapped to different genes
cg16990312	Nsg1	Nsg1_Exon	10	32654575	32654624	50	+	32654623	32654624	GTGGTTTATGACTGTGTAAAATTTCTCCCGGGCACTGGAGTCTTGCTCCG	Exon (Nsg1-201/Nsg1, exon 4 of 4)	10	32654464	32674391	19928	2	Nsg1-201	19767	Stx18-201;Stx18-202;Nsg1-201;Nsg1-202	Stx18;Stx18;Nsg1;Nsg1	100362;100362;0;0	TRUE	FALSE	FALSE	FALSE	FALSE	TRUE	FALSE	FALSE	FALSE	Exon	1	1	ENSPEMG00000015199	ENSPEMG00000015199.2	10	102907358	conserved gene and region
cg17008062	Epha3	Epha3_Intron	12	48652167	48652216	50	-	48652167	48652168	CGCAGTCATTAAAAAGAAATCATGGAAATTACATATTTGCTCAGGGGAAG	Intron (Epha3-201/Epha3, intron 15 of 16)	12	48641452	48954590	313139	2	Epha3-201	302374	Epha3-201	Epha3	0	TRUE	FALSE	FALSE	FALSE	FALSE	FALSE	TRUE	FALSE	FALSE	Intron	3	9	ENSPEMG00000021373	ENSPEMG00000021373.2	12	102918072	conserved gene and region
cg17088924	Cdh4	Cdh4_Intergenic_upstream	4	152033525	152033574	50	+	152033573	152033574	TAATGTGTCTGCTGAAAGAATGTCTAATTACCCTGTCATTGAACAAAGCG	Distal Intergenic	4	152110841	152592209	481369	1	Cdh4-201	-77267				FALSE	TRUE	FALSE	FALSE	FALSE	FALSE	FALSE	FALSE	TRUE	Intergenic_upstream	1	2	ENSPEMG00000013577	ENSPEMG00000013577.2	4		mapped to different genes
cg17109710	Ranbp17	Ranbp17_Intron	8	14424161	14424210	50	+	14424161	14424162	CGTGCTTCCGTCCTAAATGTTCATCAAAAGACGCCCTGCAGGAAAATGGA	Intron (Ranbp17-201/Ranbp17, intron 19 of 27)	8	14174287	14512858	338572	1	Ranbp17-201	249874	Ranbp17-201	Ranbp17	0	TRUE	FALSE	FALSE	FALSE	FALSE	FALSE	TRUE	FALSE	FALSE	Intron	27	31	ENSPEMG00000013086	ENSPEMG00000013086.2	8	102915157	conserved gene and region
cg17125070	Dennd1a	Dennd1a_Intron	4	1684317	1684366	50	+	1684317	1684318	CGTTCCCACTAGAGAGCAGATGCTTTTCTTTGCAAGAATTGAATTTCTGT	Intron (Dennd1a-201/Dennd1a, intron 12 of 21)	4	1339977	1837974	497998	1	Dennd1a-201	344340	Dennd1a-201	Dennd1a	0	TRUE	FALSE	FALSE	FALSE	FALSE	FALSE	TRUE	FALSE	FALSE	Intron	40	47	ENSPEMG00000001409	ENSPEMG00000001409.2	4	102926059	conserved gene and region
cg17165193	Nxph1	Nxph1_Intron	3	10843172	10843221	50	+	10843172	10843173	CGTTGTAAGGATGTCACTCAATTTATTGTGAAAGTCGAATGAATTACGTT	Intron (Nxph1-201/Nxph1, intron 1 of 1)	3	10837297	11131256	293960	1	Nxph1-201	5875	Nxph1-201	Nxph1	0	TRUE	FALSE	FALSE	FALSE	FALSE	FALSE	TRUE	FALSE	FALSE	Intron	8	15	ENSPEMG00000006871	ENSPEMG00000006871.2	3	102922602	conserved gene and region
cg17205649	Neurod2	Neurod2_Intergenic_downstream	8	83646933	83646982	50	-	83646933	83646934	CGTTCCTGCCAAATCCATCCCAACATCTTGGCCTGGCATCAGGGCGGCAT	Distal Intergenic	8	83681228	83682376	1149	2	Neurod2-201	35443				FALSE	TRUE	FALSE	FALSE	FALSE	FALSE	FALSE	FALSE	TRUE	Intergenic_downstream	33	51	ENSPEMG00000024489	ENSPEMG00000024489.1	8	102911644	conserved gene and region
cg17216365	Btrc	Btrc_Intron	1	176528382	176528431	50	-	176528382	176528383	CGGGGAAATGATGATCCTCACTCGGTAATTAACTAAATGAGAAAGTTAAA	Intron (Btrc-201/Btrc, intron 4 of 13)	1	176386620	176563403	176784	1	Btrc-201	141762	Btrc-201;Btrc-202	Btrc;Btrc	0;0	TRUE	FALSE	FALSE	FALSE	FALSE	FALSE	TRUE	FALSE	FALSE	Intron	48	97	ENSPEMG00000014260	ENSPEMG00000014260.2	1	102923551	conserved gene and region
cg17242867	Tfap2b	Tfap2b_Promoter	21	55327393	55327442	50	+	55327441	55327442	TTGGTGTGTATCCCCCATTTCCAATTATAGATGGATCATTACAGACAGCG	Promoter (<=1kb)	21	55327479	55352387	24909	1	Tfap2b-202	-37	Tfap2b-201;Tfap2b-202;Tfap2b-203	Tfap2b;Tfap2b;Tfap2b	0;0;0	FALSE	TRUE	TRUE	FALSE	FALSE	FALSE	FALSE	FALSE	FALSE	Promoter	3	56	ENSPEMG00000020723	ENSPEMG00000020723.2	21		conserved gene but different region
cg17245223	Ebf3	Ebf3_Intron	1	128334170	128334219	50	+	128334170	128334171	CGGGCTTTATTATGGCTCTGCCTGACTCCAACAAAAACTGAGCCTGGAGG	Intron (Ebf3-201/Ebf3, intron 10 of 15)	1	128323499	128440599	117101	2	Ebf3-201	106380	Ebf3-201	Ebf3	0	TRUE	FALSE	FALSE	FALSE	FALSE	FALSE	TRUE	FALSE	FALSE	Intron	61	88	ENSPEMG00000011117	ENSPEMG00000011117.2	1	102909624	conserved gene and region
cg17369307	Foxa1	Foxa1_Intergenic_downstream	14	13518223	13518272	50	+	13518223	13518224	CGGAACACGTTTTTAATTAAAGCGTATAAAAGTTGTTTTGTAAGGACTTC	Distal Intergenic	14	13502698	13506474	3777	1	Foxa1-201	15525				FALSE	TRUE	FALSE	FALSE	FALSE	FALSE	FALSE	FALSE	TRUE	Intergenic_downstream	7	9	ENSPEMG00000014429	ENSPEMG00000014429.2	14	102918504	conserved gene and region
cg17380121	Zfp703	Zfp703_Intergenic_upstream	17	44350573	44350622	50	+	44350573	44350574	CGATTTGGAAAACAAACTGCCTCAGGTTGACAGATAATTAGATACAGGGG	Distal Intergenic	17	43975783	43978575	2793	2	Zfp703-201	-371998				FALSE	TRUE	FALSE	FALSE	FALSE	FALSE	FALSE	FALSE	TRUE	Intergenic_upstream	63	69	ENSPEMG00000016632	ENSPEMG00000016632.2	17	102919602	mapped to different genes
cg17414922	Psmd7	Psmd7_Intergenic_upstream	5	36375933	36375982	50	-	36375981	36375982	TACAGTTGTCATAATTTTAGCTAATTTCACAGTGCAATAAATTTTTACCG	Distal Intergenic	5	36004121	36012113	7993	2	Psmd7-201	-363869				FALSE	TRUE	FALSE	FALSE	FALSE	FALSE	FALSE	FALSE	TRUE	Intergenic_upstream	24	24	ENSPEMG00000000353	ENSPEMG00000000353.2	5	102913675	mapped to different genes
cg17437489	Pbx3	Pbx3_Intron	4	5186033	5186082	50	-	5186033	5186034	CGATGATGTTTGGGATGACAGAAATTAATACGCACTTGCTTGAAGAAAGC	Intron (Pbx3-202/Pbx3, intron 2 of 6)	4	5170045	5363989	193945	1	Pbx3-201	15988	Pbx3-201;Pbx3-202	Pbx3;Pbx3	0;0	TRUE	FALSE	FALSE	FALSE	FALSE	FALSE	TRUE	FALSE	FALSE	Intron	51	68	ENSPEMG00000021405	ENSPEMG00000021405.2	4	102913958	conserved gene and region
cg17469239	Ptch1	Ptch1_Intron	5	137954513	137954562	50	-	137954513	137954514	CGGCCCTGACCTGCAGCTGGAACACAATACTTTCGCACAGCCCTGCCGAC	Intron (Ptch1-201/Ptch1, intron 2 of 22)	5	137909837	137964927	55091	2	Ptch1-201	10365	Ptch1-201	Ptch1	0	TRUE	FALSE	FALSE	FALSE	FALSE	FALSE	TRUE	FALSE	FALSE	Intron	14	34	ENSPEMG00000016117	ENSPEMG00000016117.2	5	102926924	conserved gene and region
cg17575365	Cdk14	Cdk14_Intron	3	3143418	3143467	50	-	3143418	3143419	CGTACCATTTCAGCTTGCTAGTGCAGAAAGATGTGAATTCAGTTGCTGTA	Intron (Cdk14-201/Cdk14, intron 2 of 13)	3	3031491	3507989	476499	1	Cdk14-201	111927	Cdk14-201;Cdk14-202	Cdk14;Cdk14	0;0	TRUE	FALSE	FALSE	FALSE	FALSE	FALSE	TRUE	FALSE	FALSE	Intron	6	9	ENSPEMG00000009698	ENSPEMG00000009698.2	3	102907362	conserved gene but different region
cg17641487	Dennd1a	Dennd1a_Intron	4	1494663	1494712	50	+	1494663	1494664	CGGTAGCTACATCTAGCTGTCTACCTAGAGAAGGCCTTGATTTCAAGTTT	Intron (Dennd1a-201/Dennd1a, intron 3 of 21)	4	1339977	1837974	497998	1	Dennd1a-201	154686	Dennd1a-201	Dennd1a	0	TRUE	FALSE	FALSE	FALSE	FALSE	FALSE	TRUE	FALSE	FALSE	Intron	40	47	ENSPEMG00000001409	ENSPEMG00000001409.2	4	102926059	conserved gene and region
cg17655329	gene:ENSPEMG00000028538	gene:ENSPEMG00000028538_Intergenic_upstream	6	45390600	45390649	50	+	45390600	45390601	CGGTGACTTCCCTGAGTGCAGTGAGTGATTAATTTAGCTGGTGTCACAGG	Distal Intergenic	6	45368378	45368655	278	2	transcript:ENSPEMT00000035996	-21945				FALSE	TRUE	FALSE	FALSE	FALSE	FALSE	FALSE	FALSE	TRUE	Intergenic_upstream	5	5					mapped to different genes
cg17715941	Lrmda	Lrmda_Intron	9	34135887	34135936	50	+	34135935	34135936	TTCATTTTTACAACTTAAATAGCTATTTGGTTGGGTTGCCAGGTTGAACG	Intron (Lrmda-201/Lrmda, intron 2 of 6)	9	33308817	34340528	1031712	2	Lrmda-201	204592	Lrmda-201	Lrmda	0	TRUE	FALSE	FALSE	FALSE	FALSE	FALSE	TRUE	FALSE	FALSE	Intron	152	152	ENSPEMG00000015468	ENSPEMG00000015468.2	9	102922789	conserved gene and region
cg17735542	Rragc	Rragc_Intergenic_downstream	2	138357474	138357523	50	+	138357474	138357475	CGATTTAAGCTAAATCAACGCCTACTTAAGTGAGCCGTAATAAGCATTCT	Distal Intergenic	2	138219678	138237621	17944	1	Rragc-201	137796				FALSE	TRUE	FALSE	FALSE	FALSE	FALSE	FALSE	FALSE	TRUE	Intergenic_downstream	33	33	ENSPEMG00000004170	ENSPEMG00000004170.2	2	102908758	conserved gene and region	2	138357386	138357652	267	*	267	14	0.520599	0.782991	0.0524345	8.36794e-07
cg17754115	6430628N08Rik	6430628N08Rik_Intergenic_downstream	2	131167179	131167228	50	+	131167179	131167180	CGCTTTATTAAATTCTCATAAACCTGTCAGGGGGGACAGGGCTCGCTTCA	Distal Intergenic	2	131161034	131161573	540	1	6430628N08Rik-201	6145				FALSE	TRUE	FALSE	FALSE	FALSE	FALSE	FALSE	FALSE	TRUE	Intergenic_downstream	4	4	ENSPEMG00000025552	ENSPEMG00000025552.1	2		mapped to different genes
cg17830557	Zfp462	Zfp462_Intergenic_upstream	2	75709285	75709334	50	-	75709333	75709334	TTTTTTCTTTCAGACGCTCTGAAAAGGTCAGCCTGTTCGTTTCTTAGACG	Distal Intergenic	2	76026975	76104383	77409	1	Zfp462-201	-317690				FALSE	TRUE	FALSE	FALSE	FALSE	FALSE	FALSE	FALSE	TRUE	Intergenic_upstream	14	29	ENSPEMG00000001794	ENSPEMG00000001794.2	2	102903939	mapped to different genes
cg17946572	Pax2	Pax2_Promoter	1	175767260	175767309	50	+	175767308	175767309	AGAGCAACTCCCCAAAAGTTTATTTGCCTTTAAATTTCCGCAGGGAGGCG	Promoter (3-4kb)	1	175770872	175850386	79515	1	Pax2-201	-3563	Pax2-201;Pax2-202	Pax2;Pax2	0;0	FALSE	TRUE	TRUE	FALSE	FALSE	FALSE	FALSE	FALSE	FALSE	Promoter	9	167	ENSPEMG00000007884	ENSPEMG00000007884.2	1		conserved gene but different region
cg18131863	Lsamp	Lsamp_Intron	12	26668256	26668305	50	-	26668304	26668305	GACTTGTCAGAGGCGCCAGGGTCCCGACATGCACCATTACTGACGGATCG	Intron (Lsamp-201/Lsamp, intron 1 of 8)	12	26089664	28209495	2119832	1	Lsamp-201	578592	Lsamp-201	Lsamp	0	TRUE	FALSE	FALSE	FALSE	FALSE	FALSE	TRUE	FALSE	FALSE	Intron	21	23	ENSPEMG00000030749	ENSPEMG00000030749.1	12	102918348	mapped to different genes
cg18133238	gene:ENSPEMG00000013711	gene:ENSPEMG00000013711_Promoter	2	116581766	116581815	50	-	116581814	116581815	TTAGCCTGAGATGGAATTAGCAGACTCGGGGCTCTTTATAGGTCAAGTCG	Promoter (<=1kb)	2	116582650	116583004	355	1	transcript:ENSPEMT00000017949	-884	transcript:ENSPEMT00000017949	gene:ENSPEMG00000013711	-835	FALSE	TRUE	TRUE	FALSE	FALSE	FALSE	FALSE	FALSE	FALSE	Promoter	7	47					mapped to different genes
cg18135595	Uncx	Uncx_Promoter	23	34308725	34308774	50	-	34308725	34308726	CGGCAGTTGAGGGTTTTAATTACTCAATTAACTTCACGCAAGTTAATTTT	Promoter (3-4kb)	23	34301115	34304892	3778	2	Uncx-201	-3882	Uncx-201	Uncx	0	FALSE	TRUE	TRUE	FALSE	FALSE	FALSE	FALSE	FALSE	FALSE	Promoter	27	87	ENSPEMG00000023875	ENSPEMG00000023875.2	23	102903962	conserved gene and region
cg18171879	Nfix	Nfix_Promoter	5	20328250	20328299	50	+	20328298	20328299	TCTTCCTTAGCATTAATTAACTCAAGTTCGTTAGGACGTTGGGTCTGTCG	Promoter (6-7kb)	5	20334844	20401173	66330	1	Nfix-201	-6545				FALSE	TRUE	TRUE	FALSE	FALSE	FALSE	FALSE	FALSE	FALSE	Promoter	7	44	ENSPEMG00000011765	ENSPEMG00000011765.2	5	102905866	conserved gene but different region	5	20328220	20328462	243	*	243	15	0.555556	0.864974	0.0617284	3.59549e-08
cg18542904	gene:ENSPEMG00000008755	gene:ENSPEMG00000008755_Intron	20	69102845	69102894	50	-	69102893	69102894	AGCCACTTTGATTCACAACGAGACATTCACAATAAAGTATATTGTAAACG	Intron (NA, intron 1 of 3)	20	69028123	69028513	391	2	transcript:ENSPEMT00000010674	-74381				TRUE	FALSE	FALSE	FALSE	FALSE	FALSE	TRUE	FALSE	FALSE	Intron	3	11					mapped to different genes
cg18547321	Olfm4	Olfm4_Intergenic_upstream	9	71383241	71383290	50	+	71383241	71383242	CGAACAATGTGCTACTAAAGCGTGATTTAATGAGGCTTGGAGGATTTAGT	Distal Intergenic	9	71424123	71445521	21399	1	Olfm4-201	-40833				FALSE	TRUE	FALSE	FALSE	FALSE	FALSE	FALSE	FALSE	TRUE	Intergenic_upstream	1	10	ENSPEMG00000018107	ENSPEMG00000018107.2	9	102925719	conserved gene and region
cg18633600	Cacna2d4	Cacna2d4_Exon	3	133355578	133355627	50	-	133355626	133355627	GGGCAACTGGGCCAGGCCGTTGATGGACAGGTCCAGGTGGCGGAGCAGCG	Exon (Lrtm2-201/Lrtm2, exon 2 of 3)	3	133277200	133386326	109127	1	Cacna2d4-201	78378	Cacna2d4-201;Cacna2d4-202;Lrtm2-201	Cacna2d4;Cacna2d4;Lrtm2	0;0;0	TRUE	FALSE	FALSE	FALSE	FALSE	TRUE	TRUE	FALSE	FALSE	Exon	1	1	ENSPEMG00000019929	ENSPEMG00000019929.2	3		mapped to different genes
cg18790636	Ttc34	Ttc34_Intergenic_upstream	2	158977401	158977450	50	+	158977401	158977402	CGTATTCCAAACAAATTAAGTACAATTAAGGACTCTGAGTTATGGGTATC	Distal Intergenic	2	159045115	159053637	8523	1	Ttc34-201	-67665				FALSE	TRUE	FALSE	FALSE	FALSE	FALSE	FALSE	FALSE	TRUE	Intergenic_upstream	6	6	ENSPEMG00000003914	ENSPEMG00000003914.2	2		conserved gene and region
cg18845660	Rad51b	Rad51b_Intron	14	49388635	49388684	50	-	49388683	49388684	TTTCCGTTTGTTATGTCTGAGCTGAACTAGACTATTAGGGCTTGTTAACG	Intron (Rad51b-201/Rad51b, intron 7 of 9)	14	48954160	49492873	538714	1	Rad51b-201	434475	Rad51b-201	Rad51b	0	TRUE	FALSE	FALSE	FALSE	FALSE	FALSE	TRUE	FALSE	FALSE	Intron	8	8	ENSPEMG00000013737	ENSPEMG00000013737.2	14	102912197	conserved gene and region
cg19067771	Rorb	Rorb_Intergenic_upstream	1	151327637	151327686	50	+	151327637	151327638	CGCATGCACAGTTGTTTGTTTTCACACTTTATGGGAATGAATCACACCAT	Distal Intergenic	1	150926551	151104375	177825	2	Rorb-201	-223262				FALSE	TRUE	FALSE	FALSE	FALSE	FALSE	FALSE	FALSE	TRUE	Intergenic_upstream	5	9	ENSPEMG00000000824	ENSPEMG00000000824.2	1	102923541	mapped to different genes
cg19098867	Mecom	Mecom_Intergenic_upstream	6	14156599	14156648	50	+	14156599	14156600	CGAGAGAGCAATTAACAGCTAGTAATTACTGTGCTCTTCAGAACGGCAAC	Distal Intergenic	6	14374973	14555145	180173	1	Mecom-201	-218325				FALSE	TRUE	FALSE	FALSE	FALSE	FALSE	FALSE	FALSE	TRUE	Intergenic_upstream	19	57	ENSPEMG00000013270	ENSPEMG00000013270.2	6		conserved gene but different region
cg19121679	Ercc6	Ercc6_Intron	9	863395	863444	50	+	863443	863444	AAACTAGGAGAGGTTACATATTTTACAAGCTTTTAATTTGAAACCGCCCG	Intron (Ercc6-201/Ercc6, intron 7 of 20)	9	812127	890413	78287	1	Ercc6-201	51268	Ercc6-201	Ercc6	0	TRUE	FALSE	FALSE	FALSE	FALSE	FALSE	TRUE	FALSE	FALSE	Intron	2	2	ENSPEMG00000014738	ENSPEMG00000014738.2	9	102911565	conserved gene and region
cg19128960	Twist2	Twist2_Intergenic_upstream	13	13253864	13253913	50	+	13253864	13253865	CGACTTTCTGTGCAAATCTTATGGAATGCGGCATTCCAGACTTTAAAGGG	Distal Intergenic	13	13297349	13297831	483	1	Twist2-201	-43436				FALSE	TRUE	FALSE	FALSE	FALSE	FALSE	FALSE	FALSE	TRUE	Intergenic_upstream	1	2	ENSPEMG00000022923	ENSPEMG00000022923.2	13	102903684	conserved gene and region
cg19191583	Cdon	Cdon_Intergenic_upstream	7	31007834	31007883	50	+	31007834	31007835	CGGCTCCAAGACCCTGGGAATTCCATTAGCGAGCACCTGAGGAATTTCTG	Distal Intergenic	7	31036135	31093357	57223	1	Cdon-201	-28252				FALSE	TRUE	FALSE	FALSE	FALSE	FALSE	FALSE	FALSE	TRUE	Intergenic_upstream	3	3	ENSPEMG00000004669	ENSPEMG00000004669.2	7		conserved gene but different region
cg19217922	Zfp507	Zfp507_Intergenic_upstream	1	35518388	35518437	50	-	35518436	35518437	GAACAATCTTTATAGACGTACCAGAGCCATAACAAGCCTGATTTTCAGCG	Distal Intergenic	1	35889165	35912164	23000	1	Zfp507-201	-370777				FALSE	TRUE	FALSE	FALSE	FALSE	FALSE	FALSE	FALSE	TRUE	Intergenic_upstream	30	30	ENSPEMG00000023579	ENSPEMG00000023579.2	1	102923845	mapped to different genes
cg19461192	Agap3	Agap3_Intron	3	61798395	61798444	50	-	61798443	61798444	CCACGCTCTGAACTCGTTGTTAATTCCAGTAATAAAACGAGATGAGAACG	Intron (Agap3-201/Agap3, intron 11 of 18)	3	61757791	61810645	52855	1	Agap3-201	40604	Agap3-201	Agap3	0	TRUE	FALSE	FALSE	FALSE	FALSE	FALSE	TRUE	FALSE	FALSE	Intron	13	13	ENSPEMG00000017584	ENSPEMG00000017584.2	3		conserved gene and region	3	61798398	61798571	174	*	174	13	0.557471	0.966667	0.0747126	3.95096e-08
cg19554246	Rxra	Rxra_Intergenic_upstream	4	12052419	12052468	50	-	12052467	12052468	CAATTTCCCTGTCTGTGAGGCGCTGGGGCACAACTGCTCAGAACATCTCG	Distal Intergenic	4	11972090	11994366	22277	2	Rxra-201	-58102				FALSE	TRUE	FALSE	FALSE	FALSE	FALSE	FALSE	FALSE	TRUE	Intergenic_upstream	4	4	ENSPEMG00000015777	ENSPEMG00000015777.2	4	102914900	conserved gene but different region	4	12052439	12052523	85	*	85	10	0.658824	1.08418	0.117647	2.99912e-08
cg19573023	Jag1	Jag1_Intergenic_upstream	4	111538119	111538168	50	+	111538119	111538120	CGTTGCTGACGCATTTCAAACAGACAGTTGGTAATATTTTGAAGCTTTCA	Distal Intergenic	4	111370637	111403906	33270	2	Jag1-201	-134213				FALSE	TRUE	FALSE	FALSE	FALSE	FALSE	FALSE	FALSE	TRUE	Intergenic_upstream	9	17	ENSPEMG00000019156	ENSPEMG00000019156.2	4	102908045	mapped to different genes
cg19729220	gene:ENSPEMG00000008755	gene:ENSPEMG00000008755_Intergenic_upstream	20	69103303	69103352	50	+	69103303	69103304	CGATGCGGAAGCCATATTTCTGAACGAGAGAAGACCAAAATTTGTCATTT	Distal Intergenic	20	69028123	69028513	391	2	transcript:ENSPEMT00000010674	-74790				FALSE	TRUE	FALSE	FALSE	FALSE	FALSE	FALSE	FALSE	TRUE	Intergenic_upstream	3	11					mapped to different genes
cg19766752	Tshz2	Tshz2_Intron	4	145051344	145051393	50	+	145051344	145051345	CGGCATTCAATTTATTGACAGATGTTTGCTTGGATCTCTTTAAAATTACT	Intron (Tshz2-201/Tshz2, intron 1 of 1)	4	144900635	145163628	262994	1	Tshz2-201	150709	Tshz2-201	Tshz2	0	TRUE	FALSE	FALSE	FALSE	FALSE	FALSE	TRUE	FALSE	FALSE	Intron	6	18	ENSPEMG00000029085	ENSPEMG00000029085.1	4		conserved gene and region
cg19773748	gene:ENSPEMG00000020040	gene:ENSPEMG00000020040_Intergenic_upstream	1	64405336	64405385	50	-	64405384	64405385	GATACAGTTGAATTGCCATCTGGACTTTTTAACCTCGACATTTATTTCCG	Distal Intergenic	1	64246533	64246877	345	2	transcript:ENSPEMT00000027145	-158508				FALSE	TRUE	FALSE	FALSE	FALSE	FALSE	FALSE	FALSE	TRUE	Intergenic_upstream	9	111					mapped to different genes
cg19893718	Cfap77	Cfap77_Intron	4	10746177	10746226	50	-	10746225	10746226	AAGTTTCGTGGCTCCGGCGCTAAATTCTTTTCTTGTTTGACAGCTGCTCG	Intron (Cfap77-201/Cfap77, intron 5 of 5)	4	10633131	10760559	127429	1	Cfap77-201	113046	Cfap77-201	Cfap77	0	TRUE	FALSE	FALSE	FALSE	FALSE	FALSE	TRUE	FALSE	FALSE	Intron	6	6	ENSPEMG00000013789	ENSPEMG00000013789.2	4	102928240	conserved gene and region	4	10745915	10746235	321	*	321	23	0.588785	0.833484	0.0716511	1.37688e-13
cg20101265	Neurod2	Neurod2_Intergenic_downstream	8	83646958	83647007	50	-	83647006	83647007	TCTTGGCCTGGCATCAGGGCGGCATGCTAATGTGGAAATTTAAAGAGCCG	Distal Intergenic	8	83681228	83682376	1149	2	Neurod2-201	35418				FALSE	TRUE	FALSE	FALSE	FALSE	FALSE	FALSE	FALSE	TRUE	Intergenic_downstream	33	51	ENSPEMG00000024489	ENSPEMG00000024489.1	8	102911644	conserved gene and region
cg20167583	Btrc	Btrc_Intron	1	176528404	176528453	50	+	176528404	176528405	CGGTAATTAACTAAATGAGAAAGTTAAATCTTACTTGAGAGCTGGGAGAG	Intron (Btrc-201/Btrc, intron 4 of 13)	1	176386620	176563403	176784	1	Btrc-201	141784	Btrc-201;Btrc-202	Btrc;Btrc	0;0	TRUE	FALSE	FALSE	FALSE	FALSE	FALSE	TRUE	FALSE	FALSE	Intron	48	97	ENSPEMG00000014260	ENSPEMG00000014260.2	1	102923551	conserved gene and region
cg20168987	Rpgrip1l	Rpgrip1l_Exon	5	13440498	13440547	50	-	13440498	13440499	CGAGATGTGGAAATGGAAGAAATGATTGAGCAGCTGCAAGAGAAAGTTCA	Exon (Rpgrip1l-201/Rpgrip1l, exon 3 of 25)	5	13435089	13527488	92400	1	Rpgrip1l-201	5409	Rpgrip1l-201	Rpgrip1l	0	TRUE	FALSE	FALSE	FALSE	FALSE	TRUE	FALSE	FALSE	FALSE	Exon	1	3	ENSPEMG00000021815	ENSPEMG00000021815.2	5	102923412	conserved gene and region
cg20272169	Lingo1	Lingo1_Intergenic_downstream	7	51549662	51549711	50	+	51549662	51549663	CGACTCTTGGCATAGCAGCCGCGTTTTAAGGAGAAATAAACAAGGCCTGA	Distal Intergenic	7	51613391	51629409	16019	2	Lingo1-201	79698				FALSE	TRUE	FALSE	FALSE	FALSE	FALSE	FALSE	FALSE	TRUE	Intergenic_downstream	5	24	ENSPEMG00000016303	ENSPEMG00000016303.2	7	102915628	mapped to different genes	7	51549618	51549825	208	*	208	14	0.524038	0.980471	0.0673077	3.90041e-08
cg20284937	Rnf220	Rnf220_Intron	2	132796123	132796172	50	+	132796171	132796172	GCCTGGACTGTTTGCTCTGCCATTTCATATCATGCTAACAAGCTAATCCG	Intron (Rnf220-201/Rnf220, intron 1 of 13)	2	132682903	132911066	228164	2	Rnf220-201	114894	Rnf220-201	Rnf220	0	TRUE	FALSE	FALSE	FALSE	FALSE	FALSE	TRUE	FALSE	FALSE	Intron	139	154	ENSPEMG00000022794	ENSPEMG00000022794.2	2	102925328	conserved gene and region
cg20350072	Tbca	Tbca_Intergenic_upstream	15	57801503	57801552	50	+	57801551	57801552	GCTCGCTGACACCTAATTGTTACTGGATTAATGTGCAAACAGGGACAGCG	Distal Intergenic	15	58006130	58060858	54729	1	Tbca-201	-204578				FALSE	TRUE	FALSE	FALSE	FALSE	FALSE	FALSE	FALSE	TRUE	Intergenic_upstream	63	103	ENSPEMG00000015419	ENSPEMG00000015419.2	15	102913712	mapped to different genes
cg20425337	Zbtb20	Zbtb20_Intergenic_upstream	12	29425159	29425208	50	+	29425159	29425160	CGGAAGGAGAATGTGGACCAAAAGATTGCGACAATCGGGTAATTATGGTT	Distal Intergenic	12	29594851	29642331	47481	1	Zbtb20-201	-169643				FALSE	TRUE	FALSE	FALSE	FALSE	FALSE	FALSE	FALSE	TRUE	Intergenic_upstream	71	87	ENSPEMG00000018204	ENSPEMG00000018204.2	12	102918958	conserved gene but different region
cg20468818	Xylt1	Xylt1_Intron	1	108482227	108482276	50	-	108482227	108482228	CGTTAATGGCCCATAATGTGATTACTATGAGGATTTTTATTAGGAAAATT	Intron (Xylt1-201/Xylt1, intron 3 of 11)	1	108263378	108569732	306355	1	Xylt1-201	218849	Xylt1-201	Xylt1	0	TRUE	FALSE	FALSE	FALSE	FALSE	FALSE	TRUE	FALSE	FALSE	Intron	6	6	ENSPEMG00000010054	ENSPEMG00000010054.2	1		conserved gene and region
cg20476719	Rnf220	Rnf220_Intron	2	132807545	132807594	50	+	132807545	132807546	CGATAAGCCTTGGGCTCTTAGCGTCTTAAATACCTCTGACAAGCTATACA	Intron (Rnf220-201/Rnf220, intron 1 of 13)	2	132682903	132911066	228164	2	Rnf220-201	103472	Rnf220-201	Rnf220	0	TRUE	FALSE	FALSE	FALSE	FALSE	FALSE	TRUE	FALSE	FALSE	Intron	139	154	ENSPEMG00000022794	ENSPEMG00000022794.2	2	102925328	conserved gene and region
cg20610965	gene:ENSPEMG00000013711	gene:ENSPEMG00000013711_Promoter	2	116581792	116581841	50	+	116581792	116581793	CGGGGCTCTTTATAGGTCAAGTCGGTGCTTTATGAGCCTGCGACTCCCTA	Promoter (<=1kb)	2	116582650	116583004	355	1	transcript:ENSPEMT00000017949	-809	transcript:ENSPEMT00000017949	gene:ENSPEMG00000013711	-809	FALSE	TRUE	TRUE	FALSE	FALSE	FALSE	FALSE	FALSE	FALSE	Promoter	7	47					mapped to different genes
cg20705350	Tcf7l2	Tcf7l2_Intron	1	187670803	187670852	50	+	187670803	187670804	CGGCTTCAAAGGGAGCGAGATCATGTATAAACCATAATGTGGGTGCACCG	Intron (Tcf7l2-206/Tcf7l2, intron 8 of 14)	1	187497661	187686945	189285	1	Tcf7l2-201	173142	Tcf7l2-201;Tcf7l2-202;Tcf7l2-203;Tcf7l2-204;Tcf7l2-205;Tcf7l2-206;Tcf7l2-207;Tcf7l2-208	Tcf7l2;Tcf7l2;Tcf7l2;Tcf7l2;Tcf7l2;Tcf7l2;Tcf7l2;Tcf7l2	0;0;0;0;0;0;0;0	TRUE	FALSE	FALSE	FALSE	FALSE	FALSE	TRUE	FALSE	FALSE	Intron	57	102	ENSPEMG00000016442	ENSPEMG00000016442.2	1	102926102	conserved gene and region
cg20754348	gene:ENSPEMG00000020040	gene:ENSPEMG00000020040_Intergenic_downstream	1	63225994	63226043	50	-	63226042	63226043	ACAAGGTTTCAGGGAGCTTTGTACATAGCTGCTGAGGAATGCAAGCCTCG	Distal Intergenic	1	64246533	64246877	345	2	transcript:ENSPEMT00000027145	1020883				FALSE	TRUE	FALSE	FALSE	FALSE	FALSE	FALSE	FALSE	TRUE	Intergenic_downstream	94	111					mapped to different genes
cg20823348	Mrps9	Mrps9_Intergenic_upstream	21	32654787	32654836	50	+	32654835	32654836	TTTGAAACAGGCTTTTTGAAAGCCAGGAGCTATAAAAACTCAGCATGACG	Distal Intergenic	21	32273337	32326456	53120	2	Mrps9-201	-328331				FALSE	TRUE	FALSE	FALSE	FALSE	FALSE	FALSE	FALSE	TRUE	Intergenic_upstream	63	74	ENSPEMG00000020068	ENSPEMG00000020068.2	21		mapped to different genes
cg20994225	Acss3	Acss3_Exon	18	23552008	23552057	50	+	23552056	23552057	CTGTAAACAAGGCAGCTACTCCATGCTCTGCAAGCACACGGAAATAAGCG	Exon (Acss3-201/Acss3, exon 8 of 16)	18	23489906	23661299	171394	2	Acss3-201	109242	Acss3-201	Acss3	0	TRUE	FALSE	FALSE	FALSE	FALSE	TRUE	FALSE	FALSE	FALSE	Exon	3	3	ENSPEMG00000017696	ENSPEMG00000017696.2	18	102920847	conserved gene and region
cg21027282	Rad51b	Rad51b_Intron	14	49388471	49388520	50	-	49388471	49388472	CGGTGTCTTTGAAATCAAATACCCTGCCATTGGCATATCCAGGCTTGAAA	Intron (Rad51b-201/Rad51b, intron 7 of 9)	14	48954160	49492873	538714	1	Rad51b-201	434311	Rad51b-201	Rad51b	0	TRUE	FALSE	FALSE	FALSE	FALSE	FALSE	TRUE	FALSE	FALSE	Intron	8	8	ENSPEMG00000013737	ENSPEMG00000013737.2	14	102912197	conserved gene and region
cg21041030	4931429L15Rik	4931429L15Rik_Intergenic_upstream	7	41571085	41571134	50	-	41571133	41571134	TAATTTCTTTTTAAATCTCACTCAGCATCTGCGTTAAACAAGGCTGATCG	Distal Intergenic	7	41074017	41080010	5994	2	4931429L15Rik-201	-491124				FALSE	TRUE	FALSE	FALSE	FALSE	FALSE	FALSE	FALSE	TRUE	Intergenic_upstream	41	41	ENSPEMG00000013164	ENSPEMG00000013164.2	7		mapped to different genes
cg21142942	Brpf3	Brpf3_Exon	21	5974389	5974438	50	+	5974437	5974438	GAAGACCGCGGAGACCTGGAGCCCTTGGAGCTGGTGTGGGCCAAGTGCCG	Exon (Brpf3-201/Brpf3, exon 10 of 12)	21	5949904	5980976	31073	1	Brpf3-201	24485	Brpf3-201;Brpf3-202;Brpf3-203;Brpf3-204	Brpf3;Brpf3;Brpf3;Brpf3	0;0;0;0	TRUE	FALSE	FALSE	FALSE	FALSE	TRUE	TRUE	FALSE	FALSE	Exon	5	5	ENSPEMG00000025317	ENSPEMG00000025317.1	21	102920237	conserved gene but different region
cg21309927	Nfix	Nfix_Exon	5	20396309	20396358	50	+	20396309	20396310	CGGACCCCGGGACGGCAACTTTCTGAACATCCCACAGCAGTCTCAGGTAG	Exon (Nfix-201/Nfix, exon 10 of 11)	5	20334844	20401173	66330	1	Nfix-201	61465	Nfix-201	Nfix	0	TRUE	FALSE	FALSE	FALSE	FALSE	TRUE	TRUE	FALSE	FALSE	Exon	25	44	ENSPEMG00000011765	ENSPEMG00000011765.2	5	102905866	conserved gene but different region	5	20396267	20396322	56	*	56	7	0.696429	1.04813	0.125	5.28891e-06
cg21437713	Col5a2	Col5a2_Promoter	13	63854711	63854760	50	-	63854759	63854760	GAGGCAGCATTCTTCCTATTTAAAGCTGCATCGCTTGAAAAAAGTTTTCG	Promoter (<=1kb)	13	63854907	63982778	127872	1	Col5a2-201	-196	Col5a2-201	Col5a2	-147	FALSE	TRUE	TRUE	FALSE	FALSE	FALSE	FALSE	FALSE	FALSE	Promoter	4	4	ENSPEMG00000012578	ENSPEMG00000012578.2	13		conserved gene but different region
cg21467362	Tcf4	Tcf4_Intergenic_upstream	19	58689852	58689901	50	-	58689852	58689853	CGCAGATGGGGCCTGCAGTCATTGTAGAAAATAAAAATTTACAAGATGCC	Distal Intergenic	19	58930010	59269176	339167	1	Tcf4-202	-240158				FALSE	TRUE	FALSE	FALSE	FALSE	FALSE	FALSE	FALSE	TRUE	Intergenic_upstream	10	80	ENSPEMG00000013345	ENSPEMG00000013345.2	19	102913334	mapped to different genes
cg21553452	Eri3	Eri3_Intron	2	133012765	133012814	50	-	133012813	133012814	GCCTGTTTGCACACCAGGACCTTGGTGCTGTGCATCTCTATTAAATAGCG	Intron (Eri3-201/Eri3, intron 3 of 8)	2	132979791	133112536	132746	1	Eri3-201	32974	Eri3-201	Eri3	0	TRUE	FALSE	FALSE	FALSE	FALSE	FALSE	TRUE	FALSE	FALSE	Intron	88	98	ENSPEMG00000024037	ENSPEMG00000024037.2	2		conserved gene and region
cg21571952	Mpped2	Mpped2_Intron	4	82034373	82034422	50	+	82034421	82034422	TAGGGCCAAGCGGAATCTCATTAGGGACAGCTTCAAAGATCAGTTCCTCG	Intron (Mpped2-201/Mpped2, intron 1 of 5)	4	82016315	82189586	173272	1	Mpped2-201	18058	Mpped2-201	Mpped2	0	TRUE	FALSE	FALSE	FALSE	FALSE	FALSE	TRUE	FALSE	FALSE	Intron	7	25	ENSPEMG00000031263	ENSPEMG00000031263.1	4	102928200	conserved gene and region
cg21574459	Wdr7	Wdr7_Intron	19	53264131	53264180	50	+	53264131	53264132	CGGCTGGGGTCAATGCCTTGCCTATTGATCAGTATCCCTGCAGTCCCGTG	Intron (Wdr7-201/Wdr7, intron 19 of 26)	19	53109550	53396752	287203	1	Wdr7-201	154581	Wdr7-201	Wdr7	0	TRUE	FALSE	FALSE	FALSE	FALSE	FALSE	TRUE	FALSE	FALSE	Intron	8	11	ENSPEMG00000010069	ENSPEMG00000010069.2	19	102927542	conserved gene but different region
cg21588080	Vrk2	Vrk2_Intergenic_upstream	10	4308237	4308286	50	-	4308285	4308286	TGGGTAAAACACACTGCGACAGAAGTGCTCTTCATCAATAATTTAGTCCG	Distal Intergenic	10	4633162	4761259	128098	1	Vrk2-201	-324925				FALSE	TRUE	FALSE	FALSE	FALSE	FALSE	FALSE	FALSE	TRUE	Intergenic_upstream	35	35	ENSPEMG00000001459	ENSPEMG00000001459.2	10		conserved gene and region
cg21631546	Bend4	Bend4_Exon	10	60802294	60802343	50	-	60802342	60802343	GCACTGACCTTTTCCTTTTCCCAAGGCCGCATGAGTACTTAAGCTCATCG	Exon (Bend4-201/Bend4, exon 5 of 6)	10	60800324	60827253	26930	2	Bend4-201	24910	Bend4-201	Bend4	0	TRUE	FALSE	FALSE	FALSE	FALSE	TRUE	FALSE	FALSE	FALSE	Exon	4	8	ENSPEMG00000006992	ENSPEMG00000006992.2	10		conserved gene and region
cg21714079	Fbxw4	Fbxw4_Intron	1	176678782	176678831	50	-	176678830	176678831	GTCCTGCTATATCAGCCGTCAAATTGAAGAATTAATGACGTGGCTAATCG	Intron (Fbxw4-201/Fbxw4, intron 5 of 8)	1	176621569	176707400	85832	2	Fbxw4-201	28569	Fbxw4-201	Fbxw4	0	TRUE	FALSE	FALSE	FALSE	FALSE	FALSE	TRUE	FALSE	FALSE	Intron	12	14	ENSPEMG00000024901	ENSPEMG00000024901.1	1		conserved gene and region
cg21743182.1	Cdk14	Cdk14_Intron	3	3143414	3143463	50	-	3143414	3143415	CGGCCGTACCATTTCAGCTTGCTAGTGCAGAAAGATGTGAATTCAGTTGC	Intron (Cdk14-201/Cdk14, intron 2 of 13)	3	3031491	3507989	476499	1	Cdk14-201	111923	Cdk14-201;Cdk14-202	Cdk14;Cdk14	0;0	TRUE	FALSE	FALSE	FALSE	FALSE	FALSE	TRUE	FALSE	FALSE	Intron	6	9	ENSPEMG00000009698	ENSPEMG00000009698.2	3	102907362	conserved gene but different region
cg21743182.2	Cdk14	Cdk14_Intron	3	3143414	3143463	50	+	3143414	3143415	CGGCCGTACCATTTCAGCTTGCTAGTGCAGAAAGATGTGAATTCAGTTGC	Intron (Cdk14-201/Cdk14, intron 2 of 13)	3	3031491	3507989	476499	1	Cdk14-201	111923	Cdk14-201;Cdk14-202	Cdk14;Cdk14	0;0	TRUE	FALSE	FALSE	FALSE	FALSE	FALSE	TRUE	FALSE	FALSE	Intron	6	9	ENSPEMG00000009698	ENSPEMG00000009698.2	3	102907362	conserved gene but different region
cg21859328	Cadm2	Cadm2_Intron	12	52004224	52004273	50	+	52004272	52004273	TGCAAATGAATCCTGTTGATGCTTTTATTACTACCGATTCATACTGTTCG	Intron (Cadm2-201/Cadm2, intron 1 of 9)	12	51625369	52598641	973273	2	Cadm2-201	594368	Cadm2-201;Cadm2-202	Cadm2;Cadm2	0;0	TRUE	FALSE	FALSE	FALSE	FALSE	FALSE	TRUE	FALSE	FALSE	Intron	4	9	ENSPEMG00000013822	ENSPEMG00000013822.2	12	102918513	conserved gene and region
cg21957436	Six3	Six3_Intergenic_upstream	22	19098310	19098359	50	+	19098310	19098311	CGCTTGAAACATGGTTGCAATTCCTAATAGGTCTTGTCACACTTAAGGCA	Distal Intergenic	22	18936261	18939023	2763	2	Six3-201	-159287				FALSE	TRUE	FALSE	FALSE	FALSE	FALSE	FALSE	FALSE	TRUE	Intergenic_upstream	26	48	ENSPEMG00000008718	ENSPEMG00000008718.2	22	102926232	mapped to different genes
cg22040780	Fgr	Fgr_Intergenic_downstream	2	147655745	147655794	50	-	147655793	147655794	GGAATCTCCACCATCTGTTCCACCCCCTAATTACAGATGCACAGAATCCG	Distal Intergenic	2	147622605	147635085	12481	1	Fgr-201	33189				FALSE	TRUE	FALSE	FALSE	FALSE	FALSE	FALSE	FALSE	TRUE	Intergenic_downstream	11	12	ENSPEMG00000000914	ENSPEMG00000000914.2	2		mapped to different genes
cg22115063	gene:ENSPEMG00000008755	gene:ENSPEMG00000008755_Exon	20	69102862	69102911	50	-	69102910	69102911	ACGAGACATTCACAATAAAGTATATTGTAAACGTACCTGTCCACAGCCCG	Exon (NA, exon 1 of 4)	20	69028123	69028513	391	2	transcript:ENSPEMT00000010674	-74398				TRUE	FALSE	FALSE	FALSE	FALSE	TRUE	TRUE	FALSE	FALSE	Exon	5	11					mapped to different genes
cg22155118	gene:ENSPEMG00000030867	gene:ENSPEMG00000030867_Promoter	5	37675090	37675139	50	-	37675090	37675091	CGAAGAATTACAGTTAACTTTTCCCACAGGGTACAGACGCCAGCCGCTTG	Promoter (<=1kb)	5	37674374	37674989	616	2	transcript:ENSPEMT00000038405	-150	transcript:ENSPEMT00000038405	gene:ENSPEMG00000030867	0	FALSE	TRUE	TRUE	FALSE	FALSE	FALSE	FALSE	FALSE	FALSE	Promoter	4	31					mapped to different genes	5	37674991	37675252	262	*	262	15	0.549618	0.770135	0.0572519	9.73012e-08
cg22219469	Sox5	Sox5_Intergenic_upstream	3	155657705	155657754	50	+	155657753	155657754	CATTCCCATATTTACATATTTTTAATAGGGCTATGATGAATCTCCTTCCG	Distal Intergenic	3	154855819	155244903	389085	2	Sox5-202	-412802				FALSE	TRUE	FALSE	FALSE	FALSE	FALSE	FALSE	FALSE	TRUE	Intergenic_upstream	25	60	ENSPEMG00000002152	ENSPEMG00000002152.2	3	102912705	conserved gene but different region
cg22234431	Zfp503	Zfp503_Promoter	9	34367813	34367862	50	+	34367813	34367814	CGTTGATTTACTTACAAACTGATAGGCTTTTAATTGAGCGCCTCCGCCGA	Promoter (3-4kb)	9	34371753	34374426	2674	1	Zfp503-201	-3891	Zfp503-201	Zfp503	0	FALSE	TRUE	TRUE	FALSE	FALSE	FALSE	FALSE	FALSE	FALSE	Promoter	20	26	ENSPEMG00000011642	ENSPEMG00000011642.2	9	102923334	mapped to different genes	9	34367497	34367937	441	*	441	26	0.585034	0.695035	0.0589569	3.12237e-13
cg22250678	Zfp521	Zfp521_Intron	19	4847451	4847500	50	+	4847499	4847500	ATCGCAAAACAACTGCCTCATTAAATCTCTGCAGTAAGATTAATATGCCG	Intron (Zfp521-201/Zfp521, intron 1 of 6)	19	4589180	4875270	286091	2	Zfp521-201	27770	Zfp521-201	Zfp521	0	TRUE	FALSE	FALSE	FALSE	FALSE	FALSE	TRUE	FALSE	FALSE	Intron	65	80	ENSPEMG00000001995	ENSPEMG00000001995.2	19	102904460	conserved gene and region
cg22409694	Lmo4	Lmo4_Intron	6	119328239	119328288	50	+	119328239	119328240	CGACAGGGAGAGTAGTAAAACTGCCCCTTAAGATGGCTTTTAATAGGAAG	Intron (Lmo4-201/Lmo4, intron 1 of 3)	6	119321795	119334244	12450	2	Lmo4-201	5956	Lmo4-201	Lmo4	0	TRUE	FALSE	FALSE	FALSE	FALSE	FALSE	TRUE	FALSE	FALSE	Intron	19	93	ENSPEMG00000020893	ENSPEMG00000020893.2	6	102929048	conserved gene and region
cg22428014	Xylt1	Xylt1_Intron	1	108388711	108388760	50	-	108388759	108388760	ACCGCATTGTTCTTTAATTAGCTGTTGTAATTGTTTTAGTCTAATCTCCG	Intron (Xylt1-201/Xylt1, intron 2 of 11)	1	108263378	108569732	306355	1	Xylt1-201	125333	Xylt1-201	Xylt1	0	TRUE	FALSE	FALSE	FALSE	FALSE	FALSE	TRUE	FALSE	FALSE	Intron	6	6	ENSPEMG00000010054	ENSPEMG00000010054.2	1		conserved gene and region
cg22494132	Nfix	Nfix_Promoter	5	20328303	20328352	50	+	20328351	20328352	ACAGTTTTCTCTTGTGTGTGCTGAATCGGGTCATAGAGGGAGACTTCCCG	Promoter (6-7kb)	5	20334844	20401173	66330	1	Nfix-201	-6492				FALSE	TRUE	TRUE	FALSE	FALSE	FALSE	FALSE	FALSE	FALSE	Promoter	7	44	ENSPEMG00000011765	ENSPEMG00000011765.2	5	102905866	conserved gene but different region	5	20328220	20328462	243	*	243	15	0.555556	0.864974	0.0617284	3.59549e-08
cg22521770	Unc5a	Unc5a_Intron	5	130137380	130137429	50	+	130137428	130137429	CTGCAGAAGCAACATCAGAAAACAATTATTGTTTTAATTACCTGCTGTCG	Intron (Unc5a-201/Unc5a, intron 1 of 15)	5	130120367	130176318	55952	1	Unc5a-201	17013	Unc5a-201;Unc5a-202	Unc5a;Unc5a	0;0	TRUE	FALSE	FALSE	FALSE	FALSE	FALSE	TRUE	FALSE	FALSE	Intron	2	11	ENSPEMG00000000868	ENSPEMG00000000868.2	5	102912226	conserved gene and region
cg22592261	Fbxl17	Fbxl17_Intron	13	3318515	3318564	50	+	3318563	3318564	CATGCAGAACTAATTTTATACACTGTTCATTTGATTTGAAAATGCCAGCG	Intron (Fbxl17-201/Fbxl17, intron 9 of 9)	13	2879569	3333136	453568	1	Fbxl17-201	438946	Fbxl17-201	Fbxl17	0	TRUE	FALSE	FALSE	FALSE	FALSE	FALSE	TRUE	FALSE	FALSE	Intron	6	8	ENSPEMG00000023113	ENSPEMG00000023113.2	13		conserved gene and region
cg22671777	Nfix	Nfix_Promoter	5	20328281	20328330	50	+	20328329	20328330	TAGGACGTTGGGTCTGTCGCCCACAGTTTTCTCTTGTGTGTGCTGAATCG	Promoter (6-7kb)	5	20334844	20401173	66330	1	Nfix-201	-6514				FALSE	TRUE	TRUE	FALSE	FALSE	FALSE	FALSE	FALSE	FALSE	Promoter	7	44	ENSPEMG00000011765	ENSPEMG00000011765.2	5	102905866	conserved gene but different region	5	20328220	20328462	243	*	243	15	0.555556	0.864974	0.0617284	3.59549e-08
cg22760542	Mrps9	Mrps9_Intergenic_upstream	21	32654575	32654624	50	+	32654575	32654576	CGAGCTGTTTTAAAGCTCAATTGTGCATTTTGCAGATAAAGTGGGAAAAC	Distal Intergenic	21	32273337	32326456	53120	2	Mrps9-201	-328119				FALSE	TRUE	FALSE	FALSE	FALSE	FALSE	FALSE	FALSE	TRUE	Intergenic_upstream	63	74	ENSPEMG00000020068	ENSPEMG00000020068.2	21		mapped to different genes
cg22822344	Fign	Fign_Intergenic_upstream	4	41352242	41352291	50	+	41352242	41352243	CGCTGTTTGATGATGTGTAGCAAGTCCCTTTATGGACTGAGGCTAACATC	Distal Intergenic	4	41168462	41282529	114068	2	Fign-201	-69713				FALSE	TRUE	FALSE	FALSE	FALSE	FALSE	FALSE	FALSE	TRUE	Intergenic_upstream	23	107	ENSPEMG00000007031	ENSPEMG00000007031.2	4		conserved gene but different region
cg22883929	Ush2a	Ush2a_Intron	11	86079491	86079540	50	+	86079539	86079540	TAACATATGGTCAGCTCAATATGCCGCATCTTAAATCGGTTGGTGAGTCG	Intron (Ush2a-201/Ush2a, intron 19 of 70)	11	85869447	86573430	703984	1	Ush2a-201	210044	Ush2a-201	Ush2a	0	TRUE	FALSE	FALSE	FALSE	FALSE	FALSE	TRUE	FALSE	FALSE	Intron	33	38	ENSPEMG00000011465	ENSPEMG00000011465.2	11	102928770	conserved gene and region
cg22916962	Zfp703	Zfp703_Intergenic_upstream	17	44350513	44350562	50	-	44350513	44350514	CGTTTCAGTGCAGAGTGGCATCGTTTTCTTTATGACCTCGTAAAGTCACA	Distal Intergenic	17	43975783	43978575	2793	2	Zfp703-201	-371987				FALSE	TRUE	FALSE	FALSE	FALSE	FALSE	FALSE	FALSE	TRUE	Intergenic_upstream	63	69	ENSPEMG00000016632	ENSPEMG00000016632.2	17	102919602	mapped to different genes
cg22918336	Rgs8	Rgs8_Promoter	11	51660886	51660935	50	-	51660886	51660887	CGCCCGCTGGGTGTAGGCTGCTTCAGTATTTACTGGATGTGACAAGCAGA	Promoter (<=1kb)	11	51661163	51688390	27228	1	Rgs8-201	-277	Rgs8-201;Rgs8-202	Rgs8;Rgs8	-228;-2231	FALSE	TRUE	TRUE	FALSE	FALSE	FALSE	FALSE	FALSE	FALSE	Promoter	1	1	ENSPEMG00000017035	ENSPEMG00000017035.2	11	102912455	conserved gene and region
cg22964079	Zfp407	Zfp407_Intron	19	73989308	73989357	50	+	73989308	73989309	CGAGTGACAAGGACTCGACTTGAATAACTGCTGTGCGCAGGTTGTAATTA	Intron (Zfp407-201/Zfp407, intron 6 of 7)	19	73857811	74247213	389403	2	Zfp407-201	257856	Zfp407-201	Zfp407	0	TRUE	FALSE	FALSE	FALSE	FALSE	FALSE	TRUE	FALSE	FALSE	Intron	33	34	ENSPEMG00000019754	ENSPEMG00000019754.2	19		conserved gene and region
cg22988741	Eri3	Eri3_Intron	2	133094140	133094189	50	+	133094140	133094141	CGTTGTAATTGTGAACAAGCTGTAATGTTTAATTAGTCTGTAAATGAAAC	Intron (Eri3-201/Eri3, intron 8 of 8)	2	132979791	133112536	132746	1	Eri3-201	114349	Eri3-201	Eri3	0	TRUE	FALSE	FALSE	FALSE	FALSE	FALSE	TRUE	FALSE	FALSE	Intron	88	98	ENSPEMG00000024037	ENSPEMG00000024037.2	2		conserved gene and region
cg23014445	Iqch	Iqch_Intron	7	58730790	58730839	50	-	58730790	58730791	CGAGAACATTTTCCTGCCGAGACCAATTTGAATAAAACAAGGGGCCTTCC	Intron (Iqch-201/Iqch, intron 11 of 21)	7	58631865	58814997	183133	2	Iqch-201	84158	Iqch-201;Iqch-202;Iqch-203;Iqch-204	Iqch;Iqch;Iqch;Iqch	0;0;0;0	TRUE	FALSE	FALSE	FALSE	FALSE	FALSE	TRUE	FALSE	FALSE	Intron	19	22	ENSPEMG00000005753	ENSPEMG00000005753.2	7	102911641	mapped to different genes
cg23019001	Foxn3	Foxn3_Intergenic_upstream	14	68101366	68101415	50	+	68101414	68101415	AGCTACTATTTCTGCAACTGTGTCACTGTAGATAGTCTGAAACATGTACG	Distal Intergenic	14	67817296	68027102	209807	2	Foxn3-201	-74264				FALSE	TRUE	FALSE	FALSE	FALSE	FALSE	FALSE	FALSE	TRUE	Intergenic_upstream	5	15	ENSPEMG00000021034	ENSPEMG00000021034.2	14		conserved gene but different region
cg23043982	gene:ENSPEMG00000020040	gene:ENSPEMG00000020040_Intergenic_downstream	1	64245088	64245137	50	+	64245088	64245089	CGTTAATAACCAGAGTTCAAGGGCAAAGGATATAAACGGAGCAAATTACA	Downstream (1-2kb)	1	64246533	64246877	345	2	transcript:ENSPEMT00000027145	1740	transcript:ENSPEMT00000027145	gene:ENSPEMG00000020040	1740	FALSE	TRUE	FALSE	FALSE	FALSE	FALSE	FALSE	FALSE	FALSE	Intergenic_downstream	94	111					mapped to different genes
cg23108415	Satb1	Satb1_Intergenic_downstream	21	66389854	66389903	50	+	66389854	66389855	CGATGCGTCAGAGCTGCTCTTTGAACACATTAAAAAGCTGAATGCACAAC	Distal Intergenic	21	66151466	66220523	69058	1	Satb1-201	238388				FALSE	TRUE	FALSE	FALSE	FALSE	FALSE	FALSE	FALSE	TRUE	Intergenic_downstream	14	60	ENSPEMG00000019744	ENSPEMG00000019744.2	21	102916431	mapped to different genes
cg23165930	Sox5	Sox5_Intergenic_upstream	3	155422391	155422440	50	+	155422439	155422440	TTTCCGCATATTAAATTAAATCCATAAATAAGAGTTTAGGCATTCACTCG	Distal Intergenic	3	154855819	155244903	389085	2	Sox5-202	-177488				FALSE	TRUE	FALSE	FALSE	FALSE	FALSE	FALSE	FALSE	TRUE	Intergenic_upstream	25	60	ENSPEMG00000002152	ENSPEMG00000002152.2	3	102912705	conserved gene but different region
cg23167410	Clybl	Clybl_Intron	9	105686120	105686169	50	-	105686168	105686169	TTGTTATAGTCCAATAAGCCGTGCCAGTCAAACAAGAACCCACACTAGCG	Intron (Clybl-201/Clybl, intron 3 of 7)	9	105657173	105889038	231866	2	Clybl-201	202869	Clybl-201	Clybl	0	TRUE	FALSE	FALSE	FALSE	FALSE	FALSE	TRUE	FALSE	FALSE	Intron	14	14	ENSPEMG00000009971	ENSPEMG00000009971.2	9	102906502	mapped to different genes
cg23179977	Tfec	Tfec_Intergenic_downstream	3	17553927	17553976	50	+	17553975	17553976	ACTCCTGTGGGTATCAAAGTGCACTAATTAAATGAGGGGTCCACAATACG	Distal Intergenic	3	17662292	17701329	39038	2	Tfec-201	147353				FALSE	TRUE	FALSE	FALSE	FALSE	FALSE	FALSE	FALSE	TRUE	Intergenic_downstream	12	15	ENSPEMG00000016053	ENSPEMG00000016053.2	3	102918899	conserved gene and region
cg23270431	Taok3	Taok3_Exon	23	8390692	8390741	50	-	8390740	8390741	CCAGAAGCAGCTGATCGCCCTGGAGAACAAGCTGAAGGCTGAGATGGACG	Exon (Taok3-201/Taok3, exon 13 of 19)	23	8332586	8417965	85380	1	Taok3-201	58106	Taok3-201	Taok3	0	TRUE	FALSE	FALSE	FALSE	FALSE	TRUE	FALSE	FALSE	FALSE	Exon	16	17	ENSPEMG00000011978	ENSPEMG00000011978.2	23	102910608	conserved gene and region	23	8390493	8390798	306	*	306	20	0.640523	0.641509	0.0653595	3.79152e-11
cg23293834	Cit	Cit_Exon	23	7045229	7045278	50	-	7045229	7045230	CGATGACACCTCCAATTTTGATGAACCAGAGAAGAATTCGTGGGTTTCAT	Exon (Cit-201/Cit, exon 9 of 47)	23	6971172	7151593	180422	1	Cit-201	74057	Cit-201;Cit-202	Cit;Cit	0;0	TRUE	FALSE	FALSE	FALSE	FALSE	TRUE	FALSE	FALSE	FALSE	Exon	9	9	ENSPEMG00000010653	ENSPEMG00000010653.2	23	102913022	conserved gene and region
cg23345269
cg23486717	Sec16b	Sec16b_Intergenic_downstream	11	55870237	55870286	50	-	55870237	55870238	CGGTAAAACATATTTTCCTACGGTAATGATTTTATGGGCCCATAAGTCAT	Distal Intergenic	11	55599459	55640304	40846	1	Sec16b-201	270827				FALSE	TRUE	FALSE	FALSE	FALSE	FALSE	FALSE	FALSE	TRUE	Intergenic_downstream	2	3	ENSPEMG00000020079	ENSPEMG00000020079.2	11		mapped to different genes
cg23553831	Xylt1	Xylt1_Intron	1	108388697	108388746	50	-	108388697	108388698	CGAAGATGCCAAAAACCGCATTGTTCTTTAATTAGCTGTTGTAATTGTTT	Intron (Xylt1-201/Xylt1, intron 2 of 11)	1	108263378	108569732	306355	1	Xylt1-201	125319	Xylt1-201	Xylt1	0	TRUE	FALSE	FALSE	FALSE	FALSE	FALSE	TRUE	FALSE	FALSE	Intron	6	6	ENSPEMG00000010054	ENSPEMG00000010054.2	1		conserved gene and region
cg23566030	Rad54b	Rad54b_Intron	2	28250920	28250969	50	+	28250920	28250921	CGAGGAGGGCGGTCTACTCCAATTGCATTATAGTTAACTGCTATGATATC	Intron (Rad54b-201/Rad54b, intron 2 of 13)	2	28197380	28282590	85211	2	Rad54b-201	31621	Rad54b-201;Rad54b-202;Rad54b-203	Rad54b;Rad54b;Rad54b	0;0;31621	TRUE	FALSE	FALSE	FALSE	FALSE	FALSE	TRUE	FALSE	FALSE	Intron	3	3	ENSPEMG00000012133	ENSPEMG00000012133.2	2	102915017	mapped to different genes
cg23575211	Tcf4	Tcf4_Intergenic_upstream	19	58689832	58689881	50	-	58689832	58689833	CGTTCTAATAACAGCTGGGCCGCAGATGGGGCCTGCAGTCATTGTAGAAA	Distal Intergenic	19	58930010	59269176	339167	1	Tcf4-202	-240178				FALSE	TRUE	FALSE	FALSE	FALSE	FALSE	FALSE	FALSE	TRUE	Intergenic_upstream	10	80	ENSPEMG00000013345	ENSPEMG00000013345.2	19	102913334	mapped to different genes
cg23677945
cg23774400	Gli3	Gli3_Intron	5	92632150	92632199	50	+	92632198	92632199	CTGAAAGCTCTTAAATCCTGACAAGTTCTCCCCTTGTTCTGGTTCAGTCG	Intron (Gli3-201/Gli3, intron 9 of 13)	5	92445846	92694984	249139	1	Gli3-201	186304	Gli3-201	Gli3	0	TRUE	FALSE	FALSE	FALSE	FALSE	FALSE	TRUE	FALSE	FALSE	Intron	19	21	ENSPEMG00000022194	ENSPEMG00000022194.2	5		conserved gene and region
cg23827201	Lingo1	Lingo1_Intergenic_downstream	7	51549597	51549646	50	+	51549645	51549646	TACCCAAGTCACAGAAACACCCGGGTAATAGCTGTAAAATTACACACTCG	Distal Intergenic	7	51613391	51629409	16019	2	Lingo1-201	79763				FALSE	TRUE	FALSE	FALSE	FALSE	FALSE	FALSE	FALSE	TRUE	Intergenic_downstream	5	24	ENSPEMG00000016303	ENSPEMG00000016303.2	7	102915628	mapped to different genes	7	51549618	51549825	208	*	208	14	0.524038	0.980471	0.0673077	3.90041e-08
cg23975882	Zfp521	Zfp521_Intron	19	4690409	4690458	50	+	4690457	4690458	GAAGTCTTCAGTAATTCAATCCCTGTGGAAGCTTCTTCACACTGTTTGCG	Intron (Zfp521-201/Zfp521, intron 4 of 6)	19	4589180	4875270	286091	2	Zfp521-201	184812	Zfp521-201	Zfp521	0	TRUE	FALSE	FALSE	FALSE	FALSE	FALSE	TRUE	FALSE	FALSE	Intron	65	80	ENSPEMG00000001995	ENSPEMG00000001995.2	19	102904460	conserved gene and region
cg24026497	Fam135b	Fam135b_Intergenic_downstream	20	37034984	37035033	50	-	37034984	37034985	CGTAAAGTTCGATAATTGTCAGGGGAAGAATATAAGTGTAATAAAATGCA	Distal Intergenic	20	37480003	37654758	174756	2	Fam135b-201	619774				FALSE	TRUE	FALSE	FALSE	FALSE	FALSE	FALSE	FALSE	TRUE	Intergenic_downstream	3	3	ENSPEMG00000019395	ENSPEMG00000019395.2	20	102904586	mapped to different genes
cg24036955	Lmo4	Lmo4_Intergenic_downstream	6	119063234	119063283	50	+	119063282	119063283	AGGCAGCTTTCATTGAAGTTGATTACAGCAGCCATATAATCACTTTTACG	Distal Intergenic	6	119321795	119334244	12450	2	Lmo4-201	270961				FALSE	TRUE	FALSE	FALSE	FALSE	FALSE	FALSE	FALSE	TRUE	Intergenic_downstream	39	93	ENSPEMG00000020893	ENSPEMG00000020893.2	6	102929048	mapped to different genes
cg24178941	Rnf220	Rnf220_Intron	2	132735882	132735931	50	+	132735930	132735931	CGTCCTGAGCCCCTAAATCAGGAACCAAGATGGGCTATTGTCACTTACCG	Intron (Rnf220-201/Rnf220, intron 1 of 13)	2	132682903	132911066	228164	2	Rnf220-201	175135	Rnf220-201	Rnf220	0	TRUE	FALSE	FALSE	FALSE	FALSE	FALSE	TRUE	FALSE	FALSE	Intron	139	154	ENSPEMG00000022794	ENSPEMG00000022794.2	2	102925328	conserved gene and region
cg24191159	Macrod1	Macrod1_Intron	1	140394473	140394522	50	-	140394473	140394474	CGGCTGGCTGGGGCCCAAGCCATCTCCTGGTAATTGAGTTTCAGGGATGC	Intron (Macrod1-201/Macrod1, intron 3 of 9)	1	140272087	140415295	143209	1	Macrod1-201	122386	Macrod1-201	Macrod1	0	TRUE	FALSE	FALSE	FALSE	FALSE	FALSE	TRUE	FALSE	FALSE	Intron	11	12	ENSPEMG00000014855	ENSPEMG00000014855.2	1	102912680	conserved gene and region
cg24293580	Mbd5	Mbd5_Exon	4	27034262	27034311	50	-	27034310	27034311	TAATGACCTTGAATCCCCAGCTGTTGGGAGGTGTCCTGAACTCGGCATCG	Exon (Mbd5-201/Mbd5, exon 5 of 10)	4	27008231	27069782	61552	1	Mbd5-201	26031	Mbd5-201	Mbd5	0	TRUE	FALSE	FALSE	FALSE	FALSE	TRUE	FALSE	FALSE	FALSE	Exon	8	8	ENSPEMG00000012335	ENSPEMG00000012335.2	4	102906674	conserved gene and region
cg24317217	Gm765	Gm765_Intergenic_downstream	3	112739275	112739324	50	-	112739275	112739276	CGTGAGCCCATATAGATTCTGGCTTCTGCCCAGTCGTTTGTTTGAAACTG	Distal Intergenic	3	112754374	112862584	108211	2	Gm765-201	123309				FALSE	TRUE	FALSE	FALSE	FALSE	FALSE	FALSE	FALSE	TRUE	Intergenic_downstream	3	12	ENSPEMG00000002945	ENSPEMG00000002945.2	3	102927273	mapped to different genes
cg24337458	Thap1	Thap1_Intergenic_downstream	17	44630042	44630091	50	-	44630042	44630043	CGATAAATTAGGACTGATGGGCCCCACTGACAGTCAAGGGCTGGACTCGC	Distal Intergenic	17	44839012	44843806	4795	2	Thap1-201	213764				FALSE	TRUE	FALSE	FALSE	FALSE	FALSE	FALSE	FALSE	TRUE	Intergenic_downstream	31	31	ENSPEMG00000030463	ENSPEMG00000030463.1	17	102920236	mapped to different genes
cg24373438	Bnc2	Bnc2_Intron	2	102524529	102524578	50	-	102524577	102524578	TGTTCTTCATTAACTGCGGCTCTCTGGGGATGTCACACACTACCTGTCCG	Intron (Bnc2-201/Bnc2, intron 1 of 7)	2	102121534	102527139	405606	2	Bnc2-201	2561	Bnc2-201;Bnc2-202;Bnc2-203;Bnc2-204	Bnc2;Bnc2;Bnc2;Bnc2	0;0;0;0	TRUE	FALSE	FALSE	FALSE	FALSE	FALSE	TRUE	FALSE	FALSE	Intron	76	97	ENSPEMG00000006553	ENSPEMG00000006553.2	2	102918245	conserved gene but different region
cg24399485	Ptch1	Ptch1_Intron	5	137954498	137954547	50	-	137954546	137954547	GGAGGTAAGCTTTGGCGGCCCTGACCTGCAGCTGGAACACAATACTTTCG	Intron (Ptch1-201/Ptch1, intron 2 of 22)	5	137909837	137964927	55091	2	Ptch1-201	10380	Ptch1-201	Ptch1	0	TRUE	FALSE	FALSE	FALSE	FALSE	FALSE	TRUE	FALSE	FALSE	Intron	14	34	ENSPEMG00000016117	ENSPEMG00000016117.2	5	102926924	conserved gene and region
cg24491096	Zfp503	Zfp503_Promoter	9	34367885	34367934	50	-	34367885	34367886	CGGTGAAAGGCGGCCCGCCTGCCCTCCGGCCTCAATACTGATTAGCCATC	Promoter (3-4kb)	9	34371753	34374426	2674	1	Zfp503-201	-3868	Zfp503-201	Zfp503	0	FALSE	TRUE	TRUE	FALSE	FALSE	FALSE	FALSE	FALSE	FALSE	Promoter	20	26	ENSPEMG00000011642	ENSPEMG00000011642.2	9	102923334	mapped to different genes	9	34367497	34367937	441	*	441	26	0.585034	0.695035	0.0589569	3.12237e-13
cg24770312	Zfp407	Zfp407_Intron	19	73989323	73989372	50	+	73989323	73989324	CGACTTGAATAACTGCTGTGCGCAGGTTGTAATTATGTCAGCTGGAGTGT	Intron (Zfp407-201/Zfp407, intron 6 of 7)	19	73857811	74247213	389403	2	Zfp407-201	257841	Zfp407-201	Zfp407	0	TRUE	FALSE	FALSE	FALSE	FALSE	FALSE	TRUE	FALSE	FALSE	Intron	33	34	ENSPEMG00000019754	ENSPEMG00000019754.2	19		conserved gene and region
cg24800098	Hoxa11	Hoxa11_Promoter	3	70688511	70688560	50	-	70688559	70688560	ACCTTATATGCTTATAAAACAGCATATAAAAATTTAACAGCGGTGCTGCG	Promoter (<=1kb)	3	70686958	70689340	2383	2	Hoxa11-201	780	Hoxa11-201	Hoxa11	0	TRUE	FALSE	TRUE	FALSE	FALSE	FALSE	TRUE	FALSE	FALSE	Promoter	7	33	ENSPEMG00000019890	ENSPEMG00000019890.2	3		conserved gene and region	3	70688551	70689170	620	*	620	79	0.695161	1.05474	0.127419	6.62967e-66
cg24970822	Dscaml1	Dscaml1_Intron	7	40453296	40453345	50	+	40453296	40453297	CGAATGGGCGATCTGTATTAGTTTATTACACTGGGTCCCTAATTACATGG	Intron (Dscaml1-201/Dscaml1, intron 17 of 32)	7	40151794	40486436	334643	1	Dscaml1-201	301502	Dscaml1-201	Dscaml1	0	TRUE	FALSE	FALSE	FALSE	FALSE	FALSE	TRUE	FALSE	FALSE	Intron	16	29	ENSPEMG00000021930	ENSPEMG00000021930.2	7	102922813	conserved gene and region
cg25101569	gene:ENSPEMG00000011676	gene:ENSPEMG00000011676_Intergenic_downstream	4	145169526	145169575	50	+	145169574	145169575	CTATAATTTCTCCTTGCATTTATAATTACTGTCATAGACTGCACACCTCG	Distal Intergenic	4	145241082	145241482	401	2	transcript:ENSPEMT00000014999	71907				FALSE	TRUE	FALSE	FALSE	FALSE	FALSE	FALSE	FALSE	TRUE	Intergenic_downstream	5	15					mapped to different genes
cg25309503	gene:ENSPEMG00000029575	gene:ENSPEMG00000029575_Intergenic_downstream	10	5605698	5605747	50	+	5605746	5605747	CTCAGAAATGGCTATGACCTGAAATTGGAATTCTTGTAAACACCCATCCG	Distal Intergenic	10	5397502	5544045	146544	1	transcript:ENSPEMT00000035124	208196				FALSE	TRUE	FALSE	FALSE	FALSE	FALSE	FALSE	FALSE	TRUE	Intergenic_downstream	37	87					mapped to different genes
cg25325269	Arrdc4	Arrdc4_Intergenic_upstream	1	62339641	62339690	50	+	62339641	62339642	CGGCAAGGGAATTCACACTGAAGCCAGGGTTGCCTGATTTAAAGATGTAG	Distal Intergenic	1	61566991	61577050	10060	2	Arrdc4-201	-762591				FALSE	TRUE	FALSE	FALSE	FALSE	FALSE	FALSE	FALSE	TRUE	Intergenic_upstream	36	39	ENSPEMG00000015729	ENSPEMG00000015729.2	1		mapped to different genes
cg25366257	Papola	Papola_Intergenic_downstream	14	74918695	74918744	50	-	74918695	74918696	CGAAAAGAGACAGTTGGGCAGAACTGCTCCCCATGAGTGACAGAGGGCAT	Distal Intergenic	14	74862016	74912255	50240	1	Papola-201	56728				FALSE	TRUE	FALSE	FALSE	FALSE	FALSE	FALSE	FALSE	TRUE	Intergenic_downstream	5	8	ENSPEMG00000000043	ENSPEMG00000000043.2	14	102911643	conserved gene and region
cg25368206	Lrmda	Lrmda_Intron	9	34078926	34078975	50	-	34078974	34078975	ATGAAAAGACACAGCAGCTTAAATCAAGGGAAGTCAATTTCCACATGCCG	Intron (Lrmda-201/Lrmda, intron 2 of 6)	9	33308817	34340528	1031712	2	Lrmda-201	261553	Lrmda-201	Lrmda	0	TRUE	FALSE	FALSE	FALSE	FALSE	FALSE	TRUE	FALSE	FALSE	Intron	152	152	ENSPEMG00000015468	ENSPEMG00000015468.2	9	102922789	conserved gene and region
cg25406034	gene:ENSPEMG00000020040	gene:ENSPEMG00000020040_Intergenic_downstream	1	62960502	62960551	50	-	62960550	62960551	TTCTCTCCCCAAGTGCACACAACGCCAGCCTGTAATTTATAAAAGATACG	Distal Intergenic	1	64246533	64246877	345	2	transcript:ENSPEMT00000027145	1286375				FALSE	TRUE	FALSE	FALSE	FALSE	FALSE	FALSE	FALSE	TRUE	Intergenic_downstream	94	111					mapped to different genes
cg25415777	gene:ENSPEMG00000030867	gene:ENSPEMG00000030867_Exon	5	37674947	37674996	50	+	37674947	37674948	CGTTGCCCCTGAATGGATGGCACGGTGCCAACTCTTCTGCCATCCGCCCT	Promoter (<=1kb)	5	37674374	37674989	616	2	transcript:ENSPEMT00000038405	0	transcript:ENSPEMT00000038405	gene:ENSPEMG00000030867	0	TRUE	FALSE	TRUE	FALSE	FALSE	TRUE	FALSE	FALSE	FALSE	Exon	7	31					mapped to different genes	5	37674754	37674948	195	*	195	13	0.6	0.740795	0.0666667	1.52833e-07
cg25473942	Hoxa11	Hoxa11_Exon	3	70689115	70689164	50	+	70689163	70689164	GGTGCCATTTAGTGGCGGGCTCAATGGCGTACTCTCTGAAGGTCACTTCG	Promoter (<=1kb)	3	70686958	70689340	2383	2	Hoxa11-201	176	Hoxa11-201	Hoxa11	0	TRUE	FALSE	TRUE	FALSE	FALSE	TRUE	FALSE	FALSE	FALSE	Exon	16	33	ENSPEMG00000019890	ENSPEMG00000019890.2	3		mapped to different genes	3	70688551	70689170	620	*	620	79	0.695161	1.05474	0.127419	6.62967e-66
cg25556035	Nfix	Nfix_Promoter	5	20328238	20328287	50	-	20328286	20328287	GGGCGCCTCTTTTCTTCCTTAGCATTAATTAACTCAAGTTCGTTAGGACG	Promoter (6-7kb)	5	20334844	20401173	66330	1	Nfix-201	-6606				FALSE	TRUE	TRUE	FALSE	FALSE	FALSE	FALSE	FALSE	FALSE	Promoter	7	44	ENSPEMG00000011765	ENSPEMG00000011765.2	5	102905866	conserved gene but different region	5	20328220	20328462	243	*	243	15	0.555556	0.864974	0.0617284	3.59549e-08
cg25568239	Zfp521	Zfp521_Intron	19	4802814	4802863	50	-	4802814	4802815	CGATATTAAATCCAACTTCTGCTCATATCAGGGTATTAGTGATGTACGAC	Intron (Zfp521-201/Zfp521, intron 2 of 6)	19	4589180	4875270	286091	2	Zfp521-201	72407	Zfp521-201	Zfp521	0	TRUE	FALSE	FALSE	FALSE	FALSE	FALSE	TRUE	FALSE	FALSE	Intron	65	80	ENSPEMG00000001995	ENSPEMG00000001995.2	19	102904460	conserved gene and region
cg25593948	Tfap2b	Tfap2b_Exon	21	55327496	55327545	50	-	55327544	55327545	AGACCAGGCTGCCATCATGCTCTGGAAGCTTGTGGAGAATGTCAAGTACG	Promoter (<=1kb)	21	55327479	55354620	27142	1	Tfap2b-201	17	Tfap2b-201;Tfap2b-202;Tfap2b-203	Tfap2b;Tfap2b;Tfap2b	0;0;0	TRUE	FALSE	TRUE	FALSE	FALSE	TRUE	FALSE	FALSE	FALSE	Exon	9	56	ENSPEMG00000020723	ENSPEMG00000020723.2	21		conserved gene and region
cg25709794	Psmd7	Psmd7_Intergenic_upstream	5	36375858	36375907	50	-	36375858	36375859	CGGGGGTTAAATTGGAATCCAGACATCAAAGAATTCTTCCACCAGACCCA	Distal Intergenic	5	36004121	36012113	7993	2	Psmd7-201	-363794				FALSE	TRUE	FALSE	FALSE	FALSE	FALSE	FALSE	FALSE	TRUE	Intergenic_upstream	24	24	ENSPEMG00000000353	ENSPEMG00000000353.2	5	102913675	mapped to different genes
cg25863673	Foxn3	Foxn3_Intergenic_upstream	14	68101348	68101397	50	-	68101348	68101349	CGATATCAGAAACCTGCAAGCTACTATTTCTGCAACTGTGTCACTGTAGA	Distal Intergenic	14	67817296	68027102	209807	2	Foxn3-201	-74295				FALSE	TRUE	FALSE	FALSE	FALSE	FALSE	FALSE	FALSE	TRUE	Intergenic_upstream	5	15	ENSPEMG00000021034	ENSPEMG00000021034.2	14		conserved gene but different region
cg25874974	Nrxn3	Nrxn3_Intergenic_upstream	14	57841582	57841631	50	+	57841630	57841631	AATTTCTATGATGCCCCGAGGCCAGCTCTGTTTGTATTTGAGAACATGCG	Distal Intergenic	14	57929548	59470635	1541088	1	Nrxn3-201	-87917				FALSE	TRUE	FALSE	FALSE	FALSE	FALSE	FALSE	FALSE	TRUE	Intergenic_upstream	2	41	ENSPEMG00000019389	ENSPEMG00000019389.2	14	102925454	conserved gene and region
cg26083507	Ebf1	Ebf1_Intron	8	28348480	28348529	50	-	28348528	28348529	CACTTTGTAAGTTCACAGTTTAATTTGCCGGCAGTGGCAGTGTTAGGCCG	Intron (Ebf1-201/Ebf1, intron 6 of 15)	8	28217187	28605430	388244	1	Ebf1-201	131293	Ebf1-201	Ebf1	0	TRUE	FALSE	FALSE	FALSE	FALSE	FALSE	TRUE	FALSE	FALSE	Intron	64	82	ENSPEMG00000022652	ENSPEMG00000022652.2	8		conserved gene and region
cg26163340	Klhl5	Klhl5_Exon	10	58305390	58305439	50	+	58305390	58305391	CGTTGCCTAGACGATCACTTGGTTTCTCTGAGGATGTCTGGTTCTCGTAA	Promoter (<=1kb)	10	58305423	58347858	42436	1	Klhl5-201	0	Klhl5-201;Klhl5-202	Klhl5;Klhl5	0;0	TRUE	FALSE	TRUE	FALSE	FALSE	TRUE	FALSE	FALSE	FALSE	Exon	4	4	ENSPEMG00000010526	ENSPEMG00000010526.2	10	102906369	conserved gene but different region
cg26251208	Lingo1	Lingo1_Promoter	7	51637320	51637369	50	-	51637368	51637369	GTCATGTCGCACCCATAAACAGCTTGTTAGCTAAGACTAACGAAGGGGCG	Promoter (7-8kb)	7	51613391	51629409	16019	2	Lingo1-201	-7960				FALSE	TRUE	TRUE	FALSE	FALSE	FALSE	FALSE	FALSE	FALSE	Promoter	3	24	ENSPEMG00000016303	ENSPEMG00000016303.2	7	102915628	conserved gene but different region
cg26294431	Erbb4	Erbb4_Intron	13	42817835	42817884	50	-	42817835	42817836	CGGTTAGCAGTCAGTAGCAGTTTGGAGGAGTTTGTTTTGGTCCAAATGAG	Intron (Erbb4-201/Erbb4, intron 1 of 27)	13	42815222	43886805	1071584	1	Erbb4-201	2613	Erbb4-201;Erbb4-202	Erbb4;Erbb4	0;0	TRUE	FALSE	FALSE	FALSE	FALSE	FALSE	TRUE	FALSE	FALSE	Intron	11	15	ENSPEMG00000017090	ENSPEMG00000017090.2	13	102906037	conserved gene and region
cg26304840	Btrc	Btrc_Intron	1	176479836	176479885	50	+	176479836	176479837	CGCTCAGGGGCTTTGTGAGGAGGAGATGCTCAGCTGTTGAGCAGCAGACA	Intron (Btrc-201/Btrc, intron 2 of 13)	1	176386620	176563403	176784	1	Btrc-201	93216	Btrc-201;Btrc-202	Btrc;Btrc	0;0	TRUE	FALSE	FALSE	FALSE	FALSE	FALSE	TRUE	FALSE	FALSE	Intron	48	97	ENSPEMG00000014260	ENSPEMG00000014260.2	1	102923551	conserved gene and region
cg26304862	Ptch1	Ptch1_Intron	5	137954742	137954791	50	+	137954742	137954743	CGGCCCTGAATGGCAAGATTTTTCCACGTTGCTGGCTACATTCAGGCCTC	Intron (Ptch1-201/Ptch1, intron 2 of 22)	5	137909837	137964927	55091	2	Ptch1-201	10136	Ptch1-201	Ptch1	0	TRUE	FALSE	FALSE	FALSE	FALSE	FALSE	TRUE	FALSE	FALSE	Intron	14	34	ENSPEMG00000016117	ENSPEMG00000016117.2	5	102926924	conserved gene and region
cg26495946	Hoxc11	Hoxc11_Exon	20	69455674	69455723	50	-	69455674	69455675	CGGCGAGCGAGGGAGCTGCGCCTCCAACCTCTATCTGCCCAGTTGCACTT	Promoter (<=1kb)	20	69455609	69457786	2178	1	Hoxc11-201	65	Hoxc11-201	Hoxc11	0	TRUE	FALSE	TRUE	FALSE	FALSE	TRUE	FALSE	FALSE	FALSE	Exon	11	23	ENSPEMG00000011561	ENSPEMG00000011561.2	20	102904664	mapped to different genes	20	69455304	69455778	475	*	475	31	0.536842	0.914596	0.0652632	6.68226e-17
cg26639842	Uri1	Uri1_Intron	1	33702208	33702257	50	-	33702256	33702257	ATGACTTAAGGGCTCAGATTTGCCATGGCAACCGGTCCAATTTGCTGCCG	Intron (Uri1-201/Uri1, intron 4 of 10)	1	33655727	33712560	56834	1	Uri1-201	46481	Uri1-201	Uri1	0	TRUE	FALSE	FALSE	FALSE	FALSE	FALSE	TRUE	FALSE	FALSE	Intron	8	33	ENSPEMG00000021114	ENSPEMG00000021114.2	1	102924973	conserved gene and region
cg26781330	gene:ENSPEMG00000008755	gene:ENSPEMG00000008755_Exon	20	69102888	69102937	50	+	69102936	69102937	GTAAACGTACCTGTCCACAGCCCGGGGCATTGCACACAAACGGTCTGTCG	Exon (NA, exon 1 of 4)	20	69028123	69028513	391	2	transcript:ENSPEMT00000010674	-74375				TRUE	FALSE	FALSE	FALSE	FALSE	TRUE	TRUE	FALSE	FALSE	Exon	5	11					mapped to different genes
cg26866452	Lingo1	Lingo1_Intergenic_downstream	7	51549683	51549732	50	-	51549683	51549684	CGTTTTAAGGAGAAATAAACAAGGCCTGAAATAAAAGTCGGCAGGAATAC	Distal Intergenic	7	51613391	51629409	16019	2	Lingo1-201	79726				FALSE	TRUE	FALSE	FALSE	FALSE	FALSE	FALSE	FALSE	TRUE	Intergenic_downstream	5	24	ENSPEMG00000016303	ENSPEMG00000016303.2	7	102915628	mapped to different genes	7	51549618	51549825	208	*	208	14	0.524038	0.980471	0.0673077	3.90041e-08
cg26909613	Glcci1	Glcci1_Exon	3	10516441	10516490	50	+	10516489	10516490	CTAGTTAATATAACTGCTTTAAATTTACAGACAGTGGGAGTAGCTCACCG	Exon (Glcci1-201/Glcci1, exon 8 of 9)	3	10446218	10518221	72004	1	Glcci1-201	70223	Glcci1-201	Glcci1	0	TRUE	FALSE	FALSE	FALSE	FALSE	TRUE	TRUE	FALSE	FALSE	Exon	4	6	ENSPEMG00000006869	ENSPEMG00000006869.2	3		conserved gene and region
cg26927472	1700122O11Rik	1700122O11Rik_Intergenic_downstream	21	57423539	57423588	50	-	57423587	57423588	GGCAGCGAAATATCATTATCACTTCTTGAGCTCCAGCCAAAATCCCCTCG	Distal Intergenic	21	57411648	57413145	1498	1	1700122O11Rik-201	11940				FALSE	TRUE	FALSE	FALSE	FALSE	FALSE	FALSE	FALSE	TRUE	Intergenic_downstream	11	19	ENSPEMG00000001711	ENSPEMG00000001711.2	21	102924917	mapped to different genes
cg27088725	gene:ENSPEMG00000030867	gene:ENSPEMG00000030867_Exon	5	37674936	37674985	50	+	37674936	37674937	CGAAACTGTGGCGTTGCCCCTGAATGGATGGCACGGTGCCAACTCTTCTG	Promoter (<=1kb)	5	37674374	37674989	616	2	transcript:ENSPEMT00000038405	4	transcript:ENSPEMT00000038405	gene:ENSPEMG00000030867	0	TRUE	FALSE	TRUE	FALSE	FALSE	TRUE	FALSE	FALSE	FALSE	Exon	7	31					mapped to different genes	5	37674754	37674948	195	*	195	13	0.6	0.740795	0.0666667	1.52833e-07
cg27125966	Mvb12b	Mvb12b_Intergenic_upstream	4	5428422	5428471	50	-	5428422	5428423	CGGAAATTTGCGTAAGCCTTGATAAATATTTTATGCAAATTAAAATTGAA	Distal Intergenic	4	5649753	5794742	144990	1	Mvb12b-201	-221331				FALSE	TRUE	FALSE	FALSE	FALSE	FALSE	FALSE	FALSE	TRUE	Intergenic_upstream	42	58	ENSPEMG00000018956	ENSPEMG00000018956.2	4		mapped to different genes
cg27245728	Prickle2	Prickle2_Intron	3	106958471	106958520	50	+	106958519	106958520	AAGTAGGTCAAAGCCATTTTATACTTGCAATATGATTACCATAGTAATCG	Intron (Prickle2-201/Prickle2, intron 2 of 8)	3	106782419	107125701	343283	2	Prickle2-201	167181	Prickle2-201	Prickle2	0	TRUE	FALSE	FALSE	FALSE	FALSE	FALSE	TRUE	FALSE	FALSE	Intron	1	1	ENSPEMG00000008467	ENSPEMG00000008467.2	3	102919046	conserved gene and region
cg27329286	Rbfox2	Rbfox2_Intron	20	42887232	42887281	50	-	42887280	42887281	AAGCTCGGTGAAGTACACAGCCTCAATTACTAGAGCGTGCAGCCACAACG	Intron (Rbfox2-201/Rbfox2, intron 9 of 11)	20	42880118	42949301	69184	2	Rbfox2-201	62020	Rbfox2-201;Rbfox2-202;Rbfox2-203;Rbfox2-204	Rbfox2;Rbfox2;Rbfox2;Rbfox2	0;0;0;0	TRUE	FALSE	FALSE	FALSE	FALSE	FALSE	TRUE	FALSE	FALSE	Intron	11	21	ENSPEMG00000012542	ENSPEMG00000012542.2	20	102923682	conserved gene and region
cg27352496	Usp19	Usp19_Exon	7	103883737	103883786	50	-	103883737	103883738	CGTATTCTGTTGCAGGGACTAGGCCCTGGCCAGGCCCCCGAGGTGGCCCC	Exon (Usp19-201/Usp19, exon 26 of 26)	7	103874137	103883868	9732	1	Usp19-201	9600	Usp19-201;Usp19-202;Usp19-203	Usp19;Usp19;Usp19	0;0;0	TRUE	FALSE	FALSE	FALSE	FALSE	TRUE	TRUE	FALSE	FALSE	Exon	3	3	ENSPEMG00000024178	ENSPEMG00000024178.2	7	102917634	conserved gene but different region
cg27382459	Zeb2	Zeb2_Intron	4	23136581	23136630	50	-	23136581	23136582	CGCTAACCCCAGGGCTCATTTGCATAAGGTCTCTGTTGTGACAATTAGTT	Intron (Zeb2-201/Zeb2, intron 1 of 4)	4	23051366	23173661	122296	2	Zeb2-201	37031	Zeb2-201;Zeb2-202;Zeb2-203	Zeb2;Zeb2;Zeb2	0;0;0	TRUE	FALSE	FALSE	FALSE	FALSE	FALSE	TRUE	FALSE	FALSE	Intron	101	211	ENSPEMG00000004029	ENSPEMG00000004029.2	4		conserved gene and region
cg27477138	Fbxl17	Fbxl17_Intron	13	3318414	3318463	50	-	3318414	3318415	CGTAGCAATTCTCAAATGCCAAACCCTTGTGAAAAGCAGTTGGATGGAGA	Intron (Fbxl17-201/Fbxl17, intron 9 of 9)	13	2879569	3333136	453568	1	Fbxl17-201	438845	Fbxl17-201	Fbxl17	0	TRUE	FALSE	FALSE	FALSE	FALSE	FALSE	TRUE	FALSE	FALSE	Intron	6	8	ENSPEMG00000023113	ENSPEMG00000023113.2	13		conserved gene and region
cg27501041	Nabp1	Nabp1_Intergenic_upstream	13	61723375	61723424	50	-	61723423	61723424	CTAAAACTGCCACATATTGTAAACCTCACCAAGGAAGTGAATCCATCACG	Distal Intergenic	13	61587120	61592894	5775	2	Nabp1-201	-130530				FALSE	TRUE	FALSE	FALSE	FALSE	FALSE	FALSE	FALSE	TRUE	Intergenic_upstream	1	2	ENSPEMG00000024779	ENSPEMG00000024779.1	13	102915443	conserved gene and region
cg27522534	Bnc2	Bnc2_Exon	2	102122145	102122194	50	+	102122145	102122146	CGAGTTCTTTGGTCAACAGTTTACGATGTAGGTTTATGTTGGCACTGTGT	Exon (Bnc2-201/Bnc2, exon 8 of 8)	2	102121534	102527139	405606	2	Bnc2-201	404945	Bnc2-201;Bnc2-202;Bnc2-203;Bnc2-204	Bnc2;Bnc2;Bnc2;Bnc2	0;0;0;0	TRUE	FALSE	FALSE	FALSE	FALSE	TRUE	TRUE	FALSE	FALSE	Exon	9	97	ENSPEMG00000006553	ENSPEMG00000006553.2	2	102918245	conserved gene but different region
cg27526720	Satb1	Satb1_Intergenic_downstream	21	66389859	66389908	50	+	66389859	66389860	CGTCAGAGCTGCTCTTTGAACACATTAAAAAGCTGAATGCACAACAAAGA	Distal Intergenic	21	66151466	66220523	69058	1	Satb1-201	238393				FALSE	TRUE	FALSE	FALSE	FALSE	FALSE	FALSE	FALSE	TRUE	Intergenic_downstream	14	60	ENSPEMG00000019744	ENSPEMG00000019744.2	21	102916431	mapped to different genes
cg27596778	Frk	Frk_Intergenic_downstream	16	15842117	15842166	50	+	15842117	15842118	CGCAAAGTTCTTCTGTCTGACAGAAAAGCTGTGACATTACTGCAGGCAAC	Distal Intergenic	16	16051010	16146673	95664	2	Frk-201	304507				FALSE	TRUE	FALSE	FALSE	FALSE	FALSE	FALSE	FALSE	TRUE	Intergenic_downstream	2	2	ENSPEMG00000027385	ENSPEMG00000027385.1	16	102909302	mapped to different genes
[truncated: 4 more columns]

## Sheet: PC2
CGid	SYMBOL	GeneRegionID	seqnames	probeStart	probeEnd	width	strand	CGstart	CGend	seq	annotation	geneChr	geneStart	geneEnd	geneLength	geneStrand	transcriptId	distanceToTSS	flank_txIds	flank_geneIds	flank_gene_distances	genic	Intergenic	Promoter	fiveUTR	threeUTR	Exon	Intron	downstream	distal_intergenic	main_Categories	CpG_number_on_geneRegion	CpGs_number_on_gene	ENSEMBL	ensembl_gene_id_version	chromosome_name	entrezgene_id	conservationInHuman	CpGislandseqnames	CpGislandstart	CpGislandend	CpGislandwidth	CpGislandstrand	CpGislandlen	CpGislandcount	CpGislandgc	CpGislandoe	CpGislandden	CpGislandpvalue
cg00009248	Mapt	Mapt_Exon	8	89812017	89812066	50	+	89812065	89812066	CTGGCTACCAAAGGTGCAGATAATTAATAAGAAGCTGGATCTTAGCAACG	Exon (Mapt-201/Mapt, exon 10 of 13)	8	89771637	89820555	48919	1	Mapt-201	40380	Mapt-201;Mapt-202;Mapt-203	Mapt;Mapt;Mapt	0;0;0	TRUE	FALSE	FALSE	FALSE	FALSE	TRUE	TRUE	FALSE	FALSE	Exon	3	6	ENSPEMG00000011911	ENSPEMG00000011911.2	8	102907979	conserved gene and region
cg00038849	Actrt3	Actrt3_Intergenic_downstream	6	14093667	14093716	50	+	14093667	14093668	CGAAAGACTTGTCATTTATCTGGTCTTGCATGACATCAAATGATAGAAGA	Distal Intergenic	6	13891992	13893814	1823	1	Actrt3-201	201675				FALSE	TRUE	FALSE	FALSE	FALSE	FALSE	FALSE	FALSE	TRUE	Intergenic_downstream	28	28	ENSPEMG00000018524	ENSPEMG00000018524.2	6	102921804	mapped to different genes
cg00131490	Rbm39	Rbm39_Intron	4	130874957	130875006	50	+	130875005	130875006	CTATTTCTGCCTAAGCCCCAAGTGGCCATGCTAGCAGCCAGCCACTATCG	Intron (Rbm39-201/Rbm39, intron 1 of 14)	4	130840131	130876445	36315	2	Rbm39-201	1439	Rbm39-201;Rbm39-202	Rbm39;Rbm39	0;0	TRUE	FALSE	FALSE	FALSE	FALSE	FALSE	TRUE	FALSE	FALSE	Intron	6	14	ENSPEMG00000021887	ENSPEMG00000021887.2	4		conserved gene but different region
cg00185982	Pkdcc	Pkdcc_Intergenic_upstream	22	21564023	21564072	50	-	21564023	21564024	CGGGCATGCAAAGAGTTCCGAGTCACTTTCAAGTCTGCCCGTAGGAAATC	Distal Intergenic	22	21477244	21485862	8619	2	Pkdcc-201	-78210				FALSE	TRUE	FALSE	FALSE	FALSE	FALSE	FALSE	FALSE	TRUE	Intergenic_upstream	8	11	ENSPEMG00000023380	ENSPEMG00000023380.2	22		mapped to different genes
cg00495518	Clpb	Clpb_Intron	1	93632269	93632318	50	+	93632269	93632270	CGATCAGTGGTAGAAGTCAGGTTCTATCAATTATTACAGCAATTAGTCAA	Intron (Clpb-201/Clpb, intron 6 of 16)	1	93542865	93670272	127408	1	Clpb-201	89404	Clpb-201;Clpb-202	Clpb;Clpb	0;0	TRUE	FALSE	FALSE	FALSE	FALSE	FALSE	TRUE	FALSE	FALSE	Intron	21	21	ENSPEMG00000008808	ENSPEMG00000008808.2	1	102910303	conserved gene and region
cg00611309	Dach1	Dach1_Intergenic_downstream	9	88061228	88061277	50	-	88061276	88061277	TTGTCAACATAGAGTTCTTTCAATTAAAATATTTCCTGGCTACCACAGCG	Distal Intergenic	9	88256127	88648888	392762	2	Dach1-202	587660				FALSE	TRUE	FALSE	FALSE	FALSE	FALSE	FALSE	FALSE	TRUE	Intergenic_downstream	10	95	ENSPEMG00000019832	ENSPEMG00000019832.2	9	102927615	mapped to different genes
cg00621654	Pkdcc	Pkdcc_Intergenic_upstream	22	21564101	21564150	50	+	21564149	21564150	GTTATTAAAGGCATGTCAAATGAATAAAGACACCTCTGTGAGGAAAACCG	Distal Intergenic	22	21477244	21485862	8619	2	Pkdcc-201	-78239				FALSE	TRUE	FALSE	FALSE	FALSE	FALSE	FALSE	FALSE	TRUE	Intergenic_upstream	8	11	ENSPEMG00000023380	ENSPEMG00000023380.2	22		mapped to different genes
cg00689651	Lyl1	Lyl1_Intergenic_downstream	5	20405017	20405066	50	-	20405017	20405018	CGGCTTCTCCATTGAATGGCTAATGTGTATGTGAAATAAAGAAATAAAGA	Distal Intergenic	5	20405479	20407082	1604	2	Lyl1-201	2065	Nfix-201;Lyl1-201;Trmt1-201;Trmt1-202	Nfix;Lyl1;Trmt1;Trmt1	0;2016;15626;15626	FALSE	TRUE	FALSE	FALSE	FALSE	FALSE	FALSE	FALSE	TRUE	Intergenic_downstream	7	7	ENSPEMG00000026641	ENSPEMG00000026641.1	5	102905352	mapped to different genes
cg00707632	Vrk1	Vrk1_Intergenic_downstream	14	75302374	75302423	50	-	75302422	75302423	TGTCAGCCCCAGATCACTTTAATCAGAGAGTGGATATGCATGATAAAACG	Distal Intergenic	14	75129420	75174374	44955	1	Vrk1-201	173003				FALSE	TRUE	FALSE	FALSE	FALSE	FALSE	FALSE	FALSE	TRUE	Intergenic_downstream	53	60	ENSPEMG00000013231	ENSPEMG00000013231.2	14	102911341	mapped to different genes
cg00762209	Zfhx3	Zfhx3_Intron	5	37300860	37300909	50	-	37300908	37300909	TCTGCCAAGTAATGTGTTCACAAAGGGAACATTGATTCACATCAGTGTCG	Intron (Zfhx3-201/Zfhx3, intron 3 of 8)	5	37205209	37370080	164872	1	Zfhx3-201	95651	Zfhx3-201	Zfhx3	0	TRUE	FALSE	FALSE	FALSE	FALSE	FALSE	TRUE	FALSE	FALSE	Intron	30	158	ENSPEMG00000010630	ENSPEMG00000010630.2	5	102913149	conserved gene and region
cg00770316	Zeb2	Zeb2_Intergenic_upstream	4	24483762	24483811	50	+	24483810	24483811	CTTCATAACTGCTGAAAATTGGAGTCCACATAATTTATTTTCTTTGGTCG	Distal Intergenic	4	23051959	23173984	122026	2	Zeb2-202	-1309778				FALSE	TRUE	FALSE	FALSE	FALSE	FALSE	FALSE	FALSE	TRUE	Intergenic_upstream	73	211	ENSPEMG00000004029	ENSPEMG00000004029.2	4		mapped to different genes
cg00860361	Bcl2l1	Bcl2l1_Exon	4	126644649	126644698	50	-	126644649	126644650	CGAAGGAGAAAAAGGCCACAATGCGACCCCAGTTTACCCCATCCCGGAAG	Promoter (<=1kb)	4	126594766	126645087	50322	2	Bcl2l1-201	389	Bcl2l1-201	Bcl2l1	0	TRUE	FALSE	TRUE	FALSE	FALSE	TRUE	FALSE	FALSE	FALSE	Exon	1	1	ENSPEMG00000025383	ENSPEMG00000025383.1	4	102920737	mapped to different genes
cg01194026	Sema3d	Sema3d_Exon	3	36352458	36352507	50	-	36352458	36352459	CGGTTGAGATACAAAGACTACATCCAAATCCTTAGCAGCCCAAACTTCAG	Exon (Sema3d-201/Sema3d, exon 17 of 17)	3	36232124	36352664	120541	1	Sema3d-201	120334	Sema3d-201	Sema3d	0	TRUE	FALSE	FALSE	FALSE	FALSE	TRUE	FALSE	FALSE	FALSE	Exon	2	2	ENSPEMG00000001820	ENSPEMG00000001820.2	3		conserved gene and region
cg01232381	Kcnj16	Kcnj16_Intergenic_upstream	8	96512026	96512075	50	+	96512074	96512075	ACCTATGCAGCTTGTAATGGTTTTTGCAATCTTGATATGAAACAGCACCG	Distal Intergenic	8	96736336	96737595	1260	1	Kcnj16-201	-224261				FALSE	TRUE	FALSE	FALSE	FALSE	FALSE	FALSE	FALSE	TRUE	Intergenic_upstream	2	2	ENSPEMG00000030590	ENSPEMG00000030590.1	8	102908599	mapped to different genes
cg01603001	Lyl1	Lyl1_Intergenic_downstream	5	20402916	20402965	50	+	20402916	20402917	CGCGGTCAAAGTGCAATGATTTTTCAGTTCGGTTGGCTAAACAGGGTCAG	Downstream (2-3kb)	5	20405479	20407082	1604	2	Lyl1-201	4117	Nfix-201;Lyl1-201	Nfix;Lyl1	0;4117	FALSE	TRUE	FALSE	FALSE	FALSE	FALSE	FALSE	FALSE	FALSE	Intergenic_downstream	7	7	ENSPEMG00000026641	ENSPEMG00000026641.1	5	102905352	mapped to different genes	5	20402589	20403231	643	*	643	56	0.674961	0.817175	0.0870918	7.45858e-37
cg01655814	Mapre3	Mapre3_Exon	22	34213213	34213262	50	-	34213213	34213214	CGAATACATCCACAACTTCAAGGTGCTGCAAGCAGCTTTCAAGAAGATGG	Promoter (<=1kb)	22	34212328	34215861	3534	1	Mapre3-201	885	Mapre3-201	Mapre3	0	TRUE	FALSE	TRUE	FALSE	FALSE	TRUE	FALSE	FALSE	FALSE	Exon	6	8	ENSPEMG00000001429	ENSPEMG00000001429.2	22	102903281	conserved gene and region
cg01848036	gene:ENSPEMG00000012574	gene:ENSPEMG00000012574_Intergenic_downstream	2	1822097	1822146	50	+	1822145	1822146	CAGTGCTGCTTAGATTGGCAAATGCCCATGCAGTTTGAAGAGGGCAGGCG	Distal Intergenic	2	1669506	1669891	386	1	transcript:ENSPEMT00000016337	152591				FALSE	TRUE	FALSE	FALSE	FALSE	FALSE	FALSE	FALSE	TRUE	Intergenic_downstream	10	20					mapped to different genes
cg01987269	Bnc2	Bnc2_Intron	2	102386300	102386349	50	-	102386348	102386349	GTCCCTCGCTCCCTCTAATGAGAGCAGATGAATTAGTGCTACGTGACACG	Intron (Bnc2-201/Bnc2, intron 3 of 7)	2	102121534	102527139	405606	2	Bnc2-201	140790	Bnc2-201;Bnc2-202;Bnc2-203;Bnc2-204	Bnc2;Bnc2;Bnc2;Bnc2	0;0;0;0	TRUE	FALSE	FALSE	FALSE	FALSE	FALSE	TRUE	FALSE	FALSE	Intron	76	97	ENSPEMG00000006553	ENSPEMG00000006553.2	2	102918245	conserved gene and region
cg02053367	Mstn	Mstn_Exon	13	63079967	63080016	50	+	63079967	63079968	CGATCTCTGAAACTTGACATGAACCCAGGCACTGGTATTTGGCAGAGCAT	Exon (Mstn-201/Mstn, exon 2 of 3)	13	63077649	63082481	4833	1	Mstn-201	2318	Mstn-201	Mstn	0	TRUE	FALSE	FALSE	FALSE	FALSE	TRUE	FALSE	FALSE	FALSE	Exon	2	2	ENSPEMG00000013416	ENSPEMG00000013416.2	13	102911880	conserved gene and region
cg02074136	Bnc2	Bnc2_Intron	2	102252889	102252938	50	+	102252937	102252938	CTTGTCTCCTGTCTACTTTTCTTTGAGGCAATTGCGCACTCAGCACCCCG	Intron (Bnc2-201/Bnc2, intron 5 of 7)	2	102121534	102527139	405606	2	Bnc2-201	274201	Bnc2-201;Bnc2-202;Bnc2-203;Bnc2-204	Bnc2;Bnc2;Bnc2;Bnc2	0;0;0;0	TRUE	FALSE	FALSE	FALSE	FALSE	FALSE	TRUE	FALSE	FALSE	Intron	76	97	ENSPEMG00000006553	ENSPEMG00000006553.2	2	102918245	conserved gene and region
cg02083803	Psat1	Psat1_Intergenic_downstream	1	147526730	147526779	50	+	147526778	147526779	TCTGATTCTATAAAATGAGTTCACCAGAAGGTGCAGACCCAGCACATTCG	Distal Intergenic	1	147837725	147862857	25133	2	Psat1-201	336078				FALSE	TRUE	FALSE	FALSE	FALSE	FALSE	FALSE	FALSE	TRUE	Intergenic_downstream	20	20	ENSPEMG00000022279	ENSPEMG00000022279.2	1	102908812	conserved gene and region
cg02169632	Mmp24	Mmp24_Exon	4	130468472	130468521	50	-	130468520	130468521	TACTGGAAGTTTGACAACCAGAAACTGAGCGTGGAGCCAGGCTACCCGCG	Exon (Mmp24-201/Mmp24, exon 9 of 9)	4	130439742	130468780	29039	1	Mmp24-201	28730	Mmp24-201;Mmp24-202;BC029722-201;Eif6-201	Mmp24;Mmp24;BC029722;Eif6	0;0;3300;10344	TRUE	FALSE	FALSE	FALSE	FALSE	TRUE	FALSE	FALSE	FALSE	Exon	2	2	ENSPEMG00000022693	ENSPEMG00000022693.2	4		conserved gene and region	4	130468466	130468649	184	*	184	15	0.61413	0.884615	0.0815217	7.59349e-10
cg02261822	Nfix	Nfix_Exon	5	20336271	20336320	50	+	20336319	20336320	TTAAGGGGATCCCCCTGGAAAGTACTGATGGGGAGCGGCTCTACAAGTCG	Exon (Nfix-201/Nfix, exon 2 of 11)	5	20334844	20401173	66330	1	Nfix-201	1427	Nfix-201	Nfix	0	TRUE	FALSE	FALSE	FALSE	FALSE	TRUE	FALSE	FALSE	FALSE	Exon	25	44	ENSPEMG00000011765	ENSPEMG00000011765.2	5	102905866	conserved gene but different region
cg02479825	Hnrnpk	Hnrnpk_Intron	5	133763609	133763658	50	+	133763657	133763658	TGCAACACTTGAAGCTGTGCTCCTTCCATCGAAATAAAATTAGTGGATCG	Intron (Hnrnpk-201/Hnrnpk, intron 4 of 14)	5	133758350	133766455	8106	2	Hnrnpk-201	2797	Hnrnpk-201;Hnrnpk-202;Hnrnpk-203	Hnrnpk;Hnrnpk;Hnrnpk	0;0;0	TRUE	FALSE	FALSE	FALSE	FALSE	FALSE	TRUE	FALSE	FALSE	Intron	14	19	ENSPEMG00000012825	ENSPEMG00000012825.2	5	102912581	conserved gene and region
cg02534193	Speg	Speg_Exon	13	36645404	36645453	50	+	36645404	36645405	CGTCTGCCCGCTGCCCCACCAGCTCACTTGCTCCTCTGAGGTGCCTGTCA	Exon (Speg-201/Speg, exon 3 of 40)	13	36597470	36655111	57642	2	Speg-201	9658	Speg-201;Speg-202	Speg;Speg	0;0	TRUE	FALSE	FALSE	FALSE	FALSE	TRUE	FALSE	FALSE	FALSE	Exon	6	8	ENSPEMG00000016281	ENSPEMG00000016281.2	13		conserved gene but different region	13	36645016	36645413	398	*	398	27	0.665829	0.616736	0.0678392	3.10106e-15
cg02574734	Nhlh2	Nhlh2_Intergenic_downstream	6	77967187	77967236	50	-	77967187	77967188	CGGATTGTGGCCACAGGGAGTAATTATTTAGACATTAAAGGCTATTGGAG	Distal Intergenic	6	77954733	77955140	408	1	Nhlh2-201	12503				FALSE	TRUE	FALSE	FALSE	FALSE	FALSE	FALSE	FALSE	TRUE	Intergenic_downstream	4	4	ENSPEMG00000025983	ENSPEMG00000025983.1	6	102905467	conserved gene and region
cg02593178	Lmo4	Lmo4_Intron	6	119329550	119329599	50	+	119329598	119329599	CAGAATCGGTTTCAGTTTCCTTTCTTTGGGTCCTCAGTCCAAGAAGGTCG	Intron (Lmo4-201/Lmo4, intron 1 of 3)	6	119321795	119334244	12450	2	Lmo4-201	4645	Lmo4-201	Lmo4	0	TRUE	FALSE	FALSE	FALSE	FALSE	FALSE	TRUE	FALSE	FALSE	Intron	19	93	ENSPEMG00000020893	ENSPEMG00000020893.2	6	102929048	conserved gene and region
cg02708246	Kidins220	Kidins220_Exon	22	48920407	48920456	50	-	48920407	48920408	CGAGTTTGCCCAGAGATCAGAACAATGGCCTAGTAAGTATATAAAAGGGT	Exon (Kidins220-201/Kidins220, exon 23 of 30)	22	48858264	48938343	80080	1	Kidins220-201	62143	Kidins220-201;Kidins220-202;Kidins220-203	Kidins220;Kidins220;Kidins220	0;0;0	TRUE	FALSE	FALSE	FALSE	FALSE	TRUE	TRUE	FALSE	FALSE	Exon	3	3	ENSPEMG00000002148	ENSPEMG00000002148.2	22		conserved gene but different region
cg02955922	Cyld	Cyld_Intergenic_downstream	5	16049240	16049289	50	-	16049240	16049241	CGTGAAAAGGTTCAATTATAGAGCAATCTCATTAATACCAGGGCTTGTTA	Distal Intergenic	5	16095982	16135427	39446	2	Cyld-202	86187				FALSE	TRUE	FALSE	FALSE	FALSE	FALSE	FALSE	FALSE	TRUE	Intergenic_downstream	10	10	ENSPEMG00000011322	ENSPEMG00000011322.2	5	102914170	mapped to different genes
cg03064169	Ypel3	Ypel3_Exon	1	117750672	117750721	50	+	117750720	117750721	CGGATTTCAAAGCCCAAGACGTTTCAGGCCTACTTGGATGATTGTCACCG	Promoter (<=1kb)	1	117750666	117753142	2477	1	Ypel3-201	6	Gdpd3-201;Ypel3-201;Tbx6-201;Tbx6-202	Gdpd3;Ypel3;Tbx6;Tbx6	12216;0;-3779;-3779	TRUE	FALSE	TRUE	FALSE	FALSE	TRUE	FALSE	FALSE	FALSE	Exon	4	4	ENSPEMG00000027115	ENSPEMG00000027115.1	1	102923798	conserved gene and region
cg03139948	Kdm2a	Kdm2a_Exon	1	137554249	137554298	50	+	137554249	137554250	CGAATTTGAGGGTCCTTGATTCCTACTGCCCACCGAAGATCAAGGGTCCT	Exon (Kdm2a-201/Kdm2a, exon 18 of 20)	1	137552035	137636152	84118	2	Kdm2a-201	81854	Kdm2a-201	Kdm2a	0	TRUE	FALSE	FALSE	FALSE	FALSE	TRUE	FALSE	FALSE	FALSE	Exon	24	29	ENSPEMG00000016546	ENSPEMG00000016546.2	1	102914129	conserved gene but different region
cg03150920	Kat5	Kat5_Exon	1	138880240	138880289	50	+	138880288	138880289	AATGGCCTCCCGCTCCTTGGGCAGGTTGAAGCGGAGTGTGATCTGGACCG	Exon (Kat5-201/Kat5, exon 5 of 14)	1	138873530	138881410	7881	2	Kat5-201	1121	Kat5-201	Kat5	0	TRUE	FALSE	FALSE	FALSE	FALSE	TRUE	FALSE	FALSE	FALSE	Exon	3	3	ENSPEMG00000015147	ENSPEMG00000015147.2	1	102909925	conserved gene and region	1	138880174	138880328	155	*	155	12	0.683871	0.719814	0.0774194	1.03681e-07
cg03152762	Meis2	Meis2_Intron	4	89462181	89462230	50	-	89462181	89462182	CGGTTTGACAGGTGGGCAGGTCTTGATAATTATGGCCAGACATCTTAACA	Intron (Meis2-201/Meis2, intron 9 of 11)	4	89427283	89636983	209701	2	Meis2-201	174753	Meis2-201;Meis2-202;Meis2-203	Meis2;Meis2;Meis2	0;0;0	TRUE	FALSE	FALSE	FALSE	FALSE	FALSE	TRUE	FALSE	FALSE	Intron	47	109	ENSPEMG00000020870	ENSPEMG00000020870.2	4	102906628	conserved gene and region
cg03225070	Prr7	Prr7_Intergenic_downstream	5	130659229	130659278	50	+	130659229	130659230	CGAGCCATTTATTGCCATGTTTTAAAATTCGTGCAAAATATCTGAAGCCC	Downstream (<1kb)	5	130657485	130658433	949	1	Prr7-201	1744	Prr7-201;Dbn1-201	Prr7;Dbn1	0;0	FALSE	TRUE	FALSE	FALSE	FALSE	FALSE	FALSE	FALSE	FALSE	Intergenic_downstream	3	8	ENSPEMG00000000234	ENSPEMG00000000234.2	5	102906594	mapped to different genes
cg03397604	Inhba	Inhba_Promoter	5	92972093	92972142	50	+	92972093	92972094	CGTCAGCAGCAGCTGAGCAAACTGACTACATTTAGTTGTGCGTGTGTATG	Promoter (9-10kb)	5	92981458	92991694	10237	1	Inhba-201	-9316				FALSE	TRUE	TRUE	FALSE	FALSE	FALSE	FALSE	FALSE	FALSE	Promoter	4	16	ENSPEMG00000030253	ENSPEMG00000030253.1	5	102914541	mapped to different genes
cg03455856	Ppp3cb	Ppp3cb_Exon	9	35901155	35901204	50	-	35901203	35901204	ACAGAAAAAGTCAAACTACAGGGTTCCCTTCATTAATAACAATTTTTTCG	Exon (Ppp3cb-201/Ppp3cb, exon 8 of 14)	9	35879245	35924198	44954	1	Ppp3cb-201	21910	Ppp3cb-201;Ppp3cb-202	Ppp3cb;Ppp3cb	0;0	TRUE	FALSE	FALSE	FALSE	FALSE	TRUE	FALSE	FALSE	FALSE	Exon	7	8	ENSPEMG00000007558	ENSPEMG00000007558.2	9		conserved gene and region
cg03581780	Nf1	Nf1_Exon	8	64482437	64482486	50	-	64482437	64482438	CGGTGCTGTGACTTGTTTGTGCTCATCTCTGTTCTGTAGGCAACTTGCCA	Exon (Nf1-201/Nf1, exon 31 of 58)	8	64348755	64599218	250464	1	Nf1-201	133682	Nf1-201;Nf1-202	Nf1;Nf1	0;0	TRUE	FALSE	FALSE	FALSE	FALSE	TRUE	TRUE	FALSE	FALSE	Exon	5	6	ENSPEMG00000015586	ENSPEMG00000015586.2	8		conserved gene but different region
cg03619501	Lrmda	Lrmda_Intron	9	34304325	34304374	50	+	34304325	34304326	CGACAAAGACAGATGTCTTACACTGGCTTATGCCAATAATAGATCCAACA	Intron (Lrmda-201/Lrmda, intron 2 of 6)	9	33308817	34340528	1031712	2	Lrmda-201	36154	Lrmda-201	Lrmda	0	TRUE	FALSE	FALSE	FALSE	FALSE	FALSE	TRUE	FALSE	FALSE	Intron	152	152	ENSPEMG00000015468	ENSPEMG00000015468.2	9	102922789	conserved gene and region
cg03653137	Rgl2	Rgl2_Exon	21	3889881	3889930	50	-	3889881	3889882	CGCATCTAGCAGGGTCAGCTGTTCGGCCAAGTGGTCAGCGAGGAACACCA	Exon (Rgl2-201/Rgl2, exon 5 of 17)	21	3885567	3892350	6784	2	Rgl2-201	2420	Rgl2-201;Tapbp-201	Rgl2;Tapbp	0;11712	TRUE	FALSE	FALSE	FALSE	FALSE	TRUE	FALSE	FALSE	FALSE	Exon	4	4	ENSPEMG00000018722	ENSPEMG00000018722.2	21	102910545	mapped to different genes	21	3889881	3890099	219	*	219	13	0.657534	0.55089	0.0593607	5.81568e-07
cg03816209	Dnajb5	Dnajb5_Exon	2	63041962	63042011	50	-	63042010	63042011	GAGCCCTTAAAACTTCGAGCGTGGACGCTGAATGGGTTTGTAAAGTTTCG	Promoter (<=1kb)	2	63041944	63048382	6439	1	Dnajb5-201	18	Dnajb5-201	Dnajb5	0	TRUE	FALSE	TRUE	FALSE	FALSE	TRUE	FALSE	FALSE	FALSE	Exon	4	8	ENSPEMG00000018809	ENSPEMG00000018809.2	2		conserved gene and region
cg03824676	Rbm39	Rbm39_Intron	4	130875040	130875089	50	+	130875040	130875041	CGCCCATTTCCGTTGGAGGGTTGGGACTGTAAGAGCTTGATGCCACCTCT	Intron (Rbm39-201/Rbm39, intron 1 of 14)	4	130840131	130876445	36315	2	Rbm39-201	1356	Rbm39-201;Rbm39-202	Rbm39;Rbm39	0;0	TRUE	FALSE	FALSE	FALSE	FALSE	FALSE	TRUE	FALSE	FALSE	Intron	6	14	ENSPEMG00000021887	ENSPEMG00000021887.2	4		conserved gene but different region
cg03991594	Nfia	Nfia_Intron	2	115074378	115074427	50	+	115074378	115074379	CGGTAATAATGGCACATTGTGAATATTTAAGCTGAAAAGATTTGGGCAAA	Intron (Nfia-201/Nfia, intron 2 of 10)	2	114947429	115282515	335087	1	Nfia-201	126949	Nfia-201	Nfia	0	TRUE	FALSE	FALSE	FALSE	FALSE	FALSE	TRUE	FALSE	FALSE	Intron	22	41	ENSPEMG00000005756	ENSPEMG00000005756.2	2		conserved gene and region
cg04043112	Sp4	Sp4_Exon	14	86920311	86920360	50	+	86920311	86920312	CGTTCAGAACTACTGGCTGATGTGCTTGCATACTGGCCAGTATCTGCTGA	Exon (Sp4-201/Sp4, exon 3 of 6)	14	86859088	86922308	63221	2	Sp4-201	1948	Sp4-201	Sp4	0	TRUE	FALSE	FALSE	FALSE	FALSE	TRUE	FALSE	FALSE	FALSE	Exon	9	24	ENSPEMG00000021781	ENSPEMG00000021781.2	14	102928634	conserved gene and region
cg04105396	Plekha7	Plekha7_Intergenic_downstream	1	106621946	106621995	50	-	106621994	106621995	GGCACTGCTACTTGAAATGTGTCAGTACATTGTGGAGCACCTGCACCTCG	Distal Intergenic	1	106999268	107122848	123581	2	Plekha7-202	500902				FALSE	TRUE	FALSE	FALSE	FALSE	FALSE	FALSE	FALSE	TRUE	Intergenic_downstream	45	52	ENSPEMG00000011588	ENSPEMG00000011588.2	1		mapped to different genes
cg04142398	Mef2c	Mef2c_Exon	15	70594404	70594453	50	-	70594452	70594453	ATATTCTTGTTCAAGTTACCAGGTGAGACCAGCAGACCTGGTGAGTTTCG	Exon (Mef2c-201/Mef2c, exon 7 of 10)	15	70584683	70673078	88396	2	Mef2c-201	78625	Mef2c-201;Mef2c-202;Mef2c-203;Mef2c-204	Mef2c;Mef2c;Mef2c;Mef2c	0;0;0;0	TRUE	FALSE	FALSE	FALSE	FALSE	TRUE	FALSE	FALSE	FALSE	Exon	13	55	ENSPEMG00000019761	ENSPEMG00000019761.2	15	102906334	mapped to different genes
cg04149449	Zfp609	Zfp609_Exon	7	61162248	61162297	50	+	61162296	61162297	CCTCCTTTGAGCCTGACATTTCCAGTTTCTGCTGGTCCTTTTCCAGATCG	Promoter (<=1kb)	7	61050393	61162416	112024	2	Zfp609-201	119	Zfp609-201	Zfp609	0	TRUE	FALSE	TRUE	FALSE	FALSE	TRUE	FALSE	FALSE	FALSE	Exon	11	14	ENSPEMG00000020682	ENSPEMG00000020682.2	7	102927826	conserved gene and region
cg04385386	Hdac2	Hdac2_Intergenic_downstream	16	13265198	13265247	50	-	13265246	13265247	GCTTATCTCAGTCCTGTCTGCCAGTGTTATAATTCACCAGCTGACACCCG	Distal Intergenic	16	14068121	14099488	31368	2	Hdac2-201	834290				FALSE	TRUE	FALSE	FALSE	FALSE	FALSE	FALSE	FALSE	TRUE	Intergenic_downstream	12	13	ENSPEMG00000019358	ENSPEMG00000019358.2	16	102907958	mapped to different genes
cg04426657	Zfp703	Zfp703_Intergenic_upstream	17	44336352	44336401	50	+	44336352	44336353	CGGATTCTCCATTTGCTTTTATATTGGAAAAATATGTGCTGTGCCAATGA	Distal Intergenic	17	43975783	43978575	2793	2	Zfp703-201	-357777				FALSE	TRUE	FALSE	FALSE	FALSE	FALSE	FALSE	FALSE	TRUE	Intergenic_upstream	63	69	ENSPEMG00000016632	ENSPEMG00000016632.2	17	102919602	mapped to different genes
cg04492620	Arrdc3	Arrdc3_Exon	15	73188018	73188067	50	+	73188066	73188067	GCATAGAAGGCCTGTGTTTGGTAAATGGCTGCCTTTGGCACCACCATTCG	Exon (Arrdc3-201/Arrdc3, exon 5 of 8)	15	73185120	73195216	10097	2	Arrdc3-201	7149	Arrdc3-201	Arrdc3	0	TRUE	FALSE	FALSE	FALSE	FALSE	TRUE	FALSE	FALSE	FALSE	Exon	3	37	ENSPEMG00000015553	ENSPEMG00000015553.2	15	102916349	conserved gene and region
cg04571367	Macf1	Macf1_Exon	2	137739583	137739632	50	+	137739631	137739632	TTGATCAGAATGTCAGCAGCACTATTCAATATTTCCAGCAGGGAGCGGCG	Exon (Macf1-203/Macf1, exon 23 of 64)	2	137651703	137984482	332780	2	Macf1-201	244850	Macf1-201;Macf1-202;Macf1-203	Macf1;Macf1;Macf1	0;0;0	TRUE	FALSE	FALSE	FALSE	FALSE	TRUE	FALSE	FALSE	FALSE	Exon	6	15	ENSPEMG00000012737	ENSPEMG00000012737.2	2	102920387	conserved gene and region
cg04748006	Ankrd33	Ankrd33_Intergenic_upstream	20	67505090	67505139	50	+	67505138	67505139	TCTTCAGGCTGAGGAGGACTTGCTCAGGCCGATTCCAAACATTGTGCTCG	Distal Intergenic	20	67580975	67583739	2765	1	Ankrd33-201	-75836	Scn8a-201;Scn8a-202;Scn8a-203	Scn8a;Scn8a;Scn8a	0;0;0	FALSE	TRUE	FALSE	FALSE	FALSE	FALSE	FALSE	FALSE	TRUE	Intergenic_upstream	6	6	ENSPEMG00000017441	ENSPEMG00000017441.2	20	102912037	mapped to different genes
cg04777174	Ltbp1	Ltbp1_Exon	22	28910525	28910574	50	+	28910573	28910574	TTGGTGCAGGTCACTTTACAGATGCTCGGAGTAAAGACCACCTTGATGCG	Exon (Ltbp1-201/Ltbp1, exon 5 of 34)	22	28689006	29087166	398161	2	Ltbp1-201	176592	Ltbp1-201	Ltbp1	0	TRUE	FALSE	FALSE	FALSE	FALSE	TRUE	FALSE	FALSE	FALSE	Exon	5	9	ENSPEMG00000020317	ENSPEMG00000020317.2	22	102918294	conserved gene but different region
cg04920416	Aatf	Aatf_Intron	8	69538530	69538579	50	-	69538530	69538531	CGCGGGCTACCCAGGCATGAGGAAAAATTATTAAAGCAAGGCAGAGATTA	Intron (Aatf-201/Aatf, intron 6 of 13)	8	69463273	69580962	117690	2	Aatf-201	42383	Aatf-201	Aatf	0	TRUE	FALSE	FALSE	FALSE	FALSE	FALSE	TRUE	FALSE	FALSE	Intron	9	11	ENSPEMG00000022006	ENSPEMG00000022006.2	8		conserved gene and region
cg04929868	Enoph1	Enoph1_Promoter	10	90185408	90185457	50	+	90185408	90185409	CGACCCCCAGAGATAGACGTGGTCAGGGTGACACACGGCCTGCAATGAAG	Promoter (4-5kb)	10	90190335	90237402	47068	1	Enoph1-201	-4878	Enoph1-201	Enoph1	0	FALSE	TRUE	TRUE	FALSE	FALSE	FALSE	FALSE	FALSE	FALSE	Promoter	8	9	ENSPEMG00000006785	ENSPEMG00000006785.2	10		mapped to different genes	10	90185369	90185469	101	*	101	9	0.613861	0.94589	0.0891089	2.18445e-06
cg05035791	Actrt3	Actrt3_Intergenic_downstream	6	14089964	14090013	50	+	14089964	14089965	CGACTTCATTAGTCATATCCCTGTCAGACCTGTGACCAGTGTCAAATGTT	Distal Intergenic	6	13891992	13893814	1823	1	Actrt3-201	197972				FALSE	TRUE	FALSE	FALSE	FALSE	FALSE	FALSE	FALSE	TRUE	Intergenic_downstream	28	28	ENSPEMG00000018524	ENSPEMG00000018524.2	6	102921804	mapped to different genes
cg05176833	Dock3	Dock3_Exon	7	102191156	102191205	50	-	102191156	102191157	CGTGGGGTGCTGGTGCCTGAACATGCAGGACTTAGCTTATCCAAACCTGG	Exon (Dock3-201/Dock3, exon 47 of 53)	7	102174763	102517329	342567	2	Dock3-201	326124	Dock3-201	Dock3	0	TRUE	FALSE	FALSE	FALSE	FALSE	TRUE	FALSE	FALSE	FALSE	Exon	10	10	ENSPEMG00000010886	ENSPEMG00000010886.2	7		conserved gene and region
cg05185512	Meis1	Meis1_Intergenic_upstream	10	12074128	12074177	50	+	12074128	12074129	CGTGACACATGACACTCCAGCTGTGTCCACATGTTTCTGCCTCGCAGTAT	Distal Intergenic	10	12193595	12330344	136750	1	Meis1-202	-119418				FALSE	TRUE	FALSE	FALSE	FALSE	FALSE	FALSE	FALSE	TRUE	Intergenic_upstream	11	105	ENSPEMG00000008113	ENSPEMG00000008113.2	10	102927387	mapped to different genes
cg05275337	Chd7	Chd7_Intron	2	31073060	31073109	50	-	31073108	31073109	AAAGCCATCTGCTTCCCTCAATCAGCTTTCAAACATTCTCAACACCTGCG	Intron (Chd7-201/Chd7, intron 2 of 36)	2	31004339	31128392	124054	2	Chd7-201	55283	Chd7-201;Chd7-202	Chd7;Chd7	0;0	TRUE	FALSE	FALSE	FALSE	FALSE	FALSE	TRUE	FALSE	FALSE	Intron	5	14	ENSPEMG00000023028	ENSPEMG00000023028.2	2		conserved gene and region
cg05491758	Zfp423	Zfp423_Intron	5	16944860	16944909	50	+	16944860	16944861	CGAGATTCTTAAATTGGGATCTTGTAGGGAAAAGACAGCCAGGTAATTAG	Intron (Zfp423-201/Zfp423, intron 1 of 7)	5	16913276	17215953	302678	1	Zfp423-201	31584	Zfp423-201	Zfp423	0	TRUE	FALSE	FALSE	FALSE	FALSE	FALSE	TRUE	FALSE	FALSE	Intron	43	48	ENSPEMG00000015523	ENSPEMG00000015523.2	5		conserved gene and region
cg05661933	Zic5	Zic5_Intergenic_downstream	9	105603103	105603152	50	-	105603103	105603104	CGGGTCTAATTAGCCCTATTTATTCAGTATGAAACCCTATGGTGTTTGTA	Downstream (<1kb)	9	105597009	105603017	6009	1	Zic5-201	6143	Zic5-201	Zic5	0	FALSE	TRUE	FALSE	FALSE	FALSE	FALSE	FALSE	TRUE	FALSE	Intergenic_downstream	13	18	ENSPEMG00000009681	ENSPEMG00000009681.2	9		conserved gene but different region
cg05712938	Irx1	Irx1_Intergenic_upstream	15	2282686	2282735	50	+	2282734	2282735	ATTATGGAACAATTGACCCATCTAAAATGAATTCTAATGCCAGGAAAGCG	Distal Intergenic	15	2602537	2607511	4975	1	Irx1-201	-319802				FALSE	TRUE	FALSE	FALSE	FALSE	FALSE	FALSE	FALSE	TRUE	Intergenic_upstream	21	29	ENSPEMG00000016721	ENSPEMG00000016721.2	15	102925205	mapped to different genes
cg05772846	Dpyd	Dpyd_Intron	6	94285060	94285109	50	+	94285108	94285109	GCTTATTATAATACCCTGTCCAAAAACAACTTGACAAATTTGTGATTTCG	Intron (Dpyd-201/Dpyd, intron 20 of 22)	6	93499285	94355777	856493	1	Dpyd-201	785775	Dpyd-201	Dpyd	0	TRUE	FALSE	FALSE	FALSE	FALSE	FALSE	TRUE	FALSE	FALSE	Intron	12	29	ENSPEMG00000012380	ENSPEMG00000012380.2	6	102921529	mapped to different genes
cg05809127	Rbm39	Rbm39_Exon	4	130866137	130866186	50	-	130866185	130866186	ATGTTTAAAAACCTTAATTTGATGCTATGAGGCAACCCAATCTTTCCTCG	Exon (Rbm39-201/Rbm39, exon 4 of 15)	4	130840131	130876445	36315	2	Rbm39-201	10259	Rbm39-201	Rbm39	0	TRUE	FALSE	FALSE	FALSE	FALSE	TRUE	TRUE	FALSE	FALSE	Exon	5	14	ENSPEMG00000021887	ENSPEMG00000021887.2	4		conserved gene but different region
cg05824380	Cnot9	Cnot9_Exon	13	37429585	37429634	50	+	37429585	37429586	CGGGGATCGGTGACCTGGCCCTCTTGCAGGTTCTTCACCAGTTGTGCAAG	Exon (Cnot9-201/Cnot9, exon 8 of 8)	13	37429560	37448924	19365	2	Cnot9-201	19290	Cnot9-201	Cnot9	0	TRUE	FALSE	FALSE	FALSE	FALSE	TRUE	FALSE	FALSE	FALSE	Exon	4	4	ENSPEMG00000014045	ENSPEMG00000014045.2	13	102912829	mapped to different genes
cg05847151	Gm12695	Gm12695_Intergenic_upstream	2	114122849	114122898	50	+	114122849	114122850	CGATATAGATTACCAGCCAAAATTAATTTAGGGTGCAGCTTTTTTGGAAA	Distal Intergenic	2	113896575	113965218	68644	2	Gm12695-201	-157631				FALSE	TRUE	FALSE	FALSE	FALSE	FALSE	FALSE	FALSE	TRUE	Intergenic_upstream	4	4	ENSPEMG00000010497	ENSPEMG00000010497.2	2	102904920	conserved gene and region
cg05856738	Ttc9c	Ttc9c_Exon	1	141620326	141620375	50	+	141620326	141620327	CGGGATGAGAAGGATGAACATGGCCGAGCTTACTATGAATTCCGAGAGGA	Promoter (4-5kb)	1	141604273	141616062	11790	2	Ttc9c-202	-4264	Ttc9c-201;Ttc9c-202	Ttc9c;Ttc9c	-4264;-4264	TRUE	FALSE	TRUE	FALSE	FALSE	TRUE	FALSE	FALSE	FALSE	Exon	5	5	ENSPEMG00000026108	ENSPEMG00000026108.1	1	102904092	mapped to different genes
cg05932603	Wdr78	Wdr78_Promoter	2	120445322	120445371	50	-	120445370	120445371	TTCGGACGTGGTTAAGAACCAACTGGTTGAGGTTCAATGCAGACAAGACG	Promoter (1-2kb)	2	120376138	120443843	67706	2	Wdr78-201	-1528	Wdr78-201;Wdr78-203;Mier1-201;Mier1-202	Wdr78;Wdr78;Mier1;Mier1	-1479;-1479;0;0	FALSE	TRUE	TRUE	FALSE	FALSE	FALSE	FALSE	FALSE	FALSE	Promoter	2	2	ENSPEMG00000023810	ENSPEMG00000023810.2	2		mapped to different genes
cg06078326	Clk1	Clk1_Intron	13	53047094	53047143	50	+	53047094	53047095	CGTATTCTGCCCTGAATTCACTCGGGTATATTGATTGGCTGGATGATCTT	Intron (Clk1-201/Clk1, intron 2 of 11)	13	53045320	53054321	9002	1	Clk1-201	1774	Clk1-201	Clk1	0	TRUE	FALSE	FALSE	FALSE	FALSE	FALSE	TRUE	FALSE	FALSE	Intron	3	6	ENSPEMG00000022508	ENSPEMG00000022508.2	13	102925764	conserved gene but different region
cg06233958	Abcg8	Abcg8_Intergenic_downstream	22	19850059	19850108	50	-	19850059	19850060	CGGTAATTTATCGCTTTCCTGTTGTACAATCATGCATGGGAGTGTTTCCA	Downstream (2-3kb)	22	19854710	19870847	16138	2	Abcg8-201	20788	Abcg8-201;Lrpprc-201	Abcg8;Lrpprc	20739;0	FALSE	TRUE	FALSE	FALSE	FALSE	FALSE	FALSE	FALSE	FALSE	Intergenic_downstream	2	2	ENSPEMG00000022497	ENSPEMG00000022497.2	22		mapped to different genes
cg06275769	Hnrnpk	Hnrnpk_Exon	5	133763855	133763904	50	-	133763903	133763904	CTGCTGTCTGGGACTGAAACACTGGCATTGTACTGCATTGGTCATTGGCG	Exon (Hnrnpk-201/Hnrnpk, exon 4 of 15)	5	133758350	133766455	8106	2	Hnrnpk-201	2551	Hnrnpk-201;Hnrnpk-202;Hnrnpk-203	Hnrnpk;Hnrnpk;Hnrnpk	0;0;0	TRUE	FALSE	FALSE	FALSE	FALSE	TRUE	TRUE	FALSE	FALSE	Exon	5	19	ENSPEMG00000012825	ENSPEMG00000012825.2	5	102912581	conserved gene and region
cg06428056	Ass1	Ass1_Intron	4	8109318	8109367	50	-	8109318	8109319	CGCTGGTCCCTGTGACGCTGTCACTCAAGGGCTTTCAAGTCAGCGATGTA	Intron (Ass1-201/Ass1, intron 12 of 13)	4	8105328	8148286	42959	2	Ass1-201	38919	Ass1-201	Ass1	0	TRUE	FALSE	FALSE	FALSE	FALSE	FALSE	TRUE	FALSE	FALSE	Intron	8	9	ENSPEMG00000017238	ENSPEMG00000017238.2	4	102922389	conserved gene and region
cg06538073	Ccdc93	Ccdc93_Intergenic_upstream	11	20543594	20543643	50	-	20543594	20543595	CGAAGCAGATGATAAATCATTTGTATATAATTAGTGTACAGCAAGGTTAC	Distal Intergenic	11	20580452	20651032	70581	1	Ccdc93-201	-36858				FALSE	TRUE	FALSE	FALSE	FALSE	FALSE	FALSE	FALSE	TRUE	Intergenic_upstream	2	2	ENSPEMG00000013504	ENSPEMG00000013504.2	11	102903312	mapped to different genes
cg06579027	Cacna1i	Cacna1i_Exon	20	46224424	46224473	50	+	46224472	46224473	GCCCTGGGGATTTTTGGCAAGAAGTGCTACCTCGGGGACACATGGAACCG	Exon (Cacna1i-201/Cacna1i, exon 3 of 36)	20	46201513	46305666	104154	1	Cacna1i-201	22911	Cacna1i-201	Cacna1i	0	TRUE	FALSE	FALSE	FALSE	FALSE	TRUE	FALSE	FALSE	FALSE	Exon	9	11	ENSPEMG00000017848	ENSPEMG00000017848.2	20	102903807	conserved gene and region
cg06610378	gene:ENSPEMG00000029575	gene:ENSPEMG00000029575_Intergenic_downstream	10	5816781	5816830	50	+	5816829	5816830	CTGACTCAGTCTCATACATGAGACAAAAGGTTAAGTAAATGCCAAGGCCG	Distal Intergenic	10	5397502	5544045	146544	1	transcript:ENSPEMT00000035124	419279				FALSE	TRUE	FALSE	FALSE	FALSE	FALSE	FALSE	FALSE	TRUE	Intergenic_downstream	37	87					mapped to different genes
cg06760596	Astn2	Astn2_Intron	2	84972560	84972609	50	-	84972608	84972609	GCCAGCAAATGAGACTGTTGAGTTGTTAATTATTGTCAGAGTTCCACACG	Intron (Astn2-201/Astn2, intron 11 of 23)	2	84505767	85455039	949273	2	Astn2-201	482430	Astn2-201;Astn2-202	Astn2;Astn2	0;0	TRUE	FALSE	FALSE	FALSE	FALSE	FALSE	TRUE	FALSE	FALSE	Intron	6	7	ENSPEMG00000013068	ENSPEMG00000013068.2	2		conserved gene and region
cg06783533	Amfr	Amfr_Exon	5	10712423	10712472	50	+	10712423	10712424	CGAACACCACCTGGATGTTATTCGTGTCTGTGGCACAAGTCATGTGACAA	Exon (NA, exon 8 of 4)	5	10661929	10706290	44362	1	Amfr-201	50494				TRUE	FALSE	FALSE	FALSE	FALSE	TRUE	FALSE	FALSE	FALSE	Exon	10	13	ENSPEMG00000024848	ENSPEMG00000024848.1	5		mapped to different genes
cg06952484	Tmco5	Tmco5_Intergenic_upstream	4	90066114	90066163	50	-	90066162	90066163	CATTATTTTGACACATGACATGCAATTAGTACATGGTCACACGGCTAACG	Distal Intergenic	4	90345682	90369719	24038	1	Tmco5-201	-279568				FALSE	TRUE	FALSE	FALSE	FALSE	FALSE	FALSE	FALSE	TRUE	Intergenic_upstream	18	18	ENSPEMG00000015606	ENSPEMG00000015606.2	4		conserved gene and region
cg07005811	Phf12	Phf12_Exon	8	62939562	62939611	50	+	62939610	62939611	ACACCAGCACTTTGCAAAGAAAGACTGTCCAATCACAGATAGGACCTCCG	Exon (Phf12-201/Phf12, exon 9 of 15)	8	62896171	62945874	49704	1	Phf12-201	43391	Phf12-201	Phf12	0	TRUE	FALSE	FALSE	FALSE	FALSE	TRUE	FALSE	FALSE	FALSE	Exon	20	25	ENSPEMG00000024226	ENSPEMG00000024226.2	8	102925249	conserved gene and region
cg07230616
cg07391430	Ddr2	Ddr2_Exon	11	67872505	67872554	50	+	67872505	67872506	CGGAGCATTTTCACAGCCACCAGGACAGGCTGGTTGGCACTGACATCTAG	Exon (Ddr2-201/Ddr2, exon 12 of 16)	11	67863033	67911724	48692	2	Ddr2-201	39170	Ddr2-201	Ddr2	0	TRUE	FALSE	FALSE	FALSE	FALSE	TRUE	FALSE	FALSE	FALSE	Exon	3	3	ENSPEMG00000012156	ENSPEMG00000012156.2	11	102915122	conserved gene and region
cg07423797	Scube1	Scube1_Exon	20	49514740	49514789	50	-	49514740	49514741	CGTGTGCAGTCCTTCTGGTTTTGGGCAAGGTCAAAGCCGGGCCTGCAGTC	Exon (Scube1-201/Scube1, exon 5 of 23)	20	49462142	49583566	121425	2	Scube1-201	68777	Scube1-201;Scube1-202	Scube1;Scube1	0;0	TRUE	FALSE	FALSE	FALSE	FALSE	TRUE	TRUE	FALSE	FALSE	Exon	7	8	ENSPEMG00000012750	ENSPEMG00000012750.2	20	102922882	conserved gene and region
cg07511181	Slit1	Slit1_Exon	1	172452244	172452293	50	+	172452244	172452245	CGCGTGGTCTGGCAGATGGCATAGCCCCTCTGGACCTGGTGAAAGTCCCG	Exon (Slit1-201/Slit1, exon 37 of 37)	1	172452081	172606015	153935	2	Slit1-201	153722	Slit1-201	Slit1	0	TRUE	FALSE	FALSE	FALSE	FALSE	TRUE	FALSE	FALSE	FALSE	Exon	4	4	ENSPEMG00000002625	ENSPEMG00000002625.2	1		conserved gene and region
cg07622002	Pappa	Pappa_Intergenic_upstream	2	84007028	84007077	50	-	84007028	84007029	CGCATTCAGACAAGCTGGACAAAGAACGTACAGTCTACATTCCCTGGCCT	Distal Intergenic	2	84235765	84475656	239892	1	Pappa-201	-228737				FALSE	TRUE	FALSE	FALSE	FALSE	FALSE	FALSE	FALSE	TRUE	Intergenic_upstream	1	4	ENSPEMG00000002320	ENSPEMG00000002320.2	2	102905585	mapped to different genes
cg07646428	Ebf1	Ebf1_Intron	8	28527313	28527362	50	-	28527313	28527314	CGAAGCGTAGAGAAAGCTATGATGCTTTATAGAAGTAGGCCAAGTGTTTT	Intron (Ebf1-201/Ebf1, intron 10 of 15)	8	28217187	28605430	388244	1	Ebf1-201	310126	Ebf1-201	Ebf1	0	TRUE	FALSE	FALSE	FALSE	FALSE	FALSE	TRUE	FALSE	FALSE	Intron	64	82	ENSPEMG00000022652	ENSPEMG00000022652.2	8		conserved gene and region
cg07763792	Ass1	Ass1_Intron	4	8109361	8109410	50	-	8109361	8109362	CGATGTAGAAATCAAAAAGAAAAGGGAAATGGTCGGAGACACAGTGAGAA	Intron (Ass1-201/Ass1, intron 12 of 13)	4	8105328	8148286	42959	2	Ass1-201	38876	Ass1-201	Ass1	0	TRUE	FALSE	FALSE	FALSE	FALSE	FALSE	TRUE	FALSE	FALSE	Intron	8	9	ENSPEMG00000017238	ENSPEMG00000017238.2	4	102922389	conserved gene and region
cg07981074	Rbm39	Rbm39_Intron	4	130874617	130874666	50	+	130874617	130874618	CGAAGTGGTAACATTTCAAGTTGTCAAAGGGTAAAGGGAACAGGAATAAG	Intron (Rbm39-201/Rbm39, intron 1 of 14)	4	130840131	130876445	36315	2	Rbm39-201	1779	Rbm39-201;Rbm39-202	Rbm39;Rbm39	0;0	TRUE	FALSE	FALSE	FALSE	FALSE	FALSE	TRUE	FALSE	FALSE	Intron	6	14	ENSPEMG00000021887	ENSPEMG00000021887.2	4		conserved gene but different region
cg08000487	Trmt1l	Trmt1l_Exon	11	49434626	49434675	50	+	49434674	49434675	TCTACAGATATCAGTTCTTTATATGCCAAGGCACAGCATGTTGCCCGGCG	Exon (Trmt1l-201/Trmt1l, exon 9 of 15)	11	49409467	49443761	34295	1	Trmt1l-201	25159	Trmt1l-201	Trmt1l	0	TRUE	FALSE	FALSE	FALSE	FALSE	TRUE	FALSE	FALSE	FALSE	Exon	1	1	ENSPEMG00000000031	ENSPEMG00000000031.2	11	102918879	conserved gene and region
cg08195802	Hnrnpk	Hnrnpk_Intron	5	133763990	133764039	50	+	133764038	133764039	ATAGCCAACCAGGGTTTTCACATGGGCGTTCAGGGGCGGATGGGCCAACG	Intron (Hnrnpk-201/Hnrnpk, intron 3 of 14)	5	133758350	133766455	8106	2	Hnrnpk-201	2416	Hnrnpk-201;Hnrnpk-202;Hnrnpk-203	Hnrnpk;Hnrnpk;Hnrnpk	0;0;0	TRUE	FALSE	FALSE	FALSE	FALSE	FALSE	TRUE	FALSE	FALSE	Intron	14	19	ENSPEMG00000012825	ENSPEMG00000012825.2	5	102912581	conserved gene but different region
cg08285151	Hdac9	Hdac9_Promoter	14	36410899	36410948	50	-	36410899	36410900	CGTGGGTGAGGCAGAAACCACATTATGAGCAAAAGCTTCCAGTATTATTT	Promoter (1-2kb)	14	36411966	36874682	462717	1	Hdac9-202	-1067	Hdac9-201;Hdac9-202;Hdac9-203	Hdac9;Hdac9;Hdac9	0;0;0	FALSE	TRUE	TRUE	FALSE	FALSE	FALSE	FALSE	FALSE	FALSE	Promoter	3	31	ENSPEMG00000009517	ENSPEMG00000009517.2	14		conserved gene but different region
cg08343834	Pmp22	Pmp22_Promoter	8	47080935	47080984	50	+	47080983	47080984	CCATGACATATCCCAGCATTGGACCAGCCCCTGAATAAACTGGAAAGACG	Promoter (4-5kb)	8	47085267	47111583	26317	1	Pmp22-201	-4283	Pmp22-201	Pmp22	-4283	FALSE	TRUE	TRUE	FALSE	FALSE	FALSE	FALSE	FALSE	FALSE	Promoter	1	1	ENSPEMG00000025245	ENSPEMG00000025245.1	8	102920069	conserved gene and region
cg08372486	Son	Son_Exon	12	75945188	75945237	50	-	75945236	75945237	ATTTGGATTCTGTTTCACTCTTCTTAGGGCCGGGTTAAACGGCAGGGCCG	Exon (Son-203/Son, exon 8 of 8)	12	75926878	75960349	33472	1	Son-201	18310	Son-201;Son-202;Son-203;Son-204	Son;Son;Son;Son	0;0;0;0	TRUE	FALSE	FALSE	FALSE	FALSE	TRUE	TRUE	FALSE	FALSE	Exon	16	32	ENSPEMG00000026746	ENSPEMG00000026746.1	12	102905915	conserved gene and region
cg08467352	Gpd2	Gpd2_Intergenic_downstream	4	34701176	34701225	50	+	34701224	34701225	CTGAGCTTTGATAAATCTATTACAGTTTCATTTCACTGATTTCATTAACG	Distal Intergenic	4	34580295	34693716	113422	1	Gpd2-201	120881				FALSE	TRUE	FALSE	FALSE	FALSE	FALSE	FALSE	FALSE	TRUE	Intergenic_downstream	16	19	ENSPEMG00000020267	ENSPEMG00000020267.2	4	102924185	conserved gene but different region
cg08519469	Ing4	Ing4_Exon	3	138252292	138252341	50	+	138252292	138252293	CGAACCCACCTATTGCCTTTGTCACCAGGTCTCCTATGGAGAGATGATTG	Exon (Ing4-201/Ing4, exon 6 of 8)	3	138245205	138252810	7606	1	Ing4-201	7087	Ing4-201;Acrbp-201	Ing4;Acrbp	0;-2198	TRUE	FALSE	FALSE	FALSE	FALSE	TRUE	FALSE	FALSE	FALSE	Exon	5	5	ENSPEMG00000018496	ENSPEMG00000018496.2	3	102903256	conserved gene but different region
cg08519822	Zc3h12a	Zc3h12a_Intergenic_upstream	2	139612634	139612683	50	-	139612682	139612683	ATAGAAATCTATATTCTATTCTTCCATGCGTCCACTCCACCCTTCTCACG	Distal Intergenic	2	139473483	139481051	7569	2	Zc3h12a-201	-131632				FALSE	TRUE	FALSE	FALSE	FALSE	FALSE	FALSE	FALSE	TRUE	Intergenic_upstream	5	5	ENSPEMG00000024080	ENSPEMG00000024080.2	2	102912359	mapped to different genes	2	139612662	139612749	88	*	88	8	0.647727	0.951351	0.0909091	8.95899e-06
cg08638594	Wdr78	Wdr78_Promoter	2	120445297	120445346	50	+	120445297	120445298	CGATTCTCCCAGTGCCTGGCTGAGTTTCGGACGTGGTTAAGAACCAACTG	Promoter (1-2kb)	2	120384756	120443843	59088	2	Wdr78-203	-1454	Wdr78-201;Wdr78-203;Mier1-201;Mier1-202	Wdr78;Wdr78;Mier1;Mier1	-1454;-1454;0;0	FALSE	TRUE	TRUE	FALSE	FALSE	FALSE	FALSE	FALSE	FALSE	Promoter	2	2	ENSPEMG00000023810	ENSPEMG00000023810.2	2		mapped to different genes
cg08665685	Smtn	Smtn_Exon	10	26631203	26631252	50	+	26631251	26631252	TCATGGGCAAGAAGCCTGACCCCAAGTGTGTCTTCACCTATGTGCAGTCG	Exon (Smtn-201/Smtn, exon 20 of 20)	10	26610335	26631306	20972	1	Smtn-201	20868	Smtn-201;Smtn-202;Smtn-203;Selenom-201	Smtn;Smtn;Smtn;Selenom	0;0;0;2848	TRUE	FALSE	FALSE	FALSE	FALSE	TRUE	FALSE	FALSE	FALSE	Exon	6	6	ENSPEMG00000002692	ENSPEMG00000002692.2	10	102907783	conserved gene but different region	10	26631219	26631473	255	*	255	21	0.623529	0.953186	0.0823529	1.11204e-13
cg08699863	Kcna2	Kcna2_Intergenic_downstream	6	83044891	83044940	50	-	83044939	83044940	CTCCTGAGGGTTTGAACATGCTCTGTGCTTGCCCCAGTTCTGCCTTCACG	Distal Intergenic	6	83035354	83036853	1500	1	Kcna2-201	9586				FALSE	TRUE	FALSE	FALSE	FALSE	FALSE	FALSE	FALSE	TRUE	Intergenic_downstream	2	4	ENSPEMG00000011850	ENSPEMG00000011850.2	6	102911922	conserved gene but different region
cg08720341	Chn1	Chn1_Exon	4	50964020	50964069	50	-	50964020	50964021	CGTAGTAGAGCCTGAAGTTTCTGGTTTGACTTCCAAATCTGCCTCAATGA	Exon (Chn1-201/Chn1, exon 6 of 13)	4	50891979	51050254	158276	2	Chn1-201	86185	Chn1-201;Chn1-202	Chn1;Chn1	0;0	TRUE	FALSE	FALSE	FALSE	FALSE	TRUE	TRUE	FALSE	FALSE	Exon	2	4	ENSPEMG00000022535	ENSPEMG00000022535.2	4		conserved gene but different region
cg08846318	Zbtb16	Zbtb16_Intron	7	43579366	43579415	50	-	43579414	43579415	GGCCCCAGCAAATAATGAAGTAATGAACAGCCAAAGTGATCTAACTATCG	Intron (Zbtb16-201/Zbtb16, intron 5 of 5)	7	43577694	43754273	176580	2	Zbtb16-201	174858	Zbtb16-201	Zbtb16	0	TRUE	FALSE	FALSE	FALSE	FALSE	FALSE	TRUE	FALSE	FALSE	Intron	30	34	ENSPEMG00000008489	ENSPEMG00000008489.2	7		conserved gene and region
cg08933507	Ebf1	Ebf1_Intron	8	28394181	28394230	50	-	28394181	28394182	CGAGTCCTAAAGGGCATTAATTATTTTCAGTGTCAGCTGGTTGTATAACT	Intron (Ebf1-201/Ebf1, intron 6 of 15)	8	28217187	28605430	388244	1	Ebf1-201	176994	Ebf1-201	Ebf1	0	TRUE	FALSE	FALSE	FALSE	FALSE	FALSE	TRUE	FALSE	FALSE	Intron	64	82	ENSPEMG00000022652	ENSPEMG00000022652.2	8		conserved gene and region
cg09026530	Zfhx3	Zfhx3_Intergenic_upstream	5	36946195	36946244	50	-	36946195	36946196	CGGGCCAGCACTGTTTTGTTTTCATTATCACACGCTACTTTGCAATTTGC	Distal Intergenic	5	37205209	37370080	164872	1	Zfhx3-201	-259014				FALSE	TRUE	FALSE	FALSE	FALSE	FALSE	FALSE	FALSE	TRUE	Intergenic_upstream	73	158	ENSPEMG00000010630	ENSPEMG00000010630.2	5	102913149	conserved gene but different region
cg09195412	Zbtb20	Zbtb20_Intergenic_upstream	12	29575119	29575168	50	-	29575167	29575168	ACAGAGACATGATTCATGCTGCTTGTAGTAACAGTAACCACCTCCAAACG	Distal Intergenic	12	29594851	29642331	47481	1	Zbtb20-201	-19732				FALSE	TRUE	FALSE	FALSE	FALSE	FALSE	FALSE	FALSE	TRUE	Intergenic_upstream	71	87	ENSPEMG00000018204	ENSPEMG00000018204.2	12	102918958	conserved gene but different region
cg09246691	Mvb12b	Mvb12b_Intergenic_upstream	4	5561743	5561792	50	-	5561791	5561792	GTCCTTTATTTGTTCACAACAACCAAATAATTGTAGATCCGTGGGCTTCG	Distal Intergenic	4	5649753	5794742	144990	1	Mvb12b-201	-88010				FALSE	TRUE	FALSE	FALSE	FALSE	FALSE	FALSE	FALSE	TRUE	Intergenic_upstream	42	58	ENSPEMG00000018956	ENSPEMG00000018956.2	4		mapped to different genes
cg09315446	Zbtb18	Zbtb18_Intergenic_upstream	11	74979084	74979133	50	-	74979084	74979085	CGATGCTGGCACAGGTGTCACAACCTCAACAGCTGGCACAAGTTGTGACA	Distal Intergenic	11	75063901	75067758	3858	1	Zbtb18-201	-84817				FALSE	TRUE	FALSE	FALSE	FALSE	FALSE	FALSE	FALSE	TRUE	Intergenic_upstream	5	23	ENSPEMG00000025154	ENSPEMG00000025154.1	11	102913258	mapped to different genes
cg09461098	Tnrc6a	Tnrc6a_Exon	1	114112852	114112901	50	-	114112900	114112901	CAGCCAGTCCTCCAGGTTCAATAGGAGATGGCTGGCCACGTGCCAAATCG	Exon (Tnrc6a-201/Tnrc6a, exon 18 of 24)	1	114034744	114118994	84251	1	Tnrc6a-201	78108	Tnrc6a-201	Tnrc6a	0	TRUE	FALSE	FALSE	FALSE	FALSE	TRUE	FALSE	FALSE	FALSE	Exon	22	24	ENSPEMG00000016318	ENSPEMG00000016318.2	1		conserved gene but different region
cg09539966	Sgk1	Sgk1_Exon	16	33161379	33161428	50	-	33161427	33161428	TGAAGGCCCACCAGGAAAGGGTGCTTCACATTCTTCAACAGAACATTCCG	Exon (Sgk1-204/Sgk1, exon 6 of 12)	16	33158568	33288033	129466	2	Sgk1-201	126605	Sgk1-201;Sgk1-202;Sgk1-203;Sgk1-204	Sgk1;Sgk1;Sgk1;Sgk1	0;0;0;0	TRUE	FALSE	FALSE	FALSE	FALSE	TRUE	FALSE	FALSE	FALSE	Exon	2	3	ENSPEMG00000009727	ENSPEMG00000009727.2	16	102925378	conserved gene and region	16	33161427	33161540	114	*	114	9	0.517544	1.18203	0.0789474	5.95756e-06
cg09619923	Dpyd	Dpyd_Intergenic_upstream	6	93275441	93275490	50	-	93275489	93275490	GAAAGAGTTCAAATATGACAAACATTCTTAGCTGTCCCTTCTGGGACACG	Distal Intergenic	6	93499285	94355777	856493	1	Dpyd-201	-223844				FALSE	TRUE	FALSE	FALSE	FALSE	FALSE	FALSE	FALSE	TRUE	Intergenic_upstream	8	29	ENSPEMG00000012380	ENSPEMG00000012380.2	6	102921529	mapped to different genes
cg09769045	Prr29	Prr29_Promoter	8	91920494	91920543	50	-	91920494	91920495	CGAGGACAGCTGCTGCCGCTGATGTCACAGGGTCATGAGTGAAACCTGAG	Promoter (6-7kb)	8	91927048	91929293	2246	1	Prr29-201	-6554				FALSE	TRUE	TRUE	FALSE	FALSE	FALSE	FALSE	FALSE	FALSE	Promoter	2	2	ENSPEMG00000011763	ENSPEMG00000011763.2	8		conserved gene and region	8	91920392	91920511	120	*	120	13	0.791667	0.742857	0.108333	3.56551e-10
cg09839785	Trio	Trio_Exon	15	12391209	12391258	50	+	12391209	12391210	CGTCTACCAAGGAGAGGTCGTTCAAATTCTGGCCAGCAACCAGCAGAACA	Exon (Trio-201/Trio, exon 50 of 58)	15	12089202	12404422	315221	1	Trio-201	302007	Trio-201	Trio	0	TRUE	FALSE	FALSE	FALSE	FALSE	TRUE	FALSE	FALSE	FALSE	Exon	12	12	ENSPEMG00000023464	ENSPEMG00000023464.2	15		conserved gene but different region
cg09914254	Npas3	Npas3_Intron	14	17153708	17153757	50	+	17153708	17153709	CGAGATGATCTGTTAATGAAACTTCAGCGCTGCCCTCTGTTTTGATGAGT	Intron (Npas3-201/Npas3, intron 5 of 13)	14	16995580	17847863	852284	2	Npas3-201	694106	Npas3-201;Npas3-202	Npas3;Npas3	0;0	TRUE	FALSE	FALSE	FALSE	FALSE	FALSE	TRUE	FALSE	FALSE	Intron	81	96	ENSPEMG00000012109	ENSPEMG00000012109.2	14		conserved gene and region
cg10118204	Abcb4	Abcb4_Exon	3	1158512	1158561	50	+	1158560	1158561	GGTGAGCTTCCATCCTCTGATGAATCCCACTATGAATCCTGCAAAAAACG	Exon (Abcb4-201/Abcb4, exon 6 of 27)	3	1119732	1172818	53087	2	Abcb4-201	14257	Abcb4-201	Abcb4	0	TRUE	FALSE	FALSE	FALSE	FALSE	TRUE	FALSE	FALSE	FALSE	Exon	1	1	ENSPEMG00000022557	ENSPEMG00000022557.2	3		conserved gene but different region
cg10169109	Wdr81	Wdr81_Exon	8	60270223	60270272	50	-	60270271	60270272	CCAGCTAAAGCTGCCAGTTGAAGAACTGTTGCCCTCTGCCCCTGGCTTCG	Exon (Mir22-201/Mir22-201, exon 1 of 1)	8	60246395	60259686	13292	2	Wdr81-201	-10586				TRUE	FALSE	FALSE	FALSE	FALSE	TRUE	FALSE	FALSE	FALSE	Exon	1	8	ENSPEMG00000022885	ENSPEMG00000022885.2	8	102906702	mapped to different genes
cg10170045	Nfix	Nfix_Exon	5	20336243	20336292	50	+	20336243	20336244	CGGCTGGACCTGGTCATGGTGATTTTGTTTAAGGGGATCCCCCTGGAAAG	Exon (Nfix-201/Nfix, exon 2 of 11)	5	20334844	20401173	66330	1	Nfix-201	1399	Nfix-201	Nfix	0	TRUE	FALSE	FALSE	FALSE	FALSE	TRUE	FALSE	FALSE	FALSE	Exon	25	44	ENSPEMG00000011765	ENSPEMG00000011765.2	5	102905866	conserved gene but different region	5	20335787	20336244	458	*	458	41	0.637555	0.890332	0.0895197	1.15721e-27
cg10227581	Bicd2	Bicd2_Intron	5	125027484	125027533	50	+	125027532	125027533	TGCCCAGGGATGAATTCCCAGTTTTCTAAAAGCAGCTTAGCATTTGGACG	Intron (Bicd2-202/Bicd2, intron 1 of 6)	5	125015535	125060577	45043	1	Bicd2-201	11949	Bicd2-201;Bicd2-202	Bicd2;Bicd2	0;0	TRUE	FALSE	FALSE	FALSE	FALSE	FALSE	TRUE	FALSE	FALSE	Intron	1	2	ENSPEMG00000014865	ENSPEMG00000014865.2	5	102921389	conserved gene and region
cg10235290	Rnf220	Rnf220_Intron	2	132750520	132750569	50	+	132750568	132750569	CATTGGATTTTATATCACACAAGGACAATGTGCCATGGGTATTAAAATCG	Intron (Rnf220-201/Rnf220, intron 1 of 13)	2	132682903	132911066	228164	2	Rnf220-201	160497	Rnf220-201	Rnf220	0	TRUE	FALSE	FALSE	FALSE	FALSE	FALSE	TRUE	FALSE	FALSE	Intron	139	154	ENSPEMG00000022794	ENSPEMG00000022794.2	2	102925328	conserved gene and region
cg10287351	Zfpm2	Zfpm2_Intergenic_upstream	20	22383668	22383717	50	-	22383668	22383669	CGTTCATGGGATAATTATTGTAACATTTTCTTAAAGGGCAAAAAGCTTTT	Distal Intergenic	20	21608040	22046774	438735	2	Zfpm2-201	-336943				FALSE	TRUE	FALSE	FALSE	FALSE	FALSE	FALSE	FALSE	TRUE	Intergenic_upstream	24	65	ENSPEMG00000008866	ENSPEMG00000008866.2	20		conserved gene but different region
cg10343539	Lrmda	Lrmda_Intron	9	34070800	34070849	50	-	34070848	34070849	ATATATAATTATCAACGCTCCCAGATATTAATTCTGCTATTGCTCCCTCG	Intron (Lrmda-201/Lrmda, intron 2 of 6)	9	33308817	34340528	1031712	2	Lrmda-201	269679	Lrmda-201	Lrmda	0	TRUE	FALSE	FALSE	FALSE	FALSE	FALSE	TRUE	FALSE	FALSE	Intron	152	152	ENSPEMG00000015468	ENSPEMG00000015468.2	9	102922789	conserved gene and region
cg10375861	Dach1	Dach1_Intergenic_downstream	9	88061287	88061336	50	+	88061287	88061288	CGGAAATTGGCTCCACATCCAGCTGGCTGATTCAGTAAGAAATCAGCTGG	Distal Intergenic	9	88256127	88648888	392762	2	Dach1-201	587552				FALSE	TRUE	FALSE	FALSE	FALSE	FALSE	FALSE	FALSE	TRUE	Intergenic_downstream	10	95	ENSPEMG00000019832	ENSPEMG00000019832.2	9	102927615	mapped to different genes
cg10412399	Ptpn5	Ptpn5_Intron	1	51363362	51363411	50	-	51363410	51363411	CACTTCCAGCAGTCACCCTCGATTAGCAAAGCAATATTCACCTACCTTCG	Intron (Ptpn5-201/Ptpn5, intron 1 of 12)	1	51350033	51386232	36200	2	Ptpn5-201	22821	Ptpn5-201	Ptpn5	0	TRUE	FALSE	FALSE	FALSE	FALSE	FALSE	TRUE	FALSE	FALSE	Intron	1	1	ENSPEMG00000022553	ENSPEMG00000022553.2	1		conserved gene and region
cg10481223	Grin1	Grin1_Intron	4	15022780	15022829	50	-	15022780	15022781	CGTCTGTCTGGCCACTGGCCCCGCCCCCCAGACACCTGTCTCACCTGTCT	Intron (Grin1-203/Grin1, intron 20 of 20)	4	14999490	15024650	25161	1	Grin1-201	23290	Grin1-201;Grin1-202;Grin1-203;Grin1-204;Grin1-205;Lrrc26-201;Tmem210-201	Grin1;Grin1;Grin1;Grin1;Grin1;Lrrc26;Tmem210	0;0;0;0;0;3881;5712	TRUE	FALSE	FALSE	FALSE	FALSE	FALSE	TRUE	FALSE	FALSE	Intron	1	5	ENSPEMG00000012505	ENSPEMG00000012505.2	4	102903921	conserved gene and region
cg10556636	Lrmda	Lrmda_Intron	9	33540814	33540863	50	+	33540814	33540815	CGACGCAGGCTGAAATACTTTCATAATAGCCACTGTGCAGCTGGTGGAAC	Intron (Lrmda-201/Lrmda, intron 5 of 6)	9	33308817	34340528	1031712	2	Lrmda-201	799665	Lrmda-201	Lrmda	0	TRUE	FALSE	FALSE	FALSE	FALSE	FALSE	TRUE	FALSE	FALSE	Intron	152	152	ENSPEMG00000015468	ENSPEMG00000015468.2	9	102922789	conserved gene and region
cg10620157	Nfix	Nfix_Exon	5	20336347	20336396	50	+	20336347	20336348	CGTCCAGCCACATCACATTGGAGTCACAATCAAAGAACTGGATCTTTATC	Exon (Nfix-201/Nfix, exon 2 of 11)	5	20334844	20401173	66330	1	Nfix-201	1503	Nfix-201	Nfix	0	TRUE	FALSE	FALSE	FALSE	FALSE	TRUE	FALSE	FALSE	FALSE	Exon	25	44	ENSPEMG00000011765	ENSPEMG00000011765.2	5	102905866	conserved gene but different region
cg10665370	Hoxd3	Hoxd3_Promoter	4	52032173	52032222	50	-	52032173	52032174	CGGGCGAGGACTGTAAATCTTTCCGGTTTATTGCTCTATGAACATATGCT	Promoter (9-10kb)	4	52041307	52044322	3016	1	Hoxd3-201	-9134				FALSE	TRUE	TRUE	FALSE	FALSE	FALSE	FALSE	FALSE	FALSE	Promoter	14	40	ENSPEMG00000028862	ENSPEMG00000028862.1	4	102914586	conserved gene but different region
cg10677704	Ewsr1	Ewsr1_Exon	10	24968673	24968722	50	-	24968673	24968674	CGCATTTATATGCTACAGGTTACAAAGTGAGAGCCTTGTATACACTTCAA	Exon (Ewsr1-204/Ewsr1, exon 9 of 9)	10	24950031	24977257	27227	1	Ewsr1-201	18642	Ewsr1-201;Ewsr1-202;Ewsr1-203;Ewsr1-204	Ewsr1;Ewsr1;Ewsr1;Ewsr1	0;0;0;0	TRUE	FALSE	FALSE	FALSE	FALSE	TRUE	TRUE	FALSE	FALSE	Exon	6	8	ENSPEMG00000018724	ENSPEMG00000018724.2	10	102919960	conserved gene and region
cg10754542	Kansl2	Kansl2_Exon	20	64894588	64894637	50	+	64894588	64894589	CGGCTTCCAGATCGTCTGGCACAGACAGTACCTGCTCGGGCTTATACATC	Exon (Kansl2-201/Kansl2, exon 7 of 9)	20	64886520	64904674	18155	2	Kansl2-201	10037	Kansl2-201	Kansl2	0	TRUE	FALSE	FALSE	FALSE	FALSE	TRUE	FALSE	FALSE	FALSE	Exon	3	3	ENSPEMG00000008795	ENSPEMG00000008795.2	20	102910206	conserved gene and region
cg10816626	Casz1	Casz1_Intron	2	165377117	165377166	50	+	165377117	165377118	CGCTTAGGCTTTTATTAAAGACTCTGTTAATGCTGAGGGAAAGTGGCAGA	Intron (Casz1-201/Casz1, intron 8 of 17)	2	165365748	165416190	50443	2	Casz1-201	39024	Casz1-201	Casz1	0	TRUE	FALSE	FALSE	FALSE	FALSE	FALSE	TRUE	FALSE	FALSE	Intron	51	117	ENSPEMG00000012351	ENSPEMG00000012351.2	2		mapped to different genes
cg10823530	4933417A18Rik	4933417A18Rik_Intergenic_upstream	5	109922698	109922747	50	+	109922698	109922699	CGTTTTCCTAGGTGTGTGTGTGCAGGCCACAGCAGCATGCCCTTGGTGTA	Distal Intergenic	5	109945938	109962286	16349	1	4933417A18Rik-201	-23191	Prpf4b-201	Prpf4b	28867	FALSE	TRUE	FALSE	FALSE	FALSE	FALSE	FALSE	FALSE	TRUE	Intergenic_upstream	4	4	ENSPEMG00000020583	ENSPEMG00000020583.2	5		mapped to different genes
cg10856741	Fam193b	Fam193b_Exon	5	130745361	130745410	50	+	130745361	130745362	CGAGCTTTGGCATGAAGTCAGGGGGCAGCTTCTCACCCTGCAACACCAGT	Promoter (<=1kb)	5	130729850	130745373	15524	2	Fam193b-201	0	Fam193b-201	Fam193b	0	TRUE	FALSE	TRUE	FALSE	FALSE	TRUE	FALSE	FALSE	FALSE	Exon	8	8	ENSPEMG00000018711	ENSPEMG00000018711.2	5	102904013	conserved gene but different region
cg10876427	Spen	Spen_Exon	2	156546552	156546601	50	-	156546600	156546601	ATCCAATCCCCGAGCAGCACTCGGGATGGTGCCTGGTTCATTATAATCCG	Exon (Spen-201/Spen, exon 2 of 16)	2	156491351	156562447	71097	2	Spen-201	15846	Spen-201;Spen-202	Spen;Spen	0;0	TRUE	FALSE	FALSE	FALSE	FALSE	TRUE	FALSE	FALSE	FALSE	Exon	17	18	ENSPEMG00000022997	ENSPEMG00000022997.2	2	102922136	conserved gene and region
cg11023965	Insrr	Insrr_Exon	6	65654810	65654859	50	-	65654810	65654811	CGTCTCCTGGGTGTGGTATCTCAGGGCCAGCCAACTCTGGTCATCATGGA	Exon (Insrr-201/Insrr, exon 18 of 22)	6	65637892	65656968	19077	1	Insrr-201	16918	Insrr-201	Insrr	0	TRUE	FALSE	FALSE	FALSE	FALSE	TRUE	FALSE	FALSE	FALSE	Exon	1	1	ENSPEMG00000017250	ENSPEMG00000017250.2	6		conserved gene and region
cg11054001	gene:ENSPEMG00000025451	gene:ENSPEMG00000025451_Intergenic_upstream	4	25335802	25335851	50	-	25335802	25335803	CGTTAATTTGCACTGAAAGGTTCCGGAGTGCAAAACTGCTGAGAAGATGA	Distal Intergenic	4	26462746	26463477	732	1	transcript:ENSPEMT00000038490	-1126944				FALSE	TRUE	FALSE	FALSE	FALSE	FALSE	FALSE	FALSE	TRUE	Intergenic_upstream	24	25					mapped to different genes
cg11109186	Ss18	Ss18_Intergenic_downstream	19	5437299	5437348	50	-	5437347	5437348	AGTTTGCTCCCTGATTACAATATTAAATTGCTATTGAGCTGTGGTATTCG	Distal Intergenic	19	5586750	5652052	65303	2	Ss18-203	214753				FALSE	TRUE	FALSE	FALSE	FALSE	FALSE	FALSE	FALSE	TRUE	Intergenic_downstream	4	11	ENSPEMG00000014583	ENSPEMG00000014583.2	19	102903118	conserved gene and region
cg11112789	Diaph3	Diaph3_Intergenic_downstream	9	76614904	76614953	50	+	76614952	76614953	AGCATACAATAGCTAGTAGTCCAGCTAACTCAATAAAAACAATATTAACG	Distal Intergenic	9	77156613	77637695	481083	2	Diaph3-201	1022742				FALSE	TRUE	FALSE	FALSE	FALSE	FALSE	FALSE	FALSE	TRUE	Intergenic_downstream	4	15	ENSPEMG00000013687	ENSPEMG00000013687.2	9		conserved gene and region
cg11140169	Zeb2	Zeb2_Intergenic_upstream	4	23790168	23790217	50	-	23790168	23790169	CGTCAGCAGTAGGATGACAATTTCTCTGGTATGAATGATGTAACCAAATG	Distal Intergenic	4	23051959	23173984	122026	2	Zeb2-202	-616233				FALSE	TRUE	FALSE	FALSE	FALSE	FALSE	FALSE	FALSE	TRUE	Intergenic_upstream	73	211	ENSPEMG00000004029	ENSPEMG00000004029.2	4		mapped to different genes
cg11269737
cg11370011	Klf14	Klf14_Exon	3	44360718	44360767	50	+	44360718	44360719	CGATTTCAGATGGTGCTAGAAAATTATATTGACTCTGAACACCAAAAGAA	Exon (NA, exon 1 of 4)	3	44261427	44262404	978	2	Klf14-201	-98314				TRUE	FALSE	FALSE	FALSE	FALSE	TRUE	FALSE	FALSE	FALSE	Exon	1	1	ENSPEMG00000004644	ENSPEMG00000004644.2	3	102907427	mapped to different genes
cg11423065	Nkiras2	Nkiras2_Exon	8	85984956	85985005	50	+	85985004	85985005	CAGGTCACCATCGTGGTCCTTGGCAACAAGTGTGACTTACAGGAGCAGCG	Exon (Nkiras2-201/Nkiras2, exon 3 of 3)	8	85983335	85985198	1864	1	Nkiras2-201	1621	Nkiras2-201;Zfp385c-201	Nkiras2;Zfp385c	0;20778	TRUE	FALSE	FALSE	FALSE	FALSE	TRUE	TRUE	FALSE	FALSE	Exon	1	1	ENSPEMG00000030424	ENSPEMG00000030424.1	8	102924499	conserved gene but different region
cg11531264	Tsen2	Tsen2_Intergenic_upstream	3	129367153	129367202	50	-	129367153	129367154	CGCCTCAATCACGTCTCTTTACAGTTGGGCAGAGCCGGCTGGGCCTCCTC	Distal Intergenic	3	129415621	129453586	37966	1	Tsen2-201	-48468				FALSE	TRUE	FALSE	FALSE	FALSE	FALSE	FALSE	FALSE	TRUE	Intergenic_upstream	2	2	ENSPEMG00000013175	ENSPEMG00000013175.2	3		conserved gene and region
cg11563967	Nup214	Nup214_Exon	4	7558489	7558538	50	-	7558489	7558490	CGAATGCTGGCACCCCTCCAAACCCAGGGGATCCCCCAAAAGTAGGAGGG	Exon (Nup214-201/Nup214, exon 35 of 38)	4	7554164	7638982	84819	2	Nup214-201	80444	Nup214-201	Nup214	0	TRUE	FALSE	FALSE	FALSE	FALSE	TRUE	FALSE	FALSE	FALSE	Exon	3	3	ENSPEMG00000009581	ENSPEMG00000009581.2	4		conserved gene and region	4	7558349	7558490	142	*	142	11	0.661972	0.715201	0.0774648	4.17567e-07
cg11641421	Osr1	Osr1_Intergenic_downstream	22	40476529	40476578	50	-	40476577	40476578	GCCAAAATAAATATTGCCAAATTAGTAAGGCATACTGAACAAATTAAGCG	Distal Intergenic	22	40279361	40280898	1538	1	Osr1-201	197217				FALSE	TRUE	FALSE	FALSE	FALSE	FALSE	FALSE	FALSE	TRUE	Intergenic_downstream	4	11	ENSPEMG00000008344	ENSPEMG00000008344.2	22	102913090	mapped to different genes
cg11662147	Tardbp	Tardbp_Intergenic_upstream	2	165654761	165654810	50	-	165654809	165654810	TACGGGTGCCCCTGGGCACACTTAACCCAGGGCAATGAATAGTTATTGCG	Distal Intergenic	2	165691661	165698401	6741	1	Tardbp-201	-36900				FALSE	TRUE	FALSE	FALSE	FALSE	FALSE	FALSE	FALSE	TRUE	Intergenic_upstream	20	20	ENSPEMG00000015154	ENSPEMG00000015154.2	2	102905969	mapped to different genes
cg11741231	Psmd7	Psmd7_Intergenic_upstream	5	36377930	36377979	50	-	36377978	36377979	GGAGCAAAATTTGAACTTAATATTCCATGAAATAAGCCATTGTAATCACG	Distal Intergenic	5	36004121	36012113	7993	2	Psmd7-201	-365866				FALSE	TRUE	FALSE	FALSE	FALSE	FALSE	FALSE	FALSE	TRUE	Intergenic_upstream	24	24	ENSPEMG00000000353	ENSPEMG00000000353.2	5	102913675	mapped to different genes
cg11771679	Dennd5b	Dennd5b_Exon	3	160293070	160293119	50	-	160293070	160293071	CGGACTGTAACTTTGGAAAGAACCCCTGCTCATATTTGCCTTGACCAATT	Exon (Dennd5b-201/Dennd5b, exon 7 of 21)	3	160244054	160378293	134240	2	Dennd5b-201	85174	Dennd5b-201	Dennd5b	0	TRUE	FALSE	FALSE	FALSE	FALSE	TRUE	FALSE	FALSE	FALSE	Exon	2	3	ENSPEMG00000011023	ENSPEMG00000011023.2	3		conserved gene and region
cg11861092	Nfix	Nfix_Exon	5	20381951	20382000	50	+	20381951	20381952	CGGACAATCAGATAGTTCAAACCAGCAAGGAGATGCGGACATCAAACCAC	Exon (Nfix-201/Nfix, exon 3 of 11)	5	20334844	20401173	66330	1	Nfix-201	47107	Nfix-201	Nfix	0	TRUE	FALSE	FALSE	FALSE	FALSE	TRUE	FALSE	FALSE	FALSE	Exon	25	44	ENSPEMG00000011765	ENSPEMG00000011765.2	5	102905866	conserved gene but different region
cg11948733	Ypel3	Ypel3_Exon	1	117750662	117750711	50	-	117750662	117750663	CGCCATGGTGCGGATTTCAAAGCCCAAGACGTTTCAGGCCTACTTGGATG	Promoter (<=1kb)	1	117750666	117753142	2477	1	Ypel3-201	0	Gdpd3-201;Ypel3-201;Tbx6-201;Tbx6-202	Gdpd3;Ypel3;Tbx6;Tbx6	12206;0;-3789;-3789	TRUE	FALSE	TRUE	FALSE	FALSE	TRUE	FALSE	FALSE	FALSE	Exon	4	4	ENSPEMG00000027115	ENSPEMG00000027115.1	1	102923798	conserved gene but different region	1	117750622	117750800	179	*	179	13	0.653631	0.694627	0.0726257	5.55183e-08
cg11977096	Lmo4	Lmo4_Intergenic_upstream	6	119515046	119515095	50	+	119515046	119515047	CGTACAGCACTGCTAATTATTTGCTCATTATGTGTGGTTAACTGATGAAT	Distal Intergenic	6	119321795	119334244	12450	2	Lmo4-201	-180802				FALSE	TRUE	FALSE	FALSE	FALSE	FALSE	FALSE	FALSE	TRUE	Intergenic_upstream	16	93	ENSPEMG00000020893	ENSPEMG00000020893.2	6	102929048	mapped to different genes
cg12094196	Clock	Clock_Exon	10	69238142	69238191	50	-	69238190	69238191	AATTGTGTAAACTCTTCATTACTAAGGAATGTAGGTTTCCAGTCCTGTCG	Exon (Clock-201/Clock, exon 4 of 20)	10	69200906	69244897	43992	2	Clock-201	6706	Clock-201	Clock	0	TRUE	FALSE	FALSE	FALSE	FALSE	TRUE	FALSE	FALSE	FALSE	Exon	2	2	ENSPEMG00000014058	ENSPEMG00000014058.2	10	102903307	conserved gene and region
cg12138490	Them7	Them7_Intron	4	80623731	80623780	50	-	80623779	80623780	TTTCTATATTTCAAAGCTTTGTGGTAAATAATCAATTCAAACCAGCACCG	Intron (Them7-201/Them7, intron 2 of 2)	4	80554592	80669157	114566	1	Them7-201	69139	Them7-201	Them7	0	TRUE	FALSE	FALSE	FALSE	FALSE	FALSE	TRUE	FALSE	FALSE	Intron	7	7	ENSPEMG00000010578	ENSPEMG00000010578.2	4		mapped to different genes
cg12188650	Ccs	Ccs_Intron	1	138067017	138067066	50	+	138067065	138067066	CTTGCCCATCAAAGCCACCAGTGCTGTTGCCAAAAGCCTGCTGGTAGTCG	Intron (NA, intron 1 of 3)	1	138086589	138099681	13093	2	Ccs-201	32615				TRUE	FALSE	FALSE	FALSE	FALSE	FALSE	TRUE	FALSE	FALSE	Intron	15	30	ENSPEMG00000018283	ENSPEMG00000018283.2	1	102919099	mapped to different genes
cg12241489	gene:ENSPEMG00000029575	gene:ENSPEMG00000029575_Intron	10	5519092	5519141	50	-	5519140	5519141	TAGCAGGCCTGGATGCAATTTTCCGTAACTTTTTATTATTCATAAGATCG	Intron (transcript:ENSPEMT00000035124/gene:ENSPEMG00000029575, intron 15 of 15)	10	5397502	5544045	146544	1	transcript:ENSPEMT00000035124	121590	transcript:ENSPEMT00000035124	gene:ENSPEMG00000029575	0	TRUE	FALSE	FALSE	FALSE	FALSE	FALSE	TRUE	FALSE	FALSE	Intron	27	87					mapped to different genes
cg12315430	Sf3b1	Sf3b1_Exon	13	56397821	56397870	50	+	56397821	56397822	CGAGAAATTCAAGGCAAGAAGGCAGCTCTTGATGAAGCTCAAGGAGTGGG	Exon (Sf3b1-202/Sf3b1, exon 2 of 5)	13	56396514	56435354	38841	1	Sf3b1-201	1307	Sf3b1-201;Sf3b1-202	Sf3b1;Sf3b1	0;0	TRUE	FALSE	FALSE	FALSE	FALSE	TRUE	FALSE	FALSE	FALSE	Exon	7	7	ENSPEMG00000010699	ENSPEMG00000010699.2	13		conserved gene and region
cg12321152	Cnot9	Cnot9_Exon	13	37429591	37429640	50	+	37429639	37429640	TCGGTGACCTGGCCCTCTTGCAGGTTCTTCACCAGTTGTGCAAGCCAGCG	Exon (Cnot9-201/Cnot9, exon 8 of 8)	13	37429560	37448924	19365	2	Cnot9-201	19284	Cnot9-201	Cnot9	0	TRUE	FALSE	FALSE	FALSE	FALSE	TRUE	FALSE	FALSE	FALSE	Exon	4	4	ENSPEMG00000014045	ENSPEMG00000014045.2	13	102912829	mapped to different genes
cg12426907	Reps1	Reps1_Exon	16	37262575	37262624	50	+	37262575	37262576	CGTTTAGATCAGGCTGAATGGTTTTAAACTGATTTACATAATACTGTCTT	Exon (Reps1-201/Reps1, exon 6 of 20)	16	37231489	37306179	74691	2	Reps1-201	43555	Reps1-201;Reps1-202;Reps1-203	Reps1;Reps1;Reps1	0;0;0	TRUE	FALSE	FALSE	FALSE	FALSE	TRUE	FALSE	FALSE	FALSE	Exon	4	4	ENSPEMG00000013329	ENSPEMG00000013329.2	16	102920024	conserved gene and region
cg12460432	Foxo6	Foxo6_Intergenic_upstream	2	135840602	135840651	50	+	135840650	135840651	TAAAGATTATGGGCCTTGCAAATACATAACATTTTACTGCCTTGCAGACG	Distal Intergenic	2	135772168	135791592	19425	2	Foxo6-201	-49010				FALSE	TRUE	FALSE	FALSE	FALSE	FALSE	FALSE	FALSE	TRUE	Intergenic_upstream	9	40	ENSPEMG00000026784	ENSPEMG00000026784.1	2		conserved gene but different region
cg12583945	Hnrnpk	Hnrnpk_Intron	5	133763963	133764012	50	+	133763963	133763964	CGTTTGGCAACGAGCACATTTTTGGGCATAGCCAACCAGGGTTTTCACAT	Intron (Hnrnpk-201/Hnrnpk, intron 3 of 14)	5	133758350	133766455	8106	2	Hnrnpk-201	2443	Hnrnpk-201;Hnrnpk-202;Hnrnpk-203	Hnrnpk;Hnrnpk;Hnrnpk	0;0;0	TRUE	FALSE	FALSE	FALSE	FALSE	FALSE	TRUE	FALSE	FALSE	Intron	14	19	ENSPEMG00000012825	ENSPEMG00000012825.2	5	102912581	conserved gene but different region
cg12585939	Gm765	Gm765_Intergenic_upstream	3	113211567	113211616	50	+	113211567	113211568	CGTCTGTTCTGAGAGAGGAAAAACTGTTGACATTTCTTTGAAGTGTAATC	Distal Intergenic	3	112754374	112862584	108211	2	Gm765-201	-348983				FALSE	TRUE	FALSE	FALSE	FALSE	FALSE	FALSE	FALSE	TRUE	Intergenic_upstream	8	12	ENSPEMG00000002945	ENSPEMG00000002945.2	3	102927273	mapped to different genes
cg12811128	Psd	Psd_Exon	1	177435972	177436021	50	-	177436020	177436021	TGGGGTTGGGGTCGGCCAACTCAGACAGAGAGCGTCTCAGCTCCTCCTCG	Exon (Psd-202/Psd, exon 3 of 8)	1	177433944	177446481	12538	2	Psd-201	10460	Nfkb2-201;Psd-201;Psd-202	Nfkb2;Psd;Psd	8625;0;0	TRUE	FALSE	FALSE	FALSE	FALSE	TRUE	FALSE	FALSE	FALSE	Exon	4	6	ENSPEMG00000010757	ENSPEMG00000010757.2	1		conserved gene and region
cg13026754	Fam181a	Fam181a_Promoter	14	72145641	72145690	50	-	72145641	72145642	CGGTGACAGTAGCCAAGTGTGCAAACTTGTCCCATTGTCCGCAGGCCAGG	Promoter (1-2kb)	14	72147467	72148345	879	1	Fam181a-201	-1826	Fam181a-201	Fam181a	-1777	FALSE	TRUE	TRUE	FALSE	FALSE	FALSE	FALSE	FALSE	FALSE	Promoter	9	9	ENSPEMG00000008785	ENSPEMG00000008785.2	14	102908598	mapped to different genes
cg13090160	Fancc	Fancc_Intron	5	137634855	137634904	50	-	137634855	137634856	CGCTTTGTTCACAGTGGCTAAGTTCTGCACCTGAAGAGAAGGTGAGATGG	Intron (Fancc-201/Fancc, intron 12 of 12)	5	137614839	137760025	145187	2	Fancc-201	125121	Aopep-201;Fancc-201	Aopep;Fancc	0;0	TRUE	FALSE	FALSE	FALSE	FALSE	FALSE	TRUE	FALSE	FALSE	Intron	3	6	ENSPEMG00000022299	ENSPEMG00000022299.2	5		mapped to different genes
cg13094532	Lrmda	Lrmda_Intron	9	34140534	34140583	50	-	34140534	34140535	CGCAGGACAAAGCCAATCAACATCAGATGCCACCAAGATGGACCTACTGC	Intron (Lrmda-201/Lrmda, intron 2 of 6)	9	33308817	34340528	1031712	2	Lrmda-201	199945	Lrmda-201	Lrmda	0	TRUE	FALSE	FALSE	FALSE	FALSE	FALSE	TRUE	FALSE	FALSE	Intron	152	152	ENSPEMG00000015468	ENSPEMG00000015468.2	9	102922789	conserved gene and region	9	34140460	34140535	76	*	76	8	0.565789	1.37557	0.105263	2.95847e-06
cg13102197	Ttc32	Ttc32_Intergenic_downstream	22	39888131	39888180	50	-	39888179	39888180	TCAAAACAGATTTCACAATCACTTTATCCAATTTTGGACGGCTTAATTCG	Distal Intergenic	22	39787197	39793148	5952	1	Ttc32-201	100983				FALSE	TRUE	FALSE	FALSE	FALSE	FALSE	FALSE	FALSE	TRUE	Intergenic_downstream	4	4	ENSPEMG00000027871	ENSPEMG00000027871.1	22	102912777	mapped to different genes
cg13145648	Snx17	Snx17_Exon	22	34552854	34552903	50	+	34552902	34552903	CCTCACAGTTATTGGGACTCTGCCTATGATGACGATGTCATGGAGAACCG	Exon (Snx17-201/Snx17, exon 8 of 15)	22	34549692	34554747	5056	1	Snx17-201	3162	Eif2b4-202;Eif2b4-201;Snx17-201;Zfp513-201	Eif2b4;Eif2b4;Snx17;Zfp513	-3593;-3546;0;0	TRUE	FALSE	FALSE	FALSE	FALSE	TRUE	TRUE	FALSE	FALSE	Exon	4	4	ENSPEMG00000004178	ENSPEMG00000004178.2	22		conserved gene but different region
cg13149200	Smarca4	Smarca4_Exon	7	17490211	17490260	50	+	17490211	17490212	CGACTTGGAGGAGCCACCTCTAAAGGTGAGAGGGGTAGTTCAGTCTCCAT	Exon (Gm27373-201/Gm27373-201, exon 1 of 1)	7	17438168	17515570	77403	1	Smarca4-201	52043	Smarca4-201	Smarca4	0	TRUE	FALSE	FALSE	FALSE	FALSE	TRUE	TRUE	FALSE	FALSE	Exon	6	6	ENSPEMG00000020389	ENSPEMG00000020389.2	7	102904458	conserved gene but different region	7	17490153	17490212	60	*	60	7	0.766667	0.833333	0.116667	8.50331e-06
cg13172432	Slc26a9	Slc26a9_Promoter	11	30610290	30610339	50	+	30610290	30610291	CGCTGAATGTGACCTATTGTCTTCGGGGTGGATTTAGGAAGTGCCAAGCT	Promoter (7-8kb)	11	30617440	30635002	17563	1	Slc26a9-201	-7101				FALSE	TRUE	TRUE	FALSE	FALSE	FALSE	FALSE	FALSE	FALSE	Promoter	2	2	ENSPEMG00000020888	ENSPEMG00000020888.2	11		conserved gene and region
cg13174345	Mafb	Mafb_Intergenic_downstream	4	134962684	134962733	50	+	134962732	134962733	AATATGCCCCCTGGCAGTGTTCCATAAAACTAATGATGTGGGGGAATACG	Distal Intergenic	4	135159758	135160732	975	2	Mafb-201	197999				FALSE	TRUE	FALSE	FALSE	FALSE	FALSE	FALSE	FALSE	TRUE	Intergenic_downstream	9	34	ENSPEMG00000008568	ENSPEMG00000008568.2	4		conserved gene and region
cg13182287	Rbm39	Rbm39_Exon	4	130874556	130874605	50	-	130874556	130874557	CGTTGGCACTGCTCAACTTGTTCTCATCCTAAGCAGGGTTGATAGAAGAA	Exon (Rbm39-201/Rbm39, exon 2 of 15)	4	130840131	130876445	36315	2	Rbm39-201	1840	Rbm39-201;Rbm39-202	Rbm39;Rbm39	0;0	TRUE	FALSE	FALSE	FALSE	FALSE	TRUE	TRUE	FALSE	FALSE	Exon	5	14	ENSPEMG00000021887	ENSPEMG00000021887.2	4		conserved gene but different region
cg13192954	Pdik1l	Pdik1l_Exon	2	148963114	148963163	50	+	148963162	148963163	CTCCCGTATTAGATCGTACTTTGGCTGGCTACTCACCATCTTCAAGGTCG	Promoter (<=1kb)	2	148957739	148963152	5414	2	Pdik1l-201	0	Pdik1l-201	Pdik1l	0	TRUE	FALSE	TRUE	FALSE	FALSE	TRUE	FALSE	FALSE	FALSE	Exon	8	8	ENSPEMG00000026039	ENSPEMG00000026039.1	2	102912850	conserved gene but different region
cg13383038	Eif4e3	Eif4e3_Intergenic_downstream	3	114001663	114001712	50	-	114001711	114001712	GGCTAAGTGGACACTTGATTGAATACCACTAAGACAGCTCACATCCCACG	Distal Intergenic	3	114163534	114205625	42092	2	Eif4e3-201	203962				FALSE	TRUE	FALSE	FALSE	FALSE	FALSE	FALSE	FALSE	TRUE	Intergenic_downstream	15	15	ENSPEMG00000015380	ENSPEMG00000015380.2	3		mapped to different genes
cg13517739	Pou3f2	Pou3f2_Intergenic_upstream	2	45071855	45071904	50	-	45071855	45071856	CGTTGATTGGTACAAATTAAAAGATCATTTATTAGTGATTATGCTGTATA	Distal Intergenic	2	44394082	44395413	1332	2	Pou3f2-201	-676491				FALSE	TRUE	FALSE	FALSE	FALSE	FALSE	FALSE	FALSE	TRUE	Intergenic_upstream	33	54	ENSPEMG00000002130	ENSPEMG00000002130.2	2	102904440	mapped to different genes
cg13649634	Zswim8	Zswim8_Exon	9	35683528	35683577	50	+	35683528	35683529	CGGGCTCAGCACCCCCTTGGCTGCCCCCACACAGAACTGGTGCACGTAGT	Exon (Zswim8-201/Zswim8, exon 25 of 26)	9	35683066	35698598	15533	2	Zswim8-201	15021	Ndst2-201;Zswim8-201;Zswim8-202	Ndst2;Zswim8;Zswim8	0;0;0	TRUE	FALSE	FALSE	FALSE	FALSE	TRUE	FALSE	FALSE	FALSE	Exon	11	14	ENSPEMG00000020835	ENSPEMG00000020835.2	9	102903526	mapped to different genes
cg13666700	Sclt1	Sclt1_Intergenic_upstream	6	2836143	2836192	50	+	2836191	2836192	CAAAAGTGCTCCATTAACAGTGTGAGTCTTTTATTTAGGTAATTCACACG	Distal Intergenic	6	2436831	2544459	107629	2	Sclt1-201	-291684				FALSE	TRUE	FALSE	FALSE	FALSE	FALSE	FALSE	FALSE	TRUE	Intergenic_upstream	2	2	ENSPEMG00000012760	ENSPEMG00000012760.2	6	102923854	mapped to different genes
cg13683938	Btbd18	Btbd18_Exon	4	63897935	63897984	50	-	63897935	63897936	CGGTTTGTGGGCGATGCTGACCTTGAAAGACAGAAATTTTCAGATTTGAA	Exon (NA, exon 2 of 4)	4	63852036	63857978	5943	2	Btbd18-201	-40006				TRUE	FALSE	FALSE	FALSE	FALSE	TRUE	FALSE	FALSE	FALSE	Exon	4	4	ENSPEMG00000023753	ENSPEMG00000023753.2	4	102904163	mapped to different genes
cg13692504	Dysf	Dysf_Intergenic_downstream	3	98595546	98595595	50	-	98595594	98595595	CTTGGTGCCAAAGATTATTCAGTTATCAGGAATGTGTGTTTAAGTGGCCG	Distal Intergenic	3	98362863	98555595	192733	1	Dysf-203	232732				FALSE	TRUE	FALSE	FALSE	FALSE	FALSE	FALSE	FALSE	TRUE	Intergenic_downstream	4	13	ENSPEMG00000008372	ENSPEMG00000008372.2	3	102919834	conserved gene and region
cg13753818	Wdr26	Wdr26_Exon	11	78742575	78742624	50	+	78742575	78742576	CGTTTGAGAGATTTCAAGTGCGCCTCTTACCACAATAGCATGAGGAGAAT	Exon (Wdr26-201/Wdr26, exon 3 of 14)	11	78703088	78744959	41872	2	Wdr26-201	2335	Wdr26-201	Wdr26	0	TRUE	FALSE	FALSE	FALSE	FALSE	TRUE	FALSE	FALSE	FALSE	Exon	1	2	ENSPEMG00000010249	ENSPEMG00000010249.2	11		conserved gene and region
cg13766016
cg13832595	Ythdc1	Ythdc1_Exon	10	78548724	78548773	50	+	78548772	78548773	TCAATCCTTGGTTTCTTTCTGCTGTTATGAATATCATAATCTTCTGGTCG	Exon (Ythdc1-201/Ythdc1, exon 12 of 17)	10	78543516	78574887	31372	2	Ythdc1-201	26114	Ythdc1-201;Ythdc1-202	Ythdc1;Ythdc1	0;0	TRUE	FALSE	FALSE	FALSE	FALSE	TRUE	FALSE	FALSE	FALSE	Exon	10	17	ENSPEMG00000013850	ENSPEMG00000013850.2	10		conserved gene and region
cg13932426	Esrrg	Esrrg_Intron	11	85788908	85788957	50	+	85788908	85788909	CGAGCCATCAGCCTTGATAATGGCTGTAAAATTTCATAATTACATGGCCT	Intron (Esrrg-201/Esrrg, intron 5 of 6)	11	85596148	85812691	216544	1	Esrrg-201	192760	Esrrg-201	Esrrg	0	TRUE	FALSE	FALSE	FALSE	FALSE	FALSE	TRUE	FALSE	FALSE	Intron	38	56	ENSPEMG00000024753	ENSPEMG00000024753.1	11	102928467	conserved gene and region
cg13995516
cg14033937	Dscam	Dscam_Exon	12	80087546	80087595	50	-	80087594	80087595	CCTGGGATTCTGCTCAGAGAACCAAAGATGTTTCCCCTCAGCTGAACTCG	Exon (Dscam-201/Dscam, exon 15 of 33)	12	79616323	80208296	591974	1	Dscam-201	471223	Dscam-201	Dscam	0	TRUE	FALSE	FALSE	FALSE	FALSE	TRUE	FALSE	FALSE	FALSE	Exon	12	12	ENSPEMG00000013979	ENSPEMG00000013979.2	12	102912894	conserved gene and region
cg14106853	Des	Des_Exon	13	36666954	36667003	50	+	36666954	36666955	CGCAGGTGTAGGACTGGATCTGGTGTCGGTATTCCATCATCTCCTGCTTG	Exon (Des-201/Des, exon 5 of 9)	13	36663073	36669555	6483	2	Des-201	2552	Des-201	Des	0	TRUE	FALSE	FALSE	FALSE	FALSE	TRUE	FALSE	FALSE	FALSE	Exon	1	1	ENSPEMG00000015483	ENSPEMG00000015483.2	13	102926060	conserved gene and region
cg14133125	Ap1g1	Ap1g1_Intron	5	38287267	38287316	50	-	38287267	38287268	CGTATCTGTCCCTAATGCTTGCTTTGTATGTTTTGTTCCTGTTGTCTGTT	Intron (Ap1g1-201/Ap1g1, intron 5 of 22)	5	38261192	38318824	57633	1	Ap1g1-201	26075	Ap1g1-201;Ap1g1-202	Ap1g1;Ap1g1	0;0	TRUE	FALSE	FALSE	FALSE	FALSE	FALSE	TRUE	FALSE	FALSE	Intron	1	14	ENSPEMG00000011828	ENSPEMG00000011828.2	5	102909247	conserved gene and region
cg14306227	Ralgapa1	Ralgapa1_Exon	14	15336307	15336356	50	-	15336307	15336308	CGAAGTAGCAGCACTTCTGACATCTTGGAACCATTCACTGTTGAACGAGC	Exon (Ralgapa1-202/Ralgapa1, exon 18 of 41)	14	15233980	15448279	214300	1	Ralgapa1-201	102327	Ralgapa1-201;Ralgapa1-202	Ralgapa1;Ralgapa1	0;0	TRUE	FALSE	FALSE	FALSE	FALSE	TRUE	FALSE	FALSE	FALSE	Exon	8	15	ENSPEMG00000019396	ENSPEMG00000019396.2	14		conserved gene and region
cg14346040	Nr1d1	Nr1d1_Exon	8	84093559	84093608	50	+	84093607	84093608	GCAGGCTGTAGGTGGTGCGGCTTAGGAACATCACTGTCTGGTCCTTCACG	Exon (Nr1d1-201/Nr1d1, exon 7 of 8)	8	84092584	84099396	6813	2	Nr1d1-201	5788	Thra-201;Nr1d1-201	Thra;Nr1d1	0;0	TRUE	FALSE	FALSE	FALSE	FALSE	TRUE	FALSE	FALSE	FALSE	Exon	1	4	ENSPEMG00000015608	ENSPEMG00000015608.2	8		conserved gene and region
cg14427818	Dpyd	Dpyd_Intergenic_upstream	6	93313631	93313680	50	+	93313679	93313680	AGTAAATCCAATAATATTTCTGACAGAATTGATTACAATAATGTCAAACG	Distal Intergenic	6	93499285	94355777	856493	1	Dpyd-201	-185605				FALSE	TRUE	FALSE	FALSE	FALSE	FALSE	FALSE	FALSE	TRUE	Intergenic_upstream	8	29	ENSPEMG00000012380	ENSPEMG00000012380.2	6	102921529	mapped to different genes
cg14444723	Casz1	Casz1_Intergenic_upstream	2	165526849	165526898	50	-	165526849	165526850	CGTTTGACACGATGCAGGAGGATGCTAAGTACTTAAGCGCTAATTAATTA	Distal Intergenic	2	165365748	165416190	50443	2	Casz1-201	-110708				FALSE	TRUE	FALSE	FALSE	FALSE	FALSE	FALSE	FALSE	TRUE	Intergenic_upstream	46	117	ENSPEMG00000012351	ENSPEMG00000012351.2	2		mapped to different genes
cg14553781	Gria4	Gria4_Exon	7	9075758	9075807	50	-	9075758	9075759	CGCCCAAGGGTTCCTCATTAAGGTGGGTGGAATAGTATAACAATATAACA	Exon (Gria4-201/Gria4, exon 13 of 16)	7	8734618	9115667	381050	1	Gria4-201	341140	Gria4-201;Gria4-202	Gria4;Gria4	0;0	TRUE	FALSE	FALSE	FALSE	FALSE	TRUE	TRUE	FALSE	FALSE	Exon	16	18	ENSPEMG00000005300	ENSPEMG00000005300.2	7	102927536	conserved gene and region
cg14639087	Ccnl1	Ccnl1_Intron	6	44853253	44853302	50	+	44853301	44853302	AGAACTAGAAGATGCTGCCAGATGGATATGGACCACTTCAGTGAATCTCG	Intron (Ccnl1-201/Ccnl1, intron 5 of 10)	6	44849473	44861914	12442	2	Ccnl1-201	8612	Ccnl1-201	Ccnl1	0	TRUE	FALSE	FALSE	FALSE	FALSE	FALSE	TRUE	FALSE	FALSE	Intron	2	7	ENSPEMG00000000691	ENSPEMG00000000691.2	6		conserved gene but different region
cg14642039	Nmbr	Nmbr_Intergenic_downstream	16	39090462	39090511	50	+	39090462	39090463	CGATGTTTAGGACATACAAACAAGAGGTGTGTCTCCAACTAGTTGAAAGA	Distal Intergenic	16	39997936	40008253	10318	2	Nmbr-201	917742				FALSE	TRUE	FALSE	FALSE	FALSE	FALSE	FALSE	FALSE	TRUE	Intergenic_downstream	3	3	ENSPEMG00000028035	ENSPEMG00000028035.1	16		mapped to different genes
cg14677492	Foxp1	Foxp1_Intron	3	113494243	113494292	50	+	113494243	113494244	CGGAAAAACAAGATCATTCTGGATTTATATCTGTAAGTATGGGATTTCCT	Intron (Foxp1-201/Foxp1, intron 7 of 15)	3	113452246	113688974	236729	2	Foxp1-201	194682	Foxp1-201	Foxp1	0	TRUE	FALSE	FALSE	FALSE	FALSE	FALSE	TRUE	FALSE	FALSE	Intron	48	88	ENSPEMG00000010742	ENSPEMG00000010742.2	3	102928181	mapped to different genes
cg14856567	Enoph1	Enoph1_Promoter	10	90185404	90185453	50	+	90185404	90185405	CGTGCGACCCCCAGAGATAGACGTGGTCAGGGTGACACACGGCCTGCAAT	Promoter (4-5kb)	10	90190335	90237402	47068	1	Enoph1-201	-4882	Enoph1-201	Enoph1	0	FALSE	TRUE	TRUE	FALSE	FALSE	FALSE	FALSE	FALSE	FALSE	Promoter	8	9	ENSPEMG00000006785	ENSPEMG00000006785.2	10		mapped to different genes	10	90185369	90185469	101	*	101	9	0.613861	0.94589	0.0891089	2.18445e-06
cg14890027	Ubr4	Ubr4_Exon	2	154383034	154383083	50	-	154383082	154383083	GAGTTCTTTAGAAGCCCTGGAAAGCTGCTTTGCCGTTGGCCCAATCATCG	Exon (Ubr4-201/Ubr4, exon 50 of 106)	2	154325135	154441130	115996	1	Ubr4-201	57899	Ubr4-201;Ubr4-202	Ubr4;Ubr4	0;0	TRUE	FALSE	FALSE	FALSE	FALSE	TRUE	FALSE	FALSE	FALSE	Exon	10	10	ENSPEMG00000019143	ENSPEMG00000019143.2	2		conserved gene and region
cg14998177	Tenm2	Tenm2_Intergenic_upstream	8	20990158	20990207	50	+	20990206	20990207	TAGCCAAATTATCTCAGTGCCCAACTTGTAAGAGGCTGCAATAATACTCG	Distal Intergenic	8	19914805	20860789	945985	2	Tenm2-201	-129369				FALSE	TRUE	FALSE	FALSE	FALSE	FALSE	FALSE	FALSE	TRUE	Intergenic_upstream	30	94	ENSPEMG00000018309	ENSPEMG00000018309.2	8	102916984	mapped to different genes
cg15234261	Spry4	Spry4_Promoter	19	28632704	28632753	50	+	28632704	28632705	CGGAAACTGCTTGGTTCAAATTTAGAAAGTGCACATTGTTTTCTATTAGA	Promoter (1-2kb)	19	28630344	28631249	906	2	Spry4-201	-1455	Spry4-201	Spry4	-1455	FALSE	TRUE	TRUE	FALSE	FALSE	FALSE	FALSE	FALSE	FALSE	Promoter	1	4	ENSPEMG00000028288	ENSPEMG00000028288.1	19	102924418	conserved gene but different region
cg15363953	Casz1	Casz1_Promoter	2	165420379	165420428	50	+	165420379	165420380	CGATGCCAGGGGTCCCGGTAATCAAATAAAATTGAAAATCATCTTCCCAT	Promoter (4-5kb)	2	165365748	165416190	50443	2	Casz1-201	-4189	Casz1-201	Casz1	0	FALSE	TRUE	TRUE	FALSE	FALSE	FALSE	FALSE	FALSE	FALSE	Promoter	10	117	ENSPEMG00000012351	ENSPEMG00000012351.2	2		mapped to different genes
cg15383435	Cpeb2	Cpeb2_Intergenic_upstream	10	37751146	37751195	50	+	37751194	37751195	GCCCTACTATCACCTGCTTTGGCCTGACAGATTATGCCATCTGGGCCACG	Distal Intergenic	10	37882623	37938159	55537	1	Cpeb2-201	-131428				FALSE	TRUE	FALSE	FALSE	FALSE	FALSE	FALSE	FALSE	TRUE	Intergenic_upstream	3	13	ENSPEMG00000024159	ENSPEMG00000024159.2	10		mapped to different genes
cg15403104	Dpyd	Dpyd_Intron	6	94285235	94285284	50	-	94285235	94285236	CGAACTTGGAATGAATTATTATACAACAAAGAGGCTGCTGTCATGCAGAA	Intron (Dpyd-201/Dpyd, intron 20 of 22)	6	93499285	94355777	856493	1	Dpyd-201	785950	Dpyd-201	Dpyd	0	TRUE	FALSE	FALSE	FALSE	FALSE	FALSE	TRUE	FALSE	FALSE	Intron	12	29	ENSPEMG00000012380	ENSPEMG00000012380.2	6	102921529	mapped to different genes
cg15597792	Scube3	Scube3_Exon	21	5265667	5265716	50	+	5265667	5265668	CGACCTTTGCCCTGGGAGTGATGCCCACGGGCCTCTTGGAGCCACCAACG	Exon (Scube3-201/Scube3, exon 17 of 23)	21	5241574	5271411	29838	1	Scube3-201	24093	Scube3-201;Scube3-202;Scube3-203	Scube3;Scube3;Scube3	0;0;0	TRUE	FALSE	FALSE	FALSE	FALSE	TRUE	TRUE	FALSE	FALSE	Exon	6	7	ENSPEMG00000010616	ENSPEMG00000010616.2	21		conserved gene and region
cg15667750	Ltbp1	Ltbp1_Intron	22	28911109	28911158	50	+	28911109	28911110	CGACCCCTGGAAATGTTTTAGGCATGCGGCATGTCTGAAAACATCTGTCT	Intron (Ltbp1-201/Ltbp1, intron 4 of 33)	22	28689006	29087166	398161	2	Ltbp1-201	176008	Ltbp1-201	Ltbp1	0	TRUE	FALSE	FALSE	FALSE	FALSE	FALSE	TRUE	FALSE	FALSE	Intron	4	9	ENSPEMG00000020317	ENSPEMG00000020317.2	22	102918294	conserved gene and region
cg15693666	Grik2	Grik2_Exon	16	2109632	2109681	50	-	2109680	2109681	GGATAGTGGGAGGCATTTGGTGGTTTTTCACACTTATCATCATTTCTTCG	Exon (Grik2-203/Grik2, exon 13 of 16)	16	1617939	2221372	603434	1	Grik2-201	491693	Grik2-201;Grik2-202;Grik2-203	Grik2;Grik2;Grik2	0;0;0	TRUE	FALSE	FALSE	FALSE	FALSE	TRUE	FALSE	FALSE	FALSE	Exon	8	13	ENSPEMG00000016459	ENSPEMG00000016459.2	16	102924557	conserved gene and region
cg15702573
cg15711227	Gk2	Gk2_Intergenic_upstream	10	87716695	87716744	50	+	87716695	87716696	CGACAGCCTAAGGTTTAAATGATTAGTAACAGGTTTTTGAGTGATTTTCC	Distal Intergenic	10	87614279	87615943	1665	2	Gk2-201	-100752				FALSE	TRUE	FALSE	FALSE	FALSE	FALSE	FALSE	FALSE	TRUE	Intergenic_upstream	11	13	ENSPEMG00000004823	ENSPEMG00000004823.2	10	102903685	mapped to different genes
cg15726426	Kcna3	Kcna3_Exon	6	82970112	82970161	50	-	82970160	82970161	GAGGAGATCCGCTTCTACCAGCTGGGCGAGGAGGCCATGGAGAAGTTCCG	Promoter (<=1kb)	6	82969169	82971296	2128	1	Kcna3-201	943	Kcna3-201	Kcna3	0	TRUE	FALSE	TRUE	FALSE	FALSE	TRUE	FALSE	FALSE	FALSE	Exon	1	2	ENSPEMG00000012121	ENSPEMG00000012121.2	6		conserved gene and region	6	82969817	82970288	472	*	472	54	0.673729	1.01219	0.114407	2.21995e-42
cg15746205	Ewsr1	Ewsr1_Exon	10	24968647	24968696	50	-	24968647	24968648	CGTGGAAACTTTTTAACATGCTTTGTCGCATTTATATGCTACAGGTTACA	Exon (Ewsr1-204/Ewsr1, exon 9 of 9)	10	24950031	24977257	27227	1	Ewsr1-201	18616	Ewsr1-201;Ewsr1-202;Ewsr1-203;Ewsr1-204	Ewsr1;Ewsr1;Ewsr1;Ewsr1	0;0;0;0	TRUE	FALSE	FALSE	FALSE	FALSE	TRUE	TRUE	FALSE	FALSE	Exon	6	8	ENSPEMG00000018724	ENSPEMG00000018724.2	10	102919960	conserved gene and region
cg15870367	Adamtsl1	Adamtsl1_Intergenic_upstream	2	103586042	103586091	50	+	103586090	103586091	TCCTATTGAACATCTTTTTTGCATTAATTTAGTGATATTTCTCACTGACG	Distal Intergenic	2	103929923	104310831	380909	1	Adamtsl1-201	-343832				FALSE	TRUE	FALSE	FALSE	FALSE	FALSE	FALSE	FALSE	TRUE	Intergenic_upstream	1	10	ENSPEMG00000005320	ENSPEMG00000005320.2	2		conserved gene but different region
cg15879584	Klf9	Klf9_Intron	1	155128377	155128426	50	-	155128377	155128378	CGTAAATTAGTGCCTAGTAATTGGTACAAAGGCACTTTCTGTTTCTATGC	Intron (Klf9-201/Klf9, intron 1 of 1)	1	155123186	155146934	23749	1	Klf9-201	5191	Klf9-201	Klf9	0	TRUE	FALSE	FALSE	FALSE	FALSE	FALSE	TRUE	FALSE	FALSE	Intron	2	13	ENSPEMG00000031011	ENSPEMG00000031011.1	1	102914464	conserved gene and region
cg15881757	Ebf1	Ebf1_Intron	8	28226088	28226137	50	+	28226088	28226089	CGGGCCTGCTTAGCTGCTGAGCTGAAATTACATCTTTGTAATTTGTTCAC	Intron (Ebf1-201/Ebf1, intron 4 of 15)	8	28217187	28605430	388244	1	Ebf1-201	8901	Ebf1-201	Ebf1	0	TRUE	FALSE	FALSE	FALSE	FALSE	FALSE	TRUE	FALSE	FALSE	Intron	64	82	ENSPEMG00000022652	ENSPEMG00000022652.2	8		conserved gene and region
cg15883101	Ago3	Ago3_Exon	2	140779751	140779800	50	+	140779799	140779800	TTTTCTTACGTTTGATGACTGGCAGGCCTCCTTGTTACATTACAAACACG	Exon (Ago3-201/Ago3, exon 7 of 19)	2	140744207	140843784	99578	2	Ago3-201	63984	Ago3-201	Ago3	0	TRUE	FALSE	FALSE	FALSE	FALSE	TRUE	TRUE	FALSE	FALSE	Exon	7	10	ENSPEMG00000024271	ENSPEMG00000024271.2	2		conserved gene but different region
cg16029138	Mtarc1	Mtarc1_Intergenic_downstream	11	82303028	82303077	50	-	82303028	82303029	CGAGATCTGTTTGACCAATACATTTATATTTATGATGACTGAGGGCAGAT	Distal Intergenic	11	82310198	82337231	27034	2	Mtarc1-201	34203				FALSE	TRUE	FALSE	FALSE	FALSE	FALSE	FALSE	FALSE	TRUE	Intergenic_downstream	1	1	ENSPEMG00000022917	ENSPEMG00000022917.2	11		conserved gene but different region
cg16044855	Npepps	Npepps_Exon	8	82527465	82527514	50	-	82527513	82527514	TCTAACGCAAATTTTCCTTGCTCTGCTTTGCCAACAGGAGTGTAAACACG	Exon (Npepps-201/Npepps, exon 6 of 23)	8	82489726	82580355	90630	2	Npepps-201	52841	Npepps-201	Npepps	0	TRUE	FALSE	FALSE	FALSE	FALSE	TRUE	FALSE	FALSE	FALSE	Exon	6	6	ENSPEMG00000012220	ENSPEMG00000012220.2	8		conserved gene but different region
cg16105536	Tbc1d5	Tbc1d5_Intergenic_upstream	21	66685464	66685513	50	-	66685512	66685513	AAATTTTCAAACCCAGCTGCCAAATTACACATATAATTACTGCATTTGCG	Distal Intergenic	21	66999331	67287541	288211	1	Tbc1d5-202	-313867				FALSE	TRUE	FALSE	FALSE	FALSE	FALSE	FALSE	FALSE	TRUE	Intergenic_upstream	23	30	ENSPEMG00000019337	ENSPEMG00000019337.2	21		conserved gene but different region
cg16159306	Zdhhc17	Zdhhc17_Intron	18	27336310	27336359	50	+	27336310	27336311	CGGTCCAGCTGAGCATCCCTTCCACTAGAGGGCCATGTGACACCTAAGGA	Intron (Zdhhc17-201/Zdhhc17, intron 7 of 16)	18	27313274	27383469	70196	2	Zdhhc17-201	47110	Zdhhc17-201	Zdhhc17	0	TRUE	FALSE	FALSE	FALSE	FALSE	FALSE	TRUE	FALSE	FALSE	Intron	1	4	ENSPEMG00000011257	ENSPEMG00000011257.2	18	102909355	conserved gene but different region
cg16280875	Numb	Numb_Exon	14	53611536	53611585	50	-	53611536	53611537	CGTTTAAAGGGTGACATCTTCTGGCTAAGAGCAGGAAAACCTCGGAAAGA	Exon (Numb-201/Numb, exon 7 of 10)	14	53604866	53656753	51888	2	Numb-201	45168	Numb-201;Numb-202;Numb-203	Numb;Numb;Numb	0;0;0	TRUE	FALSE	FALSE	FALSE	FALSE	TRUE	FALSE	FALSE	FALSE	Exon	1	1	ENSPEMG00000018950	ENSPEMG00000018950.2	14	102926681	conserved gene and region
cg16332226	Dnm1	Dnm1_Exon	4	7283118	7283167	50	+	7283118	7283119	CGTGCTGTCTTTCAGAATCACTATCAGTGACCCCTGAGGAGCGTCAGCCA	Exon (Dnm1-204/Dnm1, exon 22 of 22)	4	7239401	7284655	45255	1	Dnm1-201	43717	Dnm1-201;Dnm1-202;Dnm1-203;Dnm1-204;Golga2-201;Golga2-202	Dnm1;Dnm1;Dnm1;Dnm1;Golga2;Golga2	0;0;0;0;23941;23941	TRUE	FALSE	FALSE	FALSE	FALSE	TRUE	TRUE	FALSE	FALSE	Exon	12	16	ENSPEMG00000012357	ENSPEMG00000012357.2	4	102927842	conserved gene and region
cg16384274	Srsf11	Srsf11_Exon	6	133524813	133524862	50	+	133524813	133524814	CGACTATCAAAGCTCTGTCAACGAATACAGTGTTTGTCAGATGCTGTGCC	Exon (Srsf11-201/Srsf11, exon 3 of 13)	6	133510233	133540830	30598	2	Srsf11-201	15968	Srsf11-201	Srsf11	0	TRUE	FALSE	FALSE	FALSE	FALSE	TRUE	FALSE	FALSE	FALSE	Exon	1	8	ENSPEMG00000014288	ENSPEMG00000014288.2	6	102903880	conserved gene but different region
cg16603464	Sox5	Sox5_Intron	3	155089392	155089441	50	-	155089440	155089441	ATTGGCAACAGGTCTCAGTGTTCCTGGCTTTGAGCTGTGAACAAGGGTCG	Intron (Sox5-201/Sox5, intron 3 of 14)	3	154855819	155244903	389085	2	Sox5-201	155462	Sox5-201;Sox5-202	Sox5;Sox5	0;0	TRUE	FALSE	FALSE	FALSE	FALSE	FALSE	TRUE	FALSE	FALSE	Intron	27	60	ENSPEMG00000002152	ENSPEMG00000002152.2	3	102912705	conserved gene and region
cg16632407	Pcdh9	Pcdh9_Exon	9	84396584	84396633	50	-	84396584	84396585	CGTTTACCTGTCTGGTGTGTAAGGGGCCCTTTGTCTTGAAGCCTCCTTGG	Exon (Pcdh9-202/Pcdh9, exon 1 of 4)	9	83525484	84400987	875504	2	Pcdh9-201	4354	Pcdh9-201;Pcdh9-202;Pcdh9-203	Pcdh9;Pcdh9;Pcdh9	0;0;0	TRUE	FALSE	FALSE	FALSE	FALSE	TRUE	TRUE	FALSE	FALSE	Exon	4	16	ENSPEMG00000019867	ENSPEMG00000019867.2	9	102906669	conserved gene and region
cg16781658	Acin1	Acin1_Intron	9	45599094	45599143	50	-	45599142	45599143	AGAAGGACCTTGTAATAAATAATATTCTGCACATCAAATCACTTTCACCG	Intron (Acin1-203/Acin1, intron 5 of 14)	9	45591176	45637229	46054	2	Acin1-201	38086	Gm17606-201;Acin1-201;Acin1-202;Acin1-203	Gm17606;Acin1;Acin1;Acin1	0;0;0;0	TRUE	FALSE	FALSE	FALSE	FALSE	FALSE	TRUE	FALSE	FALSE	Intron	12	27	ENSPEMG00000000765	ENSPEMG00000000765.2	9		conserved gene and region
cg16943230	Ppp4r3a	Ppp4r3a_Intron	14	69704207	69704256	50	-	69704255	69704256	TATTAATCAAGTCCTTCATGAGCAGGTAGCCAGGCAACCATGCTGACACG	Intron (Ppp4r3a-201/Ppp4r3a, intron 10 of 14)	14	69696772	69745785	49014	2	Ppp4r3a-201	41529	Ppp4r3a-201	Ppp4r3a	0	TRUE	FALSE	FALSE	FALSE	FALSE	FALSE	TRUE	FALSE	FALSE	Intron	4	10	ENSPEMG00000015313	ENSPEMG00000015313.2	14	102909022	conserved gene but different region
cg16982757	Ptpre	Ptpre_Intergenic_downstream	1	127075386	127075435	50	-	127075434	127075435	TGCCTGTGTTTGTCTTTGGCTCTCAGAAGGACAAAATTCACCATGTGGCG	Distal Intergenic	1	126742048	126775149	33102	1	Ptpre-203	333387				FALSE	TRUE	FALSE	FALSE	FALSE	FALSE	FALSE	FALSE	TRUE	Intergenic_downstream	29	29	ENSPEMG00000013794	ENSPEMG00000013794.2	1	102908582	mapped to different genes
cg17040833	Ppp4r3a	Ppp4r3a_Intron	14	69704188	69704237	50	+	69704188	69704189	CGTTAAATTGCCAATTTGCTATTAATCAAGTCCTTCATGAGCAGGTAGCC	Intron (Ppp4r3a-201/Ppp4r3a, intron 10 of 14)	14	69696772	69745785	49014	2	Ppp4r3a-201	41548	Ppp4r3a-201	Ppp4r3a	0	TRUE	FALSE	FALSE	FALSE	FALSE	FALSE	TRUE	FALSE	FALSE	Intron	4	10	ENSPEMG00000015313	ENSPEMG00000015313.2	14	102909022	conserved gene but different region
cg17058271	Auts2	Auts2_Intergenic_upstream	23	23140099	23140148	50	-	23140147	23140148	TTTTCAAAACTCACCAGATAAATATGGTACACTGAGACTTCCTGGTAACG	Distal Intergenic	23	22735713	22776713	41001	2	Auts2-201	-363435				FALSE	TRUE	FALSE	FALSE	FALSE	FALSE	FALSE	FALSE	TRUE	Intergenic_upstream	76	84	ENSPEMG00000010617	ENSPEMG00000010617.2	23		conserved gene but different region
cg17124138	Tenm2	Tenm2_Intron	8	20059111	20059160	50	+	20059111	20059112	CGCTGACTTAAGCACGAAAGTATGGATGCTTTAATTAATCCGGGGTGAAT	Intron (Tenm2-201/Tenm2, intron 9 of 28)	8	19914805	20860789	945985	2	Tenm2-201	801629	Tenm2-201	Tenm2	0	TRUE	FALSE	FALSE	FALSE	FALSE	FALSE	TRUE	FALSE	FALSE	Intron	46	94	ENSPEMG00000018309	ENSPEMG00000018309.2	8	102916984	conserved gene and region
cg17259905	Tle1	Tle1_Intergenic_upstream	2	91401460	91401509	50	-	91401508	91401509	TTAGTAAGCACTCTCTTGCAAGTGCTGTAGTGTAAACATGAGTGCCTACG	Distal Intergenic	2	90703239	90799121	95883	2	Tle1-201	-602388				FALSE	TRUE	FALSE	FALSE	FALSE	FALSE	FALSE	FALSE	TRUE	Intergenic_upstream	11	37	ENSPEMG00000009903	ENSPEMG00000009903.2	2	102925382	mapped to different genes
cg17284609.2	Plekha7	Plekha7_Intergenic_downstream	1	106731736	106731785	50	+	106731784	106731785	CTCATAAGCTCAAAAGCTGGTAGTCTAACTGGCTGCCCTAATTAGCTACG	Distal Intergenic	1	106999268	107122848	123581	2	Plekha7-202	391063				FALSE	TRUE	FALSE	FALSE	FALSE	FALSE	FALSE	FALSE	TRUE	Intergenic_downstream	45	52	ENSPEMG00000011588	ENSPEMG00000011588.2	1		mapped to different genes
cg17334475	Tle1	Tle1_Intron	2	90795944	90795993	50	+	90795992	90795993	GTGTCCAACTGTGCAACTTCATCTGATGATAATTTTTTAAGAGGCAATCG	Intron (Tle1-201/Tle1, intron 4 of 19)	2	90703239	90799121	95883	2	Tle1-201	3128	Tle1-201	Tle1	0	TRUE	FALSE	FALSE	FALSE	FALSE	FALSE	TRUE	FALSE	FALSE	Intron	10	37	ENSPEMG00000009903	ENSPEMG00000009903.2	2	102925382	conserved gene and region
cg17856858	S1pr3	S1pr3_Exon	5	126328627	126328676	50	+	126328675	126328676	TAAATTTCACAACCGCATGTACTTTTTCATTGGCAACCTGGCTCTCTGCG	Promoter (<=1kb)	5	126328427	126329557	1131	1	S1pr3-201	200	S1pr3-201	S1pr3	0	TRUE	FALSE	TRUE	FALSE	FALSE	TRUE	FALSE	FALSE	FALSE	Exon	3	3	ENSPEMG00000000430	ENSPEMG00000000430.2	5	102924735	conserved gene and region	5	126328640	126328881	242	*	242	13	0.557851	0.691429	0.053719	1.77562e-06
cg17885517	Setd2	Setd2_Intron	7	105379611	105379660	50	-	105379659	105379660	ATCACCAGCTGACCATGTGTCTCCTTTTCTCAACTCCATTTCCAACTTCG	Intron (Setd2-201/Setd2, intron 10 of 18)	7	105329087	105438816	109730	1	Setd2-201	50524	Setd2-201	Setd2	0	TRUE	FALSE	FALSE	FALSE	FALSE	FALSE	TRUE	FALSE	FALSE	Intron	2	3	ENSPEMG00000018817	ENSPEMG00000018817.2	7		conserved gene but different region
cg18088758	Exoc4	Exoc4_Intron	3	46612110	46612159	50	-	46612158	46612159	CCTCTGCATTTAAATTGAAATTTTAATTCCCTTATTGTCTTGAAAAGACG	Intron (Exoc4-202/Exoc4, intron 3 of 10)	3	46575009	47354065	779057	1	Exoc4-201	37101	Exoc4-201;Exoc4-202	Exoc4;Exoc4	0;0	TRUE	FALSE	FALSE	FALSE	FALSE	FALSE	TRUE	FALSE	FALSE	Intron	5	7	ENSPEMG00000022440	ENSPEMG00000022440.2	3	102912919	conserved gene and region
cg18099778	Pou4f1	Pou4f1_Intergenic_downstream	9	94711954	94712003	50	-	94712002	94712003	TTCAACATCCTCAGTATTTAAGAGGCAATCATAATGCATGCAAGTGGGCG	Distal Intergenic	9	94896138	94898116	1979	2	Pou4f1-201	186162				FALSE	TRUE	FALSE	FALSE	FALSE	FALSE	FALSE	FALSE	TRUE	Intergenic_downstream	23	32	ENSPEMG00000019992	ENSPEMG00000019992.2	9		mapped to different genes
cg18192106	Pax8	Pax8_Intron	4	15976675	15976724	50	-	15976675	15976676	CGTGAAATGAGATTGGTCAAGATAAAAAAGGAAAAGATTCGGTTATTTTT	Intron (Pax8-202/Pax8, intron 7 of 7)	4	15924861	15983056	58196	1	Pax8-201	51814	Pax8-201;Pax8-202	Pax8;Pax8	0;0	TRUE	FALSE	FALSE	FALSE	FALSE	FALSE	TRUE	FALSE	FALSE	Intron	1	8	ENSPEMG00000015473	ENSPEMG00000015473.2	4	102913821	mapped to different genes
cg18342348	Hoxd3	Hoxd3_Promoter	4	52032084	52032133	50	-	52032084	52032085	CGGGCTATTTTATCAGTGTGACAATTGCCCGGGTTGGTGTGATAAATCAT	Promoter (9-10kb)	4	52041307	52044322	3016	1	Hoxd3-201	-9223				FALSE	TRUE	TRUE	FALSE	FALSE	FALSE	FALSE	FALSE	FALSE	Promoter	14	40	ENSPEMG00000028862	ENSPEMG00000028862.1	4	102914586	conserved gene but different region
cg18346262	Anapc5	Anapc5_Intron	23	14157394	14157443	50	+	14157394	14157395	CGACCCAAGATAGAGATTACATGACAGAATTTGTTTTGCTCTTCAGAAAT	Intron (Anapc5-201/Anapc5, intron 9 of 16)	23	14145976	14179382	33407	2	Anapc5-201	21939	Anapc5-201	Anapc5	0	TRUE	FALSE	FALSE	FALSE	FALSE	FALSE	TRUE	FALSE	FALSE	Intron	1	6	ENSPEMG00000009169	ENSPEMG00000009169.2	23	102913448	conserved gene and region
cg18850418
cg18860518	Zfp407	Zfp407_Intron	19	74082820	74082869	50	+	74082820	74082821	CGACAGCCTGTCATCTGTTGGAGTTTATCATCTACCCACTGGTACCATTC	Intron (Zfp407-201/Zfp407, intron 3 of 7)	19	73857811	74247213	389403	2	Zfp407-201	164344	Zfp407-201	Zfp407	0	TRUE	FALSE	FALSE	FALSE	FALSE	FALSE	TRUE	FALSE	FALSE	Intron	33	34	ENSPEMG00000019754	ENSPEMG00000019754.2	19		conserved gene and region
cg18921843	Chn1	Chn1_Exon	4	50963944	50963993	50	-	50963992	50963993	TAGAGAGTAATCAAGCCATCAGTCACCAGATCGTGGATGGACTCAAAGCG	Exon (Chn1-201/Chn1, exon 6 of 13)	4	50891979	51050254	158276	2	Chn1-201	86261	Chn1-201;Chn1-202	Chn1;Chn1	0;0	TRUE	FALSE	FALSE	FALSE	FALSE	TRUE	FALSE	FALSE	FALSE	Exon	2	4	ENSPEMG00000022535	ENSPEMG00000022535.2	4		conserved gene but different region
cg19067187	Isl1	Isl1_Intergenic_downstream	15	38499218	38499267	50	-	38499218	38499219	CGTTTGATTAGTGCTACAAAAATTTAATTAGGTTGGCTAATTACTTGACA	Distal Intergenic	15	38300524	38310321	9798	1	Isl1-201	198743				FALSE	TRUE	FALSE	FALSE	FALSE	FALSE	FALSE	FALSE	TRUE	Intergenic_downstream	6	23	ENSPEMG00000019348	ENSPEMG00000019348.2	15		conserved gene but different region
cg19075845	Gm12695	Gm12695_Intergenic_upstream	2	114122778	114122827	50	-	114122778	114122779	CGGTTACAAAACAAGATAAACATTTGGAGATGCCTCAGCTGTGTTACAGA	Distal Intergenic	2	113896575	113965218	68644	2	Gm12695-201	-157609				FALSE	TRUE	FALSE	FALSE	FALSE	FALSE	FALSE	FALSE	TRUE	Intergenic_upstream	4	4	ENSPEMG00000010497	ENSPEMG00000010497.2	2	102904920	conserved gene and region
cg19112767	Msmp	Msmp_Promoter	2	63687127	63687176	50	+	63687127	63687128	CGGAGGGAGGCATTTCCTGGGGATGGTTAATCCTGTGCCCCAGCCAAACC	Promoter (<=1kb)	2	63685696	63686654	959	2	Msmp-201	-473	Rgp1-201;Msmp-201	Rgp1;Msmp	0;-473	FALSE	TRUE	TRUE	FALSE	FALSE	FALSE	FALSE	FALSE	FALSE	Promoter	1	1	ENSPEMG00000009985	ENSPEMG00000009985.2	2	102919415	conserved gene but different region
cg19127048	Setd5	Setd5_Intron	3	126899097	126899146	50	-	126899097	126899098	CGTCTAGCCCTGCATCATTGTTCTTGTTTTTATGTCCCAGTTGACCTTGG	Intron (Setd5-201/Setd5, intron 2 of 21)	3	126893636	126945720	52085	1	Setd5-201	5461	Setd5-201	Setd5	0	TRUE	FALSE	FALSE	FALSE	FALSE	FALSE	TRUE	FALSE	FALSE	Intron	6	15	ENSPEMG00000022422	ENSPEMG00000022422.2	3		conserved gene but different region
cg19223856	Focad	Focad_Intron	2	105814137	105814186	50	-	105814137	105814138	CGTTTGCTGGCCTCCAGCCCACAATGTCAAGTAGTTCTCTTGCTATTGAA	Intron (NA, intron 2 of 3)	2	105929178	106197186	268009	1	Focad-202	-115041				TRUE	FALSE	FALSE	FALSE	FALSE	FALSE	TRUE	FALSE	FALSE	Intron	6	7	ENSPEMG00000000124	ENSPEMG00000000124.2	2	102913058	mapped to different genes
cg19223875	Casz1	Casz1_Intron	2	165377101	165377150	50	-	165377101	165377102	CGATTTGTGGGGCTGCCGCTTAGGCTTTTATTAAAGACTCTGTTAATGCT	Intron (Casz1-201/Casz1, intron 8 of 17)	2	165365748	165416190	50443	2	Casz1-201	39040	Casz1-201	Casz1	0	TRUE	FALSE	FALSE	FALSE	FALSE	FALSE	TRUE	FALSE	FALSE	Intron	51	117	ENSPEMG00000012351	ENSPEMG00000012351.2	2		mapped to different genes
cg19247998	Slit1	Slit1_Exon	1	172452259	172452308	50	+	172452307	172452308	ATGGCATAGCCCCTCTGGACCTGGTGAAAGTCCCGGACAGGGTCCCCCCG	Exon (Slit1-201/Slit1, exon 37 of 37)	1	172452081	172606015	153935	2	Slit1-201	153707	Slit1-201	Slit1	0	TRUE	FALSE	FALSE	FALSE	FALSE	TRUE	FALSE	FALSE	FALSE	Exon	4	4	ENSPEMG00000002625	ENSPEMG00000002625.2	1		conserved gene and region	1	172452044	172452315	272	*	272	22	0.676471	0.729045	0.0808824	3.87764e-14
cg19259664	Vrk1	Vrk1_Intergenic_downstream	14	75302427	75302476	50	+	75302475	75302476	AAGGGACTTTAATCAAAAAATCCGCTGGCCTGGAAACGTGACGCACTCCG	Distal Intergenic	14	75129420	75174374	44955	1	Vrk1-203	173007				FALSE	TRUE	FALSE	FALSE	FALSE	FALSE	FALSE	FALSE	TRUE	Intergenic_downstream	53	60	ENSPEMG00000013231	ENSPEMG00000013231.2	14	102911341	mapped to different genes
cg19323059	Inhba	Inhba_Promoter	5	92972085	92972134	50	+	92972133	92972134	AGCAGTGACGTCAGCAGCAGCTGAGCAAACTGACTACATTTAGTTGTGCG	Promoter (9-10kb)	5	92981458	92991694	10237	1	Inhba-201	-9324				FALSE	TRUE	TRUE	FALSE	FALSE	FALSE	FALSE	FALSE	FALSE	Promoter	4	16	ENSPEMG00000030253	ENSPEMG00000030253.1	5	102914541	mapped to different genes
cg19424704	Luc7l3	Luc7l3_Exon	8	79589172	79589221	50	+	79589220	79589221	AATGTCTTCACTGGTCCCATTGACCTCATTCTTAGTATCACTTTCCTTCG	Exon (Luc7l3-201/Luc7l3, exon 10 of 12)	8	79587550	79619509	31960	2	Luc7l3-201	30288	Luc7l3-201;Luc7l3-202	Luc7l3;Luc7l3	0;0	TRUE	FALSE	FALSE	FALSE	FALSE	TRUE	FALSE	FALSE	FALSE	Exon	3	6	ENSPEMG00000022694	ENSPEMG00000022694.2	8	102925014	conserved gene but different region
cg19549056	Bicd1	Bicd1_Exon	3	160976770	160976819	50	+	160976818	160976819	CTTGGATCTCCTGCAAGACAATTTTCACCTTCCCTTTGTGATCAGAGCCG	Exon (Bicd1-201/Bicd1, exon 8 of 10)	3	160822115	161013467	191353	1	Bicd1-201	154655	Bicd1-201;Bicd1-202;Bicd1-203	Bicd1;Bicd1;Bicd1	0;0;0	TRUE	FALSE	FALSE	FALSE	FALSE	TRUE	TRUE	FALSE	FALSE	Exon	6	6	ENSPEMG00000023696	ENSPEMG00000023696.2	3	102920186	conserved gene but different region
cg19591642	Tnrc6a	Tnrc6a_Exon	1	114112842	114112891	50	+	114112890	114112891	AGTACTTCACCAGCCAGTCCTCCAGGTTCAATAGGAGATGGCTGGCCACG	Exon (Tnrc6a-201/Tnrc6a, exon 18 of 24)	1	114034744	114118994	84251	1	Tnrc6a-201	78098	Tnrc6a-201	Tnrc6a	0	TRUE	FALSE	FALSE	FALSE	FALSE	TRUE	FALSE	FALSE	FALSE	Exon	22	24	ENSPEMG00000016318	ENSPEMG00000016318.2	1		conserved gene but different region
cg19625359	Mrps9	Mrps9_Intergenic_upstream	21	33374429	33374478	50	+	33374477	33374478	ACATTTTATTAATGCAGGGCTTGCTTCCTGCCAGAACACCAGCATTCACG	Distal Intergenic	21	32273337	32326456	53120	2	Mrps9-201	-1047973				FALSE	TRUE	FALSE	FALSE	FALSE	FALSE	FALSE	FALSE	TRUE	Intergenic_upstream	63	74	ENSPEMG00000020068	ENSPEMG00000020068.2	21		mapped to different genes
cg19658834	Satb2	Satb2_Exon	13	54678820	54678869	50	-	54678820	54678821	CGAGATCCAACAGGAGATGAAAAGGGCCAAGGTGTCTCAAGCCCTGTTTG	Exon (Satb2-201/Satb2, exon 8 of 11)	13	54558061	54726794	168734	1	Satb2-201	120759	Satb2-201;Satb2-202;Satb2-203	Satb2;Satb2;Satb2	0;0;0	TRUE	FALSE	FALSE	FALSE	FALSE	TRUE	FALSE	FALSE	FALSE	Exon	12	31	ENSPEMG00000013811	ENSPEMG00000013811.2	13		conserved gene and region
cg19868479	Asic4	Asic4_Exon	13	36560927	36560976	50	-	36560975	36560976	CCCAGCTGGTGGATGTAGGGCGGCTCCTCCTGGCTGTGGATCTGCACCCG	Exon (Asic4-201/Asic4, exon 3 of 10)	13	36556414	36577120	20707	2	Asic4-201	16144	Asic4-201;Asic4-202	Asic4;Asic4	0;0	TRUE	FALSE	FALSE	FALSE	FALSE	TRUE	FALSE	FALSE	FALSE	Exon	3	13	ENSPEMG00000010490	ENSPEMG00000010490.2	13		conserved gene and region
cg19897940	Fli1	Fli1_Promoter	7	28244875	28244924	50	-	28244875	28244876	CGCACACAGGATACTTGCTCCTGGGAGATAAGAGCTAGCCGGGAACAATG	Promoter (<=1kb)	7	28126731	28244414	117684	2	Fli1-201	-510	Fli1-201	Fli1	0	FALSE	TRUE	TRUE	FALSE	FALSE	FALSE	FALSE	FALSE	FALSE	Promoter	7	15	ENSPEMG00000005402	ENSPEMG00000005402.2	7		mapped to different genes
cg19963038	Rnf220	Rnf220_Intron	2	132715980	132716029	50	+	132716028	132716029	TGCCCGGGAATAAACCATCATCACCAGCCGCCTTTGTAAGTTACACTTCG	Intron (Rnf220-201/Rnf220, intron 2 of 13)	2	132682903	132911066	228164	2	Rnf220-201	195037	Rnf220-201	Rnf220	0	TRUE	FALSE	FALSE	FALSE	FALSE	FALSE	TRUE	FALSE	FALSE	Intron	139	154	ENSPEMG00000022794	ENSPEMG00000022794.2	2	102925328	conserved gene and region
cg19963681	Fosb	Fosb_Intron	1	20274413	20274462	50	+	20274461	20274462	GAAGGGTGGGTGTTGTGGCTTTTTCCCTGTGACACACACATCCACACTCG	Intron (Fosb-203/Fosb, intron 1 of 4)	1	20272573	20277179	4607	1	Fosb-201	1840	Fosb-201;Fosb-202;Fosb-203	Fosb;Fosb;Fosb	0;0;0	TRUE	FALSE	FALSE	FALSE	FALSE	FALSE	TRUE	FALSE	FALSE	Intron	1	13	ENSPEMG00000016150	ENSPEMG00000016150.2	1	102918944	mapped to different genes	1	20274461	20274659	199	*	199	14	0.603015	0.779301	0.0703518	2.21668e-08
cg20041007	Dusp16	Dusp16_Promoter	3	145802027	145802076	50	+	145802027	145802028	CGATGATGTAATGGTGGTGTGCTCAAAGGCTCAGCCACTCCATTGTACTA	Promoter (<=1kb)	3	145781239	145801982	20744	2	Dusp16-202	-45	Dusp16-201;Dusp16-202	Dusp16;Dusp16	0;-45	FALSE	TRUE	TRUE	FALSE	FALSE	FALSE	FALSE	FALSE	FALSE	Promoter	1	2	ENSPEMG00000000055	ENSPEMG00000000055.2	3	102928802	conserved gene but different region
cg20159745	Auts2	Auts2_Intergenic_upstream	23	22944132	22944181	50	+	22944180	22944181	CTAATGGGTATAAGGATGTGCTGACTTCCAAAGTGGGACTGACAGGCCCG	Distal Intergenic	23	22735713	22776713	41001	2	Auts2-201	-167419				FALSE	TRUE	FALSE	FALSE	FALSE	FALSE	FALSE	FALSE	TRUE	Intergenic_upstream	76	84	ENSPEMG00000010617	ENSPEMG00000010617.2	23		conserved gene but different region
cg20167424	Srf	Srf_Exon	21	58969927	58969976	50	-	58969927	58969928	CGCTGACAGGGACACAGGTGCTGTTGCTGGTGGCCAGTGAGACAGGCCAT	Exon (Srf-201/Srf, exon 3 of 7)	21	58966734	58974633	7900	1	Srf-201	3193	Srf-201	Srf	0	TRUE	FALSE	FALSE	FALSE	FALSE	TRUE	FALSE	FALSE	FALSE	Exon	8	10	ENSPEMG00000024074	ENSPEMG00000024074.2	21		conserved gene and region
cg20219431	Zfhx3	Zfhx3_Intron	5	37312215	37312264	50	-	37312263	37312264	AATGCCATGGGCAATTTGCATATTGATCATAAACAACTTTGAAGGCACCG	Intron (Zfhx3-201/Zfhx3, intron 3 of 8)	5	37205209	37370080	164872	1	Zfhx3-201	107006	Zfhx3-201	Zfhx3	0	TRUE	FALSE	FALSE	FALSE	FALSE	FALSE	TRUE	FALSE	FALSE	Intron	30	158	ENSPEMG00000010630	ENSPEMG00000010630.2	5	102913149	conserved gene and region
cg20374928	Srsf6	Srsf6_Exon	4	137730017	137730066	50	+	137730065	137730066	TCCATACATTGTGTGACCCTTGCCCTATGACCCTTTGGCTGACCTTACCG	Exon (Srsf6-202/Srsf6, exon 3 of 3)	4	137726961	137731677	4717	1	Srsf6-201	3056	Srsf6-201;Srsf6-202	Srsf6;Srsf6	0;0	TRUE	FALSE	FALSE	FALSE	FALSE	TRUE	TRUE	FALSE	FALSE	Exon	3	4	ENSPEMG00000022405	ENSPEMG00000022405.2	4		mapped to different genes
cg20377527	Bcl2l11	Bcl2l11_Intergenic_downstream	4	102251997	102252046	50	-	102251997	102251998	CGAAACTGAATGTGGGTTGTGAAAGAACATTAAAATGAAGAAAATTTCCC	Distal Intergenic	4	101985487	101986592	1106	1	Bcl2l11-203	266559				FALSE	TRUE	FALSE	FALSE	FALSE	FALSE	FALSE	FALSE	TRUE	Intergenic_downstream	2	2	ENSPEMG00000029663	ENSPEMG00000029663.1	4	102914074	mapped to different genes
cg20416352	Sp4	Sp4_Exon	14	86919769	86919818	50	-	86919769	86919770	CGCTCACTGTCTGAAGGTTAGGCACTGATGCAAGCTGGGCAGTATTCAAA	Exon (Sp4-201/Sp4, exon 3 of 6)	14	86859088	86922308	63221	2	Sp4-201	2490	Sp4-201	Sp4	0	TRUE	FALSE	FALSE	FALSE	FALSE	TRUE	FALSE	FALSE	FALSE	Exon	9	24	ENSPEMG00000021781	ENSPEMG00000021781.2	14	102928634	conserved gene and region
cg20616387	Olig1	Olig1_Intergenic_downstream	12	75525560	75525609	50	-	75525560	75525561	CGTTTCCAACATAAAAAGGGGGATTCTGTTATTGTTTGGGTGTAGACGGG	Distal Intergenic	12	75488331	75489128	798	1	Olig1-201	37278				FALSE	TRUE	FALSE	FALSE	FALSE	FALSE	FALSE	FALSE	TRUE	Intergenic_downstream	9	10	ENSPEMG00000005834	ENSPEMG00000005834.2	12	102904040	mapped to different genes
cg20756283	Gls	Gls_Intron	13	62317654	62317703	50	+	62317702	62317703	TACCTCGGCGAAGTTTACAAAGCAGTAAGTTGTAGATCTGAAATCAAACG	Intron (Gls-201/Gls, intron 7 of 17)	13	62283616	62350773	67158	2	Gls-201	33070	Gls-201;Gls-202	Gls;Gls	0;0	TRUE	FALSE	FALSE	FALSE	FALSE	FALSE	TRUE	FALSE	FALSE	Intron	3	6	ENSPEMG00000017208	ENSPEMG00000017208.2	13		conserved gene but different region
cg20864383	Triqk	Triqk_Intergenic_upstream	2	27016166	27016215	50	+	27016214	27016215	CGGAGGTGGAAGCCTGCCACTGAATTTGAATTATGTAGGGAACATAGCCG	Distal Intergenic	2	26909203	26930648	21446	2	Triqk-201	-85518				FALSE	TRUE	FALSE	FALSE	FALSE	FALSE	FALSE	FALSE	TRUE	Intergenic_upstream	6	58	ENSPEMG00000025632	ENSPEMG00000025632.1	2	102924776	conserved gene but different region
cg20872072	Ppm1g	Ppm1g_Exon	22	34562330	34562379	50	+	34562378	34562379	TCATCTGACTCATCCTCACTGTCCTCAAAGAACTTGGACTTAGCAACTCG	Exon (Ppm1g-201/Ppm1g, exon 5 of 10)	22	34559460	34583229	23770	2	Ppm1g-201	20850	Ppm1g-201;Zfp513-201	Ppm1g;Zfp513	0;0	TRUE	FALSE	FALSE	FALSE	FALSE	TRUE	FALSE	FALSE	FALSE	Exon	3	3	ENSPEMG00000015901	ENSPEMG00000015901.2	22	102921217	conserved gene and region
cg20884304	Arhgap15	Arhgap15_Intron	4	22100955	22101004	50	-	22100955	22100956	CGAGCAAAATTGCATTTGTTTTGCAGATTTGCTCATCATTAAATGTGAAA	Intron (Arhgap15-202/Arhgap15, intron 6 of 13)	4	21834841	22441876	607036	1	Arhgap15-201	266114	Arhgap15-201;Arhgap15-202	Arhgap15;Arhgap15	0;0	TRUE	FALSE	FALSE	FALSE	FALSE	FALSE	TRUE	FALSE	FALSE	Intron	75	78	ENSPEMG00000008557	ENSPEMG00000008557.2	4	102909456	conserved gene and region
cg20928877	Tshz3	Tshz3_Intergenic_upstream	1	35183063	35183112	50	-	35183111	35183112	GTTGTTTGCAAAATTACTTTTGTTGATTAAAAGGCTCTTCAGAACTTCCG	Distal Intergenic	1	34898104	34968050	69947	2	Tshz3-201	-215062				FALSE	TRUE	FALSE	FALSE	FALSE	FALSE	FALSE	FALSE	TRUE	Intergenic_upstream	24	71	ENSPEMG00000024219	ENSPEMG00000024219.2	1	102924149	mapped to different genes
cg21071763	Neb	Neb_Exon	4	29942806	29942855	50	-	29942854	29942855	TTGGCCATGGCATTCAGGCCTCTTCCTTTGACTTCCAGTTCCAGGTCTCG	Exon (Neb-201/Neb, exon 138 of 155)	4	29919920	30113927	194008	2	Neb-201	171072	Neb-201;Neb-202	Neb;Neb	0;0	TRUE	FALSE	FALSE	FALSE	FALSE	TRUE	FALSE	FALSE	FALSE	Exon	6	7	ENSPEMG00000011241	ENSPEMG00000011241.2	4		conserved gene and region
cg21149585	Vrk1	Vrk1_Exon	14	75146663	75146712	50	-	75146711	75146712	GGGAGTGACCTTCAGAAAATATATGAAGCAAATGCCAAAAGGTTTTCTCG	Exon (Vrk1-201/Vrk1, exon 6 of 15)	14	75129420	75174374	44955	1	Vrk1-201	17243	Vrk1-201;Vrk1-202;Vrk1-203	Vrk1;Vrk1;Vrk1	0;0;0	TRUE	FALSE	FALSE	FALSE	FALSE	TRUE	FALSE	FALSE	FALSE	Exon	1	60	ENSPEMG00000013231	ENSPEMG00000013231.2	14	102911341	conserved gene and region
cg21164975	Foxp4	Foxp4_Intergenic_downstream	21	57586723	57586772	50	-	57586723	57586724	CGGATGACCAAAGACCTTTCTTATGCCGGAAGCAAAAACCAAAACTTTTT	Downstream (<1kb)	21	57552809	57585870	33062	1	Foxp4-201	33963	Foxp4-201	Foxp4	0	FALSE	TRUE	FALSE	FALSE	FALSE	FALSE	FALSE	FALSE	FALSE	Intergenic_downstream	1	34	ENSPEMG00000022403	ENSPEMG00000022403.2	21		conserved gene but different region
cg21226616	Epc2	Epc2_Exon	4	27321025	27321074	50	+	27321025	27321026	CGGACTTCAGCACCATCGCCAACAGCCTTAAAACTTGCCACAGTTGCTGC	Exon (Epc2-201/Epc2, exon 13 of 14)	4	27212192	27322219	110028	1	Epc2-201	108833	Epc2-201	Epc2	0	TRUE	FALSE	FALSE	FALSE	FALSE	TRUE	FALSE	FALSE	FALSE	Exon	11	11	ENSPEMG00000008844	ENSPEMG00000008844.2	4	102906168	conserved gene and region
cg21261423	Zbtb20	Zbtb20_Intergenic_upstream	12	29564593	29564642	50	-	29564641	29564642	TTCAAATAAACATGTTAATGACCCTATTTTTCCATTTGGTAACTAGACCG	Distal Intergenic	12	29594851	29642331	47481	1	Zbtb20-201	-30258				FALSE	TRUE	FALSE	FALSE	FALSE	FALSE	FALSE	FALSE	TRUE	Intergenic_upstream	71	87	ENSPEMG00000018204	ENSPEMG00000018204.2	12	102918958	conserved gene but different region
cg21269362	Myo1d	Myo1d_Exon	8	65617319	65617368	50	-	65617319	65617320	CGACTCTCATGGGTTGGCTGTTTGCTGAAGAGGCAGACAATGAGGTCTTT	Exon (Myo1d-201/Myo1d, exon 21 of 22)	8	65532263	65844639	312377	2	Myo1d-201	227271	Myo1d-201	Myo1d	0	TRUE	FALSE	FALSE	FALSE	FALSE	TRUE	FALSE	FALSE	FALSE	Exon	2	3	ENSPEMG00000021437	ENSPEMG00000021437.2	8	102924997	conserved gene and region
cg21278764	Utp11	Utp11_Intron	2	139009060	139009109	50	+	139009060	139009061	CGGCACTAAGCAAGCAGTTGCCAGTTGTACTAAAATTACTACCAACTTAA	Intron (Utp11-201/Utp11, intron 1 of 7)	2	139001426	139016541	15116	2	Utp11-201	7432	Utp11-201	Utp11	0	TRUE	FALSE	FALSE	FALSE	FALSE	FALSE	TRUE	FALSE	FALSE	Intron	1	1	ENSPEMG00000020923	ENSPEMG00000020923.2	2	102908660	conserved gene and region
cg21392555	Ebf3	Ebf3_Intron	1	128370531	128370580	50	+	128370531	128370532	CGTGTTTCTGATTCATCTAGGGCCGCATGGCAAAGCTTTGTCAGTCTGTG	Intron (Ebf3-201/Ebf3, intron 6 of 15)	1	128323499	128440599	117101	2	Ebf3-201	70019	Ebf3-201	Ebf3	0	TRUE	FALSE	FALSE	FALSE	FALSE	FALSE	TRUE	FALSE	FALSE	Intron	61	88	ENSPEMG00000011117	ENSPEMG00000011117.2	1	102909624	conserved gene and region
cg21464859	Tnpo1	Tnpo1_Exon	15	62306434	62306483	50	+	62306482	62306483	CAAACGTAACCAAGACGACCAATTGTTATTGCTAAGGTAACGCAATCACG	Exon (Tnpo1-201/Tnpo1, exon 21 of 24)	15	62303005	62383301	80297	2	Tnpo1-201	76818	Tnpo1-201	Tnpo1	0	TRUE	FALSE	FALSE	FALSE	FALSE	TRUE	TRUE	FALSE	FALSE	Exon	7	10	ENSPEMG00000007444	ENSPEMG00000007444.2	15		conserved gene but different region
cg21479643	Smpd3	Smpd3_Intergenic_upstream	5	34668497	34668546	50	-	34668545	34668546	GGCACCATTAGGAGACACAAAAGACTCAGAAAACACAGTTTCAGGGGGCG	Distal Intergenic	5	34622997	34633770	10774	2	Smpd3-201	-34776				FALSE	TRUE	FALSE	FALSE	FALSE	FALSE	FALSE	FALSE	TRUE	Intergenic_upstream	1	2	ENSPEMG00000011600	ENSPEMG00000011600.2	5	102928845	conserved gene but different region
cg21524116	Mkln1	Mkln1_Intergenic_upstream	3	44600206	44600255	50	+	44600206	44600207	CGTTAGCCAGTAAGAGAAGAGGGCTAAGTGTGTTCCAGGCAGAAGGAACA	Distal Intergenic	3	44709804	44844534	134731	1	Mkln1-201	-109549				FALSE	TRUE	FALSE	FALSE	FALSE	FALSE	FALSE	FALSE	TRUE	Intergenic_upstream	4	10	ENSPEMG00000021687	ENSPEMG00000021687.2	3	102908336	conserved gene but different region
cg21542900	Pou4f1	Pou4f1_Intergenic_downstream	9	94712198	94712247	50	-	94712198	94712199	CGAGCCAGTTTAGTGTAGCTTCAAGAGGAAACCACCCATAGGGGTTTCCT	Distal Intergenic	9	94896138	94898116	1979	2	Pou4f1-201	185918				FALSE	TRUE	FALSE	FALSE	FALSE	FALSE	FALSE	FALSE	TRUE	Intergenic_downstream	23	32	ENSPEMG00000019992	ENSPEMG00000019992.2	9		mapped to different genes
cg21544988	Mecom	Mecom_Intron	6	14620581	14620630	50	-	14620581	14620582	CGTGATTCATTGTCTGCAGGTGATTCATGGTTAGGAAATTAATTCTGAAC	Intron (NA, intron 1 of 3)	6	14509937	14555023	45087	1	Mecom-204	110693				TRUE	FALSE	FALSE	FALSE	FALSE	FALSE	TRUE	FALSE	FALSE	Intron	25	57	ENSPEMG00000013270	ENSPEMG00000013270.2	6		conserved gene and region
cg21587680	Rpl11	Rpl11_Intergenic_upstream	2	150876623	150876672	50	+	150876623	150876624	CGATTTAGAAAGTAAAGTTGCTTCTCAAACAAATAAGAAAGAAGAGGAAA	Distal Intergenic	2	150833079	150836730	3652	2	Rpl11-201	-39893				FALSE	TRUE	FALSE	FALSE	FALSE	FALSE	FALSE	FALSE	TRUE	Intergenic_upstream	2	3	ENSPEMG00000009906	ENSPEMG00000009906.2	2	102915267	mapped to different genes
cg21785710	Wdpcp	Wdpcp_Intron	10	9519719	9519768	50	-	9519719	9519720	CGTTGCATTTATGTATTGTATTTAGTAAATAATCAGGCTCATCCAAATTG	Intron (Wdpcp-201/Wdpcp, intron 7 of 16)	10	9353641	9560880	207240	2	Wdpcp-201	41112	Wdpcp-201	Wdpcp	0	TRUE	FALSE	FALSE	FALSE	FALSE	FALSE	TRUE	FALSE	FALSE	Intron	7	7	ENSPEMG00000016341	ENSPEMG00000016341.2	10	102904825	conserved gene and region
cg21797039	Zfp521	Zfp521_Intron	19	4713373	4713422	50	-	4713421	4713422	CTTCCTGTCAAGTTAACTCCAATTTGTTGGCTTTTGAAGGCAACAAAACG	Intron (Zfp521-201/Zfp521, intron 4 of 6)	19	4589180	4875270	286091	2	Zfp521-201	161848	Zfp521-201	Zfp521	0	TRUE	FALSE	FALSE	FALSE	FALSE	FALSE	TRUE	FALSE	FALSE	Intron	65	80	ENSPEMG00000001995	ENSPEMG00000001995.2	19	102904460	conserved gene and region
cg21931649	Armc1	Armc1_Intergenic_downstream	2	845349	845398	50	-	845349	845350	CGTATGTTGCTTTCCAAATCAAATGATACAAGAAGTGTGACAGAGTGGAG	Distal Intergenic	2	452350	475894	23545	1	Armc1-201	393048				FALSE	TRUE	FALSE	FALSE	FALSE	FALSE	FALSE	FALSE	TRUE	Intergenic_downstream	13	13	ENSPEMG00000018976	ENSPEMG00000018976.2	2	102929097	mapped to different genes
cg22078760	Iqch	Iqch_Intron	7	58708195	58708244	50	-	58708243	58708244	TCACTGGGAATAGAACTAATTACTACACGTCTGTATTTATTTGATCCACG	Intron (Iqch-201/Iqch, intron 13 of 21)	7	58631865	58814997	183133	2	Iqch-201	106753	Iqch-201;Iqch-202;Iqch-203;Iqch-204	Iqch;Iqch;Iqch;Iqch	0;0;0;0	TRUE	FALSE	FALSE	FALSE	FALSE	FALSE	TRUE	FALSE	FALSE	Intron	19	22	ENSPEMG00000005753	ENSPEMG00000005753.2	7	102911641	mapped to different genes
cg22103215	Sox4	Sox4_Intergenic_downstream	5	104504764	104504813	50	-	104504764	104504765	CGAACTCAAATCGGCATTTAGATAGATCCAGTGGTTTAAACGGCACGTTT	Distal Intergenic	5	104506917	104508239	1323	2	Sox4-201	3475	Sox4-201	Sox4	3426	FALSE	TRUE	FALSE	FALSE	FALSE	FALSE	FALSE	FALSE	TRUE	Intergenic_downstream	9	14	ENSPEMG00000013688	ENSPEMG00000013688.2	5	102913350	conserved gene but different region
cg22198054	Otud7b	Otud7b_Exon	6	72173589	72173638	50	-	72173637	72173638	GACTCCATTTCTCATTGCAGAAAAACGCCTGTCTAGGGGCATCTCCCACG	Exon (Otud7b-201/Otud7b, exon 3 of 11)	6	72168132	72189715	21584	1	Otud7b-201	5457	Otud7b-201	Otud7b	0	TRUE	FALSE	FALSE	FALSE	FALSE	TRUE	TRUE	FALSE	FALSE	Exon	1	1	ENSPEMG00000027312	ENSPEMG00000027312.1	6	102903318	conserved gene and region
cg22208523	Phc2	Phc2_Exon	2	143313294	143313343	50	+	143313294	143313295	CGACCTCAGCAGCCCCGGCATGACCTCAGGGAACGGAAACTCTGCCTCCA	Exon (Phc2-201/Phc2, exon 10 of 15)	2	143274348	143325393	51046	1	Phc2-201	38946	Phc2-201	Phc2	0	TRUE	FALSE	FALSE	FALSE	FALSE	TRUE	FALSE	FALSE	FALSE	Exon	12	12	ENSPEMG00000000211	ENSPEMG00000000211.2	2		conserved gene but different region
cg22275760	Rbm15	Rbm15_Intergenic_downstream	6	83257890	83257939	50	-	83257938	83257939	CCAAGGCATGTGGAACCAAAGGTCAAATAAGGCACAGATACCAAGTAACG	Distal Intergenic	6	83258914	83265714	6801	2	Rbm15-201	7824	Rbm15-201	Rbm15	0	FALSE	TRUE	FALSE	FALSE	FALSE	FALSE	FALSE	FALSE	TRUE	Intergenic_downstream	4	7	ENSPEMG00000000014	ENSPEMG00000000014.2	6	102909596	conserved gene but different region
cg22416332	Xpo7	Xpo7_Exon	9	62021973	62022022	50	+	62021973	62021974	CGCATGTCTGTCAGGTTGGACTGATTGTTAATACCCAAAAATGAAAAGTG	Exon (Xpo7-201/Xpo7, exon 18 of 28)	9	62005747	62048409	42663	2	Xpo7-201	26387	Xpo7-201	Xpo7	0	TRUE	FALSE	FALSE	FALSE	FALSE	TRUE	FALSE	FALSE	FALSE	Exon	6	10	ENSPEMG00000007759	ENSPEMG00000007759.2	9	102925620	conserved gene and region
cg22469358	gene:ENSPEMG00000028154	gene:ENSPEMG00000028154_Intergenic_downstream	15	70396094	70396143	50	+	70396142	70396143	TCTGGCAAGCTTCAATAGATTCATTAGTGGGTTTTTCTTTACAACCAACG	Distal Intergenic	15	70528773	70529216	444	2	transcript:ENSPEMT00000033972	133073				FALSE	TRUE	FALSE	FALSE	FALSE	FALSE	FALSE	FALSE	TRUE	Intergenic_downstream	35	61					mapped to different genes
cg22520505	Eif4g2	Eif4g2_Exon	1	101809758	101809807	50	-	101809758	101809759	CGAGGTGGCATATCCTTCGACTGTCCTTGCAGCTGGGATAAGAGTCCCTG	Exon (Eif4g2-201/Eif4g2, exon 13 of 21)	1	101806192	101815058	8867	2	Eif4g2-201	5251	Eif4g2-201;Eif4g2-202	Eif4g2;Eif4g2	0;0	TRUE	FALSE	FALSE	FALSE	FALSE	TRUE	TRUE	FALSE	FALSE	Exon	20	22	ENSPEMG00000014969	ENSPEMG00000014969.2	1		conserved gene and region
cg22529808	Sdk2	Sdk2_Intergenic_upstream	8	100000120	100000169	50	+	100000120	100000121	CGATTTTTGTGGTATTACACCATCTAATAAATGAAACAGCAGGGATCAAT	Distal Intergenic	8	99586071	99866429	280359	2	Sdk2-201	-133691				FALSE	TRUE	FALSE	FALSE	FALSE	FALSE	FALSE	FALSE	TRUE	Intergenic_upstream	6	12	ENSPEMG00000020687	ENSPEMG00000020687.2	8	102904594	mapped to different genes
cg22583701	Septin3	Septin3_Exon	20	48273293	48273342	50	-	48273341	48273342	TGACAATGGAGGCCTCCCTCCGGTGAGCGTGGACACAGAGGAAAGCCACG	Exon (Septin3-201/Septin3, exon 9 of 9)	20	48261716	48273356	11641	1	Septin3-201	11577	Septin3-201	Septin3	0	TRUE	FALSE	FALSE	FALSE	FALSE	TRUE	FALSE	FALSE	FALSE	Exon	1	1	ENSPEMG00000009916	ENSPEMG00000009916.2	20		conserved gene and region
cg22632258	Mbp	Mbp_Exon	19	72162747	72162796	50	-	72162795	72162796	GTACCATGGACCATGCCAGGCATGGCTTCCTCCCAAGGCACAGAGACACG	Exon (Mbp-201/Mbp, exon 3 of 6)	19	72108487	72194339	85853	1	Mbp-201	54260	Mbp-201;Mbp-202;Mbp-203;Mbp-204	Mbp;Mbp;Mbp;Mbp	0;0;0;0	TRUE	FALSE	FALSE	FALSE	FALSE	TRUE	FALSE	FALSE	FALSE	Exon	3	3	ENSPEMG00000021451	ENSPEMG00000021451.2	19		conserved gene and region
cg22678587	Chd7	Chd7_Intron	2	31073014	31073063	50	+	31073014	31073015	CGGTCACATGACCAGCACCTGCTCTTTTGGCTGGATGCCACTGACTAAAG	Intron (Chd7-201/Chd7, intron 2 of 36)	2	31004339	31128392	124054	2	Chd7-201	55329	Chd7-201;Chd7-202	Chd7;Chd7	0;0	TRUE	FALSE	FALSE	FALSE	FALSE	FALSE	TRUE	FALSE	FALSE	Intron	5	14	ENSPEMG00000023028	ENSPEMG00000023028.2	2		conserved gene and region
cg22704389	Bcl2l11	Bcl2l11_Intergenic_downstream	4	102251997	102252046	50	-	102251997	102251998	CGAAACTGAATGTGGGTTGTGAAAGAACATTAAAATGAAGAAAATTTCCC	Distal Intergenic	4	101985487	101986592	1106	1	Bcl2l11-203	266559				FALSE	TRUE	FALSE	FALSE	FALSE	FALSE	FALSE	FALSE	TRUE	Intergenic_downstream	2	2	ENSPEMG00000029663	ENSPEMG00000029663.1	4	102914074	mapped to different genes
cg22756051	Dipk2a	Dipk2a_Exon	7	89247560	89247609	50	+	89247560	89247561	CGGCCATCTTTGGCAATTTCACTTGGTGGATCATGAAGGAGTCCTCCAGA	Exon (Dipk2a-201/Dipk2a, exon 3 of 3)	7	89247448	89265561	18114	2	Dipk2a-201	17952	Dipk2a-201	Dipk2a	0	TRUE	FALSE	FALSE	FALSE	FALSE	TRUE	FALSE	FALSE	FALSE	Exon	4	4	ENSPEMG00000019631	ENSPEMG00000019631.2	7	102916983	conserved gene and region
cg22859010	Rasef	Rasef_Intergenic_downstream	2	91746682	91746731	50	+	91746682	91746683	CGAAGAGCACATTTGTAGCGGTAGGGTAAATGTTTTATCGATTGAGAAGC	Distal Intergenic	2	92159496	92227965	68470	2	Rasef-201	481234				FALSE	TRUE	FALSE	FALSE	FALSE	FALSE	FALSE	FALSE	TRUE	Intergenic_downstream	5	5	ENSPEMG00000002797	ENSPEMG00000002797.2	2	102924768	conserved gene but different region
cg22862920	Ass1	Ass1_Intron	4	8109333	8109382	50	+	8109333	8109334	CGCTGTCACTCAAGGGCTTTCAAGTCAGCGATGTAGAAATCAAAAAGAAA	Intron (Ass1-201/Ass1, intron 12 of 13)	4	8105328	8148286	42959	2	Ass1-201	38904	Ass1-201	Ass1	0	TRUE	FALSE	FALSE	FALSE	FALSE	FALSE	TRUE	FALSE	FALSE	Intron	8	9	ENSPEMG00000017238	ENSPEMG00000017238.2	4	102922389	conserved gene and region
cg22889443	Bcl11a	Bcl11a_Intron	10	6964557	6964606	50	+	6964557	6964558	CGCCCATCTGAGCGGCACCTGAGAGCTCCTCCAAGGTGCAGTAACTGTGC	Intron (Bcl11a-201/Bcl11a, intron 2 of 4)	10	6878805	6977822	99018	2	Bcl11a-201	13216	Bcl11a-201;Bcl11a-202	Bcl11a;Bcl11a	0;0	TRUE	FALSE	FALSE	FALSE	FALSE	FALSE	TRUE	FALSE	FALSE	Intron	29	93	ENSPEMG00000008063	ENSPEMG00000008063.2	10	102915128	conserved gene and region
cg22945864	Retreg2	Retreg2_Exon	13	36882196	36882245	50	+	36882244	36882245	GGTGAATCTGGAAGGTGAGCCAGCTCTCAGCCAGGTATCTGCACAACTCG	Exon (Retreg2-201/Retreg2, exon 4 of 10)	13	36879378	36884470	5093	2	Retreg2-201	2225	Retreg2-201;Retreg2-202;Cnppd1-201	Retreg2;Retreg2;Cnppd1	0;0;-3676	TRUE	FALSE	FALSE	FALSE	FALSE	TRUE	FALSE	FALSE	FALSE	Exon	3	3	ENSPEMG00000010062	ENSPEMG00000010062.2	13		conserved gene but different region
cg22979709
cg22993731	Cmc1	Cmc1_Intergenic_upstream	7	113033124	113033173	50	-	113033124	113033125	CGAGAAATGAGCACAGACTGCGGCCCAGTGGCAGCAGTCACTTGGAAAAT	Distal Intergenic	7	112853144	112945057	91914	2	Cmc1-201	-88116				FALSE	TRUE	FALSE	FALSE	FALSE	FALSE	FALSE	FALSE	TRUE	Intergenic_upstream	3	3	ENSPEMG00000020037	ENSPEMG00000020037.2	7		conserved gene and region
cg23016142	gene:ENSPEMG00000029575	gene:ENSPEMG00000029575_Intron	10	5486500	5486549	50	+	5486500	5486501	CGAGTGAAGCAGATCTTTAACAAGCTTAATCTGAACCTCTTGACATCTGT	Intron (transcript:ENSPEMT00000035124/gene:ENSPEMG00000029575, intron 7 of 15)	10	5397502	5544045	146544	1	transcript:ENSPEMT00000035124	88998	transcript:ENSPEMT00000035124	gene:ENSPEMG00000029575	0	TRUE	FALSE	FALSE	FALSE	FALSE	FALSE	TRUE	FALSE	FALSE	Intron	27	87					mapped to different genes
cg23028216	Fancc	Fancc_Intron	5	137634797	137634846	50	+	137634797	137634798	CGATGACCTCTCTAACAAGGTGCAGAGCTTAGCTGATTGGTGAACAGTGA	Intron (Fancc-201/Fancc, intron 12 of 12)	5	137614839	137760025	145187	2	Fancc-201	125179	Aopep-201;Fancc-201	Aopep;Fancc	0;0	TRUE	FALSE	FALSE	FALSE	FALSE	FALSE	TRUE	FALSE	FALSE	Intron	3	6	ENSPEMG00000022299	ENSPEMG00000022299.2	5		mapped to different genes
cg23083092	Rarg	Rarg_Exon	20	68751264	68751313	50	+	68751312	68751313	TCACACAGAGAGGCCATCTCCTTGGGGAGGTCAGGCTGGCCCAGGCCCCG	Promoter (<=1kb)	20	68735488	68751451	15964	2	Rarg-201	138	Rarg-201	Rarg	0	TRUE	FALSE	TRUE	FALSE	FALSE	TRUE	TRUE	FALSE	FALSE	Exon	2	3	ENSPEMG00000014599	ENSPEMG00000014599.2	20	102914547	conserved gene and region
cg23129938	gene:ENSPEMG00000022895	gene:ENSPEMG00000022895_Intergenic_downstream	2	130364366	130364415	50	+	130364414	130364415	GCTAATGTTTGATAAATTGCCCAACAGTTGCATTAGCTAATAACTCCCCG	Distal Intergenic	2	130495463	130496922	1460	2	transcript:ENSPEMT00000031364	132507				FALSE	TRUE	FALSE	FALSE	FALSE	FALSE	FALSE	FALSE	TRUE	Intergenic_downstream	28	29					mapped to different genes
cg23280517	Armc1	Armc1_Intergenic_downstream	2	790485	790534	50	-	790533	790534	GATTAGTAACAAGCAATCAATCATAATTAATTAGTTAAAATGTTCAACCG	Distal Intergenic	2	452350	475894	23545	1	Armc1-201	338184				FALSE	TRUE	FALSE	FALSE	FALSE	FALSE	FALSE	FALSE	TRUE	Intergenic_downstream	13	13	ENSPEMG00000018976	ENSPEMG00000018976.2	2	102929097	mapped to different genes
cg23318877	Slc38a6	Slc38a6_Intergenic_downstream	14	42935745	42935794	50	+	42935793	42935794	TTTACAACACTCACTGCTATTAATGCTTTAACCATCTGACTTGGATTTCG	Distal Intergenic	14	42852572	42917857	65286	1	Slc38a6-201	83173				FALSE	TRUE	FALSE	FALSE	FALSE	FALSE	FALSE	FALSE	TRUE	Intergenic_downstream	6	6	ENSPEMG00000022276	ENSPEMG00000022276.2	14		conserved gene but different region
cg23423113	Smad5	Smad5_Exon	5	132021946	132021995	50	-	132021946	132021947	CGTGTTGGAGAAGCTTTTCATGCATCTTCTACTAGTGTGTTAGTAGATGG	Exon (Smad5-201/Smad5, exon 4 of 6)	5	132008476	132026575	18100	1	Smad5-201	13470	Smad5-201	Smad5	0	TRUE	FALSE	FALSE	FALSE	FALSE	TRUE	FALSE	FALSE	FALSE	Exon	3	3	ENSPEMG00000015274	ENSPEMG00000015274.2	5	102923071	conserved gene and region
cg23423329	Flot1	Flot1_Exon	21	2049530	2049579	50	+	2049578	2049579	GAAAGCTTCACCTGGGCAATGCCAGTGACTGAGATGGGGACCCCATGGCG	Promoter (<=1kb)	21	2040961	2050095	9135	2	Flot1-201	516	Flot1-201;Flot1-202;Ier3-201	Flot1;Flot1;Ier3	0;0;2571	TRUE	FALSE	TRUE	FALSE	FALSE	TRUE	TRUE	FALSE	FALSE	Exon	1	1	ENSPEMG00000012347	ENSPEMG00000012347.2	21	102926806	conserved gene and region
cg23505597	Ptpre	Ptpre_Intergenic_downstream	1	127346573	127346622	50	-	127346573	127346574	CGCCAGGAAGCATGCGCCTCATTTTATCAAATGGTACCCGGCTTGGTAAT	Distal Intergenic	1	126742048	126775149	33102	1	Ptpre-203	604574				FALSE	TRUE	FALSE	FALSE	FALSE	FALSE	FALSE	FALSE	TRUE	Intergenic_downstream	29	29	ENSPEMG00000013794	ENSPEMG00000013794.2	1	102908582	mapped to different genes
cg23547813	Nfix	Nfix_Exon	5	20336283	20336332	50	+	20336331	20336332	CCCTGGAAAGTACTGATGGGGAGCGGCTCTACAAGTCGCCTCAGTGCTCG	Exon (Nfix-201/Nfix, exon 2 of 11)	5	20334844	20401173	66330	1	Nfix-201	1439	Nfix-201	Nfix	0	TRUE	FALSE	FALSE	FALSE	FALSE	TRUE	FALSE	FALSE	FALSE	Exon	25	44	ENSPEMG00000011765	ENSPEMG00000011765.2	5	102905866	conserved gene but different region
cg23552700	Rpl11	Rpl11_Intergenic_upstream	2	150876609	150876658	50	+	150876609	150876610	CGGGTGACAATGACCGATTTAGAAAGTAAAGTTGCTTCTCAAACAAATAA	Distal Intergenic	2	150833079	150836730	3652	2	Rpl11-201	-39879				FALSE	TRUE	FALSE	FALSE	FALSE	FALSE	FALSE	FALSE	TRUE	Intergenic_upstream	2	3	ENSPEMG00000009906	ENSPEMG00000009906.2	2	102915267	mapped to different genes
cg23582869	Ppox	Ppox_Exon	11	69222281	69222330	50	-	69222329	69222330	TCTGGAATCCCACCTTGGGGATGGGCAGGGACAGGTCACAAAAAACCTCG	Promoter (3-4kb)	11	69215121	69218846	3726	2	Ppox-201	-3484	Ppox-201	Ppox	-3435	TRUE	FALSE	TRUE	FALSE	FALSE	TRUE	TRUE	FALSE	FALSE	Exon	3	3	ENSPEMG00000012068	ENSPEMG00000012068.2	11	102918309	mapped to different genes
cg23667740	Gm765	Gm765_Intergenic_upstream	3	113041364	113041413	50	+	113041364	113041365	CGTCCTTGACAGTATTAAAAGAAAGGTTTGAATTGTTGAATAACCACCTT	Distal Intergenic	3	112754374	112862584	108211	2	Gm765-201	-178780				FALSE	TRUE	FALSE	FALSE	FALSE	FALSE	FALSE	FALSE	TRUE	Intergenic_upstream	8	12	ENSPEMG00000002945	ENSPEMG00000002945.2	3	102927273	conserved gene and region
cg23754359	Rem1	Rem1_Intergenic_downstream	4	126432168	126432217	50	-	126432168	126432169	CGGCAGCAGCCGGGAGAGTGGAAAAAATGATATCAAACCCGGAAAAATGC	Downstream (2-3kb)	4	126422880	126429963	7084	1	Rem1-201	9337	Rem1-201	Rem1	9288	FALSE	TRUE	FALSE	FALSE	FALSE	FALSE	FALSE	FALSE	FALSE	Intergenic_downstream	2	2	ENSPEMG00000023657	ENSPEMG00000023657.2	4	102923336	mapped to different genes	4	126432165	126432509	345	*	345	24	0.623188	0.722135	0.0695652	7.34969e-14
cg24067003	Ikzf1	Ikzf1_Promoter	10	18744125	18744174	50	+	18744173	18744174	GAACCTTGAGTCAGCTTGGTGACACGCGTACAATCAGCAATCAAAAAACG	Promoter (<=1kb)	10	18665788	18743684	77897	2	Ikzf1-203	-441	Ikzf1-201;Ikzf1-202;Ikzf1-203	Ikzf1;Ikzf1;Ikzf1	0;0;0	FALSE	TRUE	TRUE	FALSE	FALSE	FALSE	FALSE	FALSE	FALSE	Promoter	4	15	ENSPEMG00000014899	ENSPEMG00000014899.2	10	102913253	conserved gene but different region
cg24100081	Prkcb	Prkcb_Intron	1	113507825	113507874	50	+	113507873	113507874	GAGGAATCCTCCAGAACTAACTTGGGCATGTGTTCTGCCAGGCAGCATCG	Intron (Prkcb-202/Prkcb, intron 12 of 16)	1	113218722	113554317	335596	1	Prkcb-201	289103	Prkcb-201;Prkcb-202	Prkcb;Prkcb	0;0	TRUE	FALSE	FALSE	FALSE	FALSE	FALSE	TRUE	FALSE	FALSE	Intron	2	8	ENSPEMG00000001836	ENSPEMG00000001836.2	1	102903918	conserved gene but different region
cg24466972	Son	Son_Exon	12	75945284	75945333	50	-	75945332	75945333	ACTCGATGCAATTCACTTTGTGGAACCAAGCCACAAAGTGAAAAGCATCG	Exon (Son-203/Son, exon 8 of 8)	12	75926878	75960349	33472	1	Son-201	18406	Son-201;Son-202;Son-203;Son-204	Son;Son;Son;Son	0;0;0;0	TRUE	FALSE	FALSE	FALSE	FALSE	TRUE	TRUE	FALSE	FALSE	Exon	16	32	ENSPEMG00000026746	ENSPEMG00000026746.1	12	102905915	conserved gene and region
cg24474876	Trp63	Trp63_Exon	12	12358169	12358218	50	+	12358217	12358218	GTACACGAACCTGGGGCTCCTGAACAGCATGGACCAGCAGATTCAGAACG	Exon (Trp63-203/Trp63, exon 4 of 11)	12	12232982	12429572	196591	1	Trp63-201	125187	Trp63-201;Trp63-202;Trp63-203;Trp63-204	Trp63;Trp63;Trp63;Trp63	0;0;0;0	TRUE	FALSE	FALSE	FALSE	FALSE	TRUE	FALSE	FALSE	FALSE	Exon	6	8	ENSPEMG00000011679	ENSPEMG00000011679.2	12	102922790	conserved gene and region
cg24533732	Phf12	Phf12_Intron	8	62940722	62940771	50	-	62940722	62940723	CGTTTTTAGCTCTAGGAGTTCCAGAGCCTATGGGTTGAGAATCAAGAAGG	Intron (Phf12-201/Phf12, intron 9 of 14)	8	62896171	62945874	49704	1	Phf12-201	44551	Phf12-201	Phf12	0	TRUE	FALSE	FALSE	FALSE	FALSE	FALSE	TRUE	FALSE	FALSE	Intron	5	25	ENSPEMG00000024226	ENSPEMG00000024226.2	8	102925249	conserved gene and region
cg24543708	Brd4	Brd4_Exon	22	5954889	5954938	50	-	5954889	5954890	CGTGTCCAATGATTAGGCAGGACCTACGTAGAGGGAGAGAGAAACCAGTG	Exon (Brd4-202/Brd4, exon 11 of 11)	22	5944443	5978495	34053	2	Brd4-201	23557	Brd4-201;Brd4-202	Brd4;Brd4	0;0	TRUE	FALSE	FALSE	FALSE	FALSE	TRUE	TRUE	FALSE	FALSE	Exon	3	6	ENSPEMG00000015342	ENSPEMG00000015342.2	22		conserved gene but different region
cg24641105	Mepce	Mepce_Exon	23	29146795	29146844	50	+	29146795	29146796	CGAAGACAACATTGTTGGGGAAGACTGATGTGTCCGCTCCATCCAAGGGC	Exon (Mepce-201/Mepce, exon 1 of 4)	23	29144641	29148268	3628	2	Mepce-201	1424	Mepce-201;Ppp1r35-201	Mepce;Ppp1r35	0;5468	TRUE	FALSE	FALSE	FALSE	FALSE	TRUE	FALSE	FALSE	FALSE	Exon	1	2	ENSPEMG00000003157	ENSPEMG00000003157.2	23		conserved gene and region
cg24655241	Gdf11	Gdf11_Exon	18	33771497	33771546	50	+	33771545	33771546	CTGGGACTGGATCATCGCACCTAAGCGCTACAAGGCCAACTACTGCTCCG	Exon (Gdf11-201/Gdf11, exon 3 of 3)	18	33764929	33771743	6815	1	Gdf11-201	6568	Gdf11-201	Gdf11	0	TRUE	FALSE	FALSE	FALSE	FALSE	TRUE	TRUE	FALSE	FALSE	Exon	4	6	ENSPEMG00000001312	ENSPEMG00000001312.2	18		conserved gene and region
cg24905433	Fzd1	Fzd1_Intergenic_upstream	3	3515642	3515691	50	-	3515642	3515643	CGATCAGATGAGTTCCTCTTAGTGCAGGTCAAAAAGGCTAGTTAGCAGGA	Distal Intergenic	3	3632758	3634686	1929	1	Fzd1-201	-117116				FALSE	TRUE	FALSE	FALSE	FALSE	FALSE	FALSE	FALSE	TRUE	Intergenic_upstream	7	12	ENSPEMG00000004940	ENSPEMG00000004940.2	3	102907868	mapped to different genes
cg24992459	Nfat5	Nfat5_Intron	5	35730110	35730159	50	-	35730158	35730159	CCAGAGACACTTAACCCATCCAATCTCACCCAGGGTATAGGTCGGTCTCG	Intron (Nfat5-201/Nfat5, intron 2 of 12)	5	35691094	35771229	80136	1	Nfat5-201	39016	Nfat5-201;Nfat5-202	Nfat5;Nfat5	0;0	TRUE	FALSE	FALSE	FALSE	FALSE	FALSE	TRUE	FALSE	FALSE	Intron	2	15	ENSPEMG00000000582	ENSPEMG00000000582.2	5	102914916	conserved gene and region
cg25109181
cg25151942	Pdik1l	Pdik1l_Exon	2	148957809	148957858	50	-	148957809	148957810	CGATCCTGAGGGTTTGCAGCCAGCATTTCCTTAATCAGTTGTTTCATTCG	Exon (Pdik1l-201/Pdik1l, exon 2 of 2)	2	148957739	148963152	5414	2	Pdik1l-201	5294	Pdik1l-201	Pdik1l	0	TRUE	FALSE	FALSE	FALSE	FALSE	TRUE	FALSE	FALSE	FALSE	Exon	8	8	ENSPEMG00000026039	ENSPEMG00000026039.1	2	102912850	conserved gene and region
cg25242181	Myt1	Myt1_Exon	4	154647903	154647952	50	+	154647903	154647904	CGCAAGTTTCGATGCTCAGGTTTTTGGCAAACGCATGCTTGCCCCAAAGA	Exon (Myt1-201/Myt1, exon 11 of 23)	4	154606596	154671166	64571	1	Myt1-201	41307	Myt1-201;Myt1-202	Myt1;Myt1	0;0	TRUE	FALSE	FALSE	FALSE	FALSE	TRUE	FALSE	FALSE	FALSE	Exon	1	2	ENSPEMG00000009965	ENSPEMG00000009965.2	4		conserved gene and region
cg25243958	Fam181b	Fam181b_Intergenic_downstream	1	90510933	90510982	50	-	90510933	90510934	CGTTTTCTGTCTTAAGGGTAATGAACCATATGTGTAGACAGCTGCACTGT	Distal Intergenic	1	90930805	90932061	1257	2	Fam181b-201	421128				FALSE	TRUE	FALSE	FALSE	FALSE	FALSE	FALSE	FALSE	TRUE	Intergenic_downstream	1	5	ENSPEMG00000000363	ENSPEMG00000000363.2	1		mapped to different genes
cg25249632	Ascc3	Ascc3_Intron	16	733044	733093	50	-	733092	733093	TGAGTTGTTTAATGATTCTAATAGCCAGAAGCGTACTGAGAAAGCCAGCG	Intron (Ascc3-201/Ascc3, intron 33 of 41)	16	633892	946510	312619	2	Ascc3-201	213417	Ascc3-201	Ascc3	0	TRUE	FALSE	FALSE	FALSE	FALSE	FALSE	TRUE	FALSE	FALSE	Intron	6	6	ENSPEMG00000015319	ENSPEMG00000015319.2	16		conserved gene and region
cg25302064	Dpyd	Dpyd_Intergenic_upstream	6	93275354	93275403	50	+	93275402	93275403	CTTCCCATGTTATGTGTTGCCAGGCAATCAGGGCAGAAATAATTAACACG	Distal Intergenic	6	93499285	94355777	856493	1	Dpyd-201	-223882				FALSE	TRUE	FALSE	FALSE	FALSE	FALSE	FALSE	FALSE	TRUE	Intergenic_upstream	8	29	ENSPEMG00000012380	ENSPEMG00000012380.2	6	102921529	mapped to different genes
cg25348293	Sp1	Sp1_Exon	20	68902735	68902784	50	-	68902783	68902784	TGTACCAGTGGCCCTGAATGGGAACATCACCTTGCTACCTGTCAACAGCG	Exon (Sp1-201/Sp1, exon 3 of 6)	20	68900341	68926650	26310	1	Sp1-201	2394	Sp1-201	Sp1	0	TRUE	FALSE	FALSE	FALSE	FALSE	TRUE	FALSE	FALSE	FALSE	Exon	4	4	ENSPEMG00000016000	ENSPEMG00000016000.2	20	102911933	conserved gene and region
cg25361894	Rem1	Rem1_Intergenic_downstream	4	126432178	126432227	50	+	126432178	126432179	CGGGAGAGTGGAAAAAATGATATCAAACCCGGAAAAATGCAGGCCGGATG	Distal Intergenic	4	126422880	126429963	7084	1	Rem1-201	9298	Rem1-201	Rem1	9298	FALSE	TRUE	FALSE	FALSE	FALSE	FALSE	FALSE	FALSE	TRUE	Intergenic_downstream	2	2	ENSPEMG00000023657	ENSPEMG00000023657.2	4	102923336	mapped to different genes	4	126432165	126432509	345	*	345	24	0.623188	0.722135	0.0695652	7.34969e-14
cg25380047	Otof	Otof_Exon	22	33701217	33701266	50	-	33701265	33701266	CCAGGGGCTGGCATGTCCATGGGGAACATGTCCACCCACAGCTCCAGGCG	Exon (Otof-201/Otof, exon 42 of 47)	22	33695875	33798255	102381	2	Otof-201	96989	Otof-201;Otof-202	Otof;Otof	0;0	TRUE	FALSE	FALSE	FALSE	FALSE	TRUE	FALSE	FALSE	FALSE	Exon	1	1	ENSPEMG00000012774	ENSPEMG00000012774.2	22		conserved gene and region
cg25477526	Add1	Add1_Exon	10	29038520	29038569	50	-	29038520	29038521	CGAACATTACACACGATCACGTGAAACCCTTGCTGCAGTCTCTCTCGTCC	Exon (Add1-202/Add1, exon 9 of 15)	10	29017048	29051913	34866	1	Add1-201	21472	Add1-201;Add1-202;Add1-203	Add1;Add1;Add1	0;0;0	TRUE	FALSE	FALSE	FALSE	FALSE	TRUE	TRUE	FALSE	FALSE	Exon	5	6	ENSPEMG00000008717	ENSPEMG00000008717.2	10	102919007	conserved gene and region
cg25512912	Zfp609	Zfp609_Exon	7	61162380	61162429	50	+	61162428	61162429	CTCCTTTCCCTCCGGAGGCTCCACTGCTCAAGGACATCTTAGAGTCAACG	Promoter (<=1kb)	7	61050393	61162416	112024	2	Zfp609-201	0	Zfp609-201	Zfp609	0	TRUE	FALSE	TRUE	FALSE	FALSE	TRUE	FALSE	FALSE	FALSE	Exon	11	14	ENSPEMG00000020682	ENSPEMG00000020682.2	7	102927826	conserved gene but different region
cg25517295	Hnrnpk	Hnrnpk_Intron	5	133763973	133764022	50	+	133763973	133763974	CGAGCACATTTTTGGGCATAGCCAACCAGGGTTTTCACATGGGCGTTCAG	Intron (Hnrnpk-201/Hnrnpk, intron 3 of 14)	5	133758350	133766455	8106	2	Hnrnpk-201	2433	Hnrnpk-201;Hnrnpk-202;Hnrnpk-203	Hnrnpk;Hnrnpk;Hnrnpk	0;0;0	TRUE	FALSE	FALSE	FALSE	FALSE	FALSE	TRUE	FALSE	FALSE	Intron	14	19	ENSPEMG00000012825	ENSPEMG00000012825.2	5	102912581	conserved gene but different region
cg25548142	Snx11	Snx11_Intergenic_downstream	8	82047126	82047175	50	-	82047174	82047175	CATTTGGAGCATTGGGCTCATTAATATTCATGAGCCATCCCCACCAATCG	Distal Intergenic	8	82048832	82055797	6966	2	Snx11-201	8671	Snx11-201	Snx11	8622	FALSE	TRUE	FALSE	FALSE	FALSE	FALSE	FALSE	FALSE	TRUE	Intergenic_downstream	1	1	ENSPEMG00000000381	ENSPEMG00000000381.2	8		conserved gene and region
cg25569421	Srsf11	Srsf11_Intron	6	133521215	133521264	50	+	133521263	133521264	TACACACTACTTTTTTGTTAACACTGCCAAGATTTCATCACCTGTACTCG	Intron (Srsf11-201/Srsf11, intron 3 of 12)	6	133510233	133540830	30598	2	Srsf11-201	19566	Srsf11-201	Srsf11	0	TRUE	FALSE	FALSE	FALSE	FALSE	FALSE	TRUE	FALSE	FALSE	Intron	7	8	ENSPEMG00000014288	ENSPEMG00000014288.2	6	102903880	conserved gene but different region
cg25676350	Nrgn	Nrgn_Intergenic_upstream	7	32045892	32045941	50	+	32045940	32045941	TATTGGAATAAGTTTTCTAGTTCCTTAGCATTCTGTTCACTGATATTCCG	Distal Intergenic	7	32073024	32073960	937	1	Nrgn-201	-27083				FALSE	TRUE	FALSE	FALSE	FALSE	FALSE	FALSE	FALSE	TRUE	Intergenic_upstream	5	5	ENSPEMG00000024452	ENSPEMG00000024452.1	7		conserved gene and region
cg25731502	Mbnl1	Mbnl1_Promoter	6	40400219	40400268	50	-	40400267	40400268	GATTTTGCTCTAAACTGCTGCATCTGTCTATGCCAAACTAATCAATACCG	Promoter (<=1kb)	6	40400757	40514101	113345	1	Mbnl1-203	-538	Mbnl1-201;Mbnl1-202;Mbnl1-203;Mbnl1-204;Mbnl1-205	Mbnl1;Mbnl1;Mbnl1;Mbnl1;Mbnl1	0;0;0;0;0	FALSE	TRUE	TRUE	FALSE	FALSE	FALSE	FALSE	FALSE	FALSE	Promoter	10	36	ENSPEMG00000011590	ENSPEMG00000011590.2	6	102927413	conserved gene but different region
cg25771650	Gpaa1	Gpaa1_Exon	20	42056596	42056645	50	-	42056644	42056645	GACAGGGCTTTGGAGGGCATGTTCCGCAAGCTCAACCACCTCCTGGAGCG	Exon (Gpaa1-201/Gpaa1, exon 8 of 12)	20	42054688	42057969	3282	1	Gpaa1-201	1908	Exosc4-201;Gpaa1-201;Gpaa1-202	Exosc4;Gpaa1;Gpaa1	4932;0;0	TRUE	FALSE	FALSE	FALSE	FALSE	TRUE	TRUE	FALSE	FALSE	Exon	1	1	ENSPEMG00000018792	ENSPEMG00000018792.2	20	102913330	conserved gene and region
cg25807001	Cnot9	Cnot9_Exon	13	37429592	37429641	50	+	37429592	37429593	CGGTGACCTGGCCCTCTTGCAGGTTCTTCACCAGTTGTGCAAGCCAGCGT	Exon (Cnot9-201/Cnot9, exon 8 of 8)	13	37429560	37448924	19365	2	Cnot9-201	19283	Cnot9-201	Cnot9	0	TRUE	FALSE	FALSE	FALSE	FALSE	TRUE	FALSE	FALSE	FALSE	Exon	4	4	ENSPEMG00000014045	ENSPEMG00000014045.2	13	102912829	mapped to different genes
cg25820606	Rpn2	Rpn2_Exon	4	132098423	132098472	50	+	132098471	132098472	GATCTTTCCACCGTGGATAAGGATCAGAGCATTGCACCCAAAACTACCCG	Exon (Rpn2-201/Rpn2, exon 10 of 17)	4	132063679	132114773	51095	1	Rpn2-201	34744	Rpn2-201;Rpn2-202	Rpn2;Rpn2	0;0	TRUE	FALSE	FALSE	FALSE	FALSE	TRUE	FALSE	FALSE	FALSE	Exon	3	3	ENSPEMG00000019406	ENSPEMG00000019406.2	4		conserved gene and region
cg25828009	Zbtb10	Zbtb10_Exon	2	15944563	15944612	50	+	15944611	15944612	ATGAACAAGTTAAAATGCCCTCATTGTAGCTATGTAGCCAAATACAGACG	Exon (Zbtb10-201/Zbtb10, exon 6 of 7)	2	15900131	15945279	45149	1	Zbtb10-201	44432	Zbtb10-201	Zbtb10	0	TRUE	FALSE	FALSE	FALSE	FALSE	TRUE	FALSE	FALSE	FALSE	Exon	3	7	ENSPEMG00000009016	ENSPEMG00000009016.2	2		conserved gene and region
cg25852019	Speg	Speg_Exon	13	36645412	36645461	50	+	36645412	36645413	CGCTGCCCCACCAGCTCACTTGCTCCTCTGAGGTGCCTGTCACGGAGGTC	Exon (Speg-201/Speg, exon 3 of 40)	13	36597470	36655111	57642	2	Speg-201	9650	Speg-201;Speg-202	Speg;Speg	0;0	TRUE	FALSE	FALSE	FALSE	FALSE	TRUE	FALSE	FALSE	FALSE	Exon	6	8	ENSPEMG00000016281	ENSPEMG00000016281.2	13		conserved gene but different region	13	36645016	36645413	398	*	398	27	0.665829	0.616736	0.0678392	3.10106e-15
cg25946283	Zbtb20	Zbtb20_Intergenic_upstream	12	29523919	29523968	50	+	29523919	29523920	CGACGTGTCCTGCACTATCAGATATCATATGACTTTTTATTTAGATTCCT	Distal Intergenic	12	29594851	29642331	47481	1	Zbtb20-201	-70883				FALSE	TRUE	FALSE	FALSE	FALSE	FALSE	FALSE	FALSE	TRUE	Intergenic_upstream	71	87	ENSPEMG00000018204	ENSPEMG00000018204.2	12	102918958	mapped to different genes
cg25974818	Smg6	Smg6_Exon	8	59773979	59774028	50	+	59774027	59774028	AAAAGGTTCATCCTCAGTTTTCTCCATGCCCATGGGAAGCTGTTTACCCG	Exon (Smg6-201/Smg6, exon 9 of 19)	8	59712362	59961213	248852	1	Smg6-201	61617	Smg6-201	Smg6	0	TRUE	FALSE	FALSE	FALSE	FALSE	TRUE	FALSE	FALSE	FALSE	Exon	3	35	ENSPEMG00000020707	ENSPEMG00000020707.2	8	102902886	conserved gene but different region
cg26042044	Plekhh1	Plekhh1_Exon	14	48732434	48732483	50	+	48732434	48732435	CGTTTGGTGGCTGCAGGGATGACTTCATGCTTGTGATTAGATCTATCCCA	Exon (Plekhh1-201/Plekhh1, exon 27 of 28)	14	48692225	48733151	40927	1	Plekhh1-201	40209	Plekhh1-201;Pigh-201	Plekhh1;Pigh	0;11150	TRUE	FALSE	FALSE	FALSE	FALSE	TRUE	FALSE	FALSE	FALSE	Exon	2	2	ENSPEMG00000004155	ENSPEMG00000004155.2	14	102914798	mapped to different genes
cg26165140
cg26188056	Tgfb3	Tgfb3_Exon	14	56018076	56018125	50	-	56018124	56018125	TCAAGATCTGTCCCCTAATGGCTTCCACCCTCTTCTTCTTGATGTGGCCG	Promoter (<=1kb)	14	55996298	56018220	21923	2	Tgfb3-201	95	Tgfb3-201	Tgfb3	0	TRUE	FALSE	TRUE	FALSE	FALSE	TRUE	FALSE	FALSE	FALSE	Exon	1	2	ENSPEMG00000023520	ENSPEMG00000023520.2	14		mapped to different genes
cg26257324	Zbtb20	Zbtb20_Intergenic_upstream	12	29557305	29557354	50	+	29557353	29557354	ACAACATTACACAATGGATCTTTGGCAGGGATACACAGAAATGAATACCG	Distal Intergenic	12	29594851	29642331	47481	1	Zbtb20-201	-37497				FALSE	TRUE	FALSE	FALSE	FALSE	FALSE	FALSE	FALSE	TRUE	Intergenic_upstream	71	87	ENSPEMG00000018204	ENSPEMG00000018204.2	12	102918958	conserved gene but different region
cg26285771	Naa30	Naa30_Exon	9	41362242	41362291	50	+	41362242	41362243	CGTTTGCAAGTTGGATATGCACAAAAAGATGTTCCGCAGAGGTTATATAG	Exon (Naa30-201/Naa30, exon 4 of 6)	9	41356522	41370644	14123	1	Naa30-201	5720	Naa30-201	Naa30	0	TRUE	FALSE	FALSE	FALSE	FALSE	TRUE	FALSE	FALSE	FALSE	Exon	6	7	ENSPEMG00000000643	ENSPEMG00000000643.2	9		conserved gene and region
cg26339573	Irx3	Irx3_Intergenic_upstream	5	12742074	12742123	50	+	12742074	12742075	CGTTGTCATTCATGCTAAAAAGGCATTACAGACTGTCGACACTGTACAGA	Distal Intergenic	5	12936706	12939090	2385	1	Irx3-201	-194583				FALSE	TRUE	FALSE	FALSE	FALSE	FALSE	FALSE	FALSE	TRUE	Intergenic_upstream	29	37	ENSPEMG00000022357	ENSPEMG00000022357.2	5		mapped to different genes
cg26411343	Skap1	Skap1_Intron	8	82026208	82026257	50	+	82026208	82026209	CGAACATCTGTATGATCCAGAGTGGTGCAATTTGGCACTTGGAAACGAGG	Intron (Skap1-202/Skap1, intron 11 of 11)	8	81733029	82037260	304232	1	Skap1-201	293179	Skap1-201;Skap1-202	Skap1;Skap1	0;0	TRUE	FALSE	FALSE	FALSE	FALSE	FALSE	TRUE	FALSE	FALSE	Intron	40	45	ENSPEMG00000000585	ENSPEMG00000000585.2	8	102918217	conserved gene and region
cg26554534	Usp25	Usp25_Intergenic_downstream	12	62250305	62250354	50	-	62250305	62250306	CGTTTCCATGACTCCCAGCCCCCAAAGGTGATGCGTTTTTCAGCTAATTC	Distal Intergenic	12	61629639	61738352	108714	1	Usp25-201	620715				FALSE	TRUE	FALSE	FALSE	FALSE	FALSE	FALSE	FALSE	TRUE	Intergenic_downstream	21	28	ENSPEMG00000017372	ENSPEMG00000017372.2	12	102920122	mapped to different genes
cg26555185	Rbm26	Rbm26_Intergenic_downstream	9	95321275	95321324	50	+	95321323	95321324	TTATAGCTGTGTTAATGGTAATCAGCATGCTAATGAGCACCAGAAGGTCG	Distal Intergenic	9	95552383	95618799	66417	2	Rbm26-201	297475				FALSE	TRUE	FALSE	FALSE	FALSE	FALSE	FALSE	FALSE	TRUE	Intergenic_downstream	11	13	ENSPEMG00000019529	ENSPEMG00000019529.2	9	102916078	mapped to different genes
cg26576573	Nfix	Nfix_Exon	5	20381938	20381987	50	+	20381986	20381987	CTCCTGCAGAATCCGGACAATCAGATAGTTCAAACCAGCAAGGAGATGCG	Exon (Nfix-201/Nfix, exon 3 of 11)	5	20334844	20401173	66330	1	Nfix-201	47094	Nfix-201	Nfix	0	TRUE	FALSE	FALSE	FALSE	FALSE	TRUE	TRUE	FALSE	FALSE	Exon	25	44	ENSPEMG00000011765	ENSPEMG00000011765.2	5	102905866	conserved gene but different region
cg26709300	Ypel3	Ypel3_Exon	1	117750672	117750721	50	+	117750672	117750673	CGGATTTCAAAGCCCAAGACGTTTCAGGCCTACTTGGATGATTGTCACCG	Promoter (<=1kb)	1	117750666	117753142	2477	1	Ypel3-201	6	Gdpd3-201;Ypel3-201;Tbx6-201;Tbx6-202	Gdpd3;Ypel3;Tbx6;Tbx6	12216;0;-3779;-3779	TRUE	FALSE	TRUE	FALSE	FALSE	TRUE	FALSE	FALSE	FALSE	Exon	4	4	ENSPEMG00000027115	ENSPEMG00000027115.1	1	102923798	conserved gene and region
cg26816693	Phkg2	Phkg2_Exon	1	118585621	118585670	50	+	118585621	118585622	CGATTCCTACGAGTCTTCTAGCTTCATGTTCCTGGTGTTTGACCTGTGAG	Exon (Phkg2-201/Phkg2, exon 3 of 9)	1	118580285	118591294	11010	1	Phkg2-201	5336	Phkg2-201	Phkg2	0	TRUE	FALSE	FALSE	FALSE	FALSE	TRUE	TRUE	FALSE	FALSE	Exon	1	1	ENSPEMG00000025992	ENSPEMG00000025992.1	1	102906699	conserved gene and region
cg26846067	Fam181a	Fam181a_Promoter	14	72145633	72145682	50	-	72145633	72145634	CGTTGGCACGGTGACAGTAGCCAAGTGTGCAAACTTGTCCCATTGTCCGC	Promoter (1-2kb)	14	72147467	72148345	879	1	Fam181a-201	-1834	Fam181a-201	Fam181a	-1785	FALSE	TRUE	TRUE	FALSE	FALSE	FALSE	FALSE	FALSE	FALSE	Promoter	9	9	ENSPEMG00000008785	ENSPEMG00000008785.2	14	102908598	mapped to different genes
cg26865072	Vps13b	Vps13b_Exon	20	26987892	26987941	50	-	26987892	26987893	CGCAGTGTCTCCTGTGTGTCATTACAGATCACAAAATGGCTGAAGACCAA	Exon (Vps13b-201/Vps13b, exon 42 of 61)	20	26895488	27465406	569919	2	Vps13b-201	477465	Vps13b-201	Vps13b	0	TRUE	FALSE	FALSE	FALSE	FALSE	TRUE	FALSE	FALSE	FALSE	Exon	2	8	ENSPEMG00000021894	ENSPEMG00000021894.2	20	102924849	conserved gene and region
cg27061549	Dach1	Dach1_Intron	9	88449466	88449515	50	-	88449466	88449467	CGAACATGTGGCATTAATACGCAGTCCTGGTTCCTAACCATCTGATAGGC	Intron (Dach1-201/Dach1, intron 2 of 11)	9	88256127	88648888	392762	2	Dach1-201	199373	Dach1-201;Dach1-202	Dach1;Dach1	0;0	TRUE	FALSE	FALSE	FALSE	FALSE	FALSE	TRUE	FALSE	FALSE	Intron	61	95	ENSPEMG00000019832	ENSPEMG00000019832.2	9	102927615	conserved gene and region
cg27088374	Clint1	Clint1_Exon	8	29388282	29388331	50	+	29388282	29388283	CGAATGTTAAAAGACAACAAAAAGAATTGGAGAAGAGTTTATAAGGTATG	Exon (Clint1-201/Clint1, exon 3 of 12)	8	29356001	29412588	56588	1	Clint1-201	32281	Clint1-201	Clint1	0	TRUE	FALSE	FALSE	FALSE	FALSE	TRUE	TRUE	FALSE	FALSE	Exon	5	17	ENSPEMG00000022779	ENSPEMG00000022779.2	8		conserved gene and region
cg27159708	Mef2c	Mef2c_Intergenic_upstream	15	70787375	70787424	50	+	70787423	70787424	AAAAACAATAGTCTGTTTTATTCACAGCACATGTAGAAGTTGGAACATCG	Distal Intergenic	15	70584683	70673078	88396	2	Mef2c-204	-114297				FALSE	TRUE	FALSE	FALSE	FALSE	FALSE	FALSE	FALSE	TRUE	Intergenic_upstream	40	55	ENSPEMG00000019761	ENSPEMG00000019761.2	15	102906334	mapped to different genes
cg27489284	Klhl1	Klhl1_Intergenic_upstream	9	87564674	87564723	50	-	87564722	87564723	AAATGCTTGAGACTTTGCCAGCTTTCAACTAACAAGCCAGGTTATTAACG	Distal Intergenic	9	86592586	86963042	370457	2	Klhl1-201	-601681				FALSE	TRUE	FALSE	FALSE	FALSE	FALSE	FALSE	FALSE	TRUE	Intergenic_upstream	8	8	ENSPEMG00000019703	ENSPEMG00000019703.2	9	102928699	mapped to different genes
cg27596519	Ppox	Ppox_Exon	11	69222288	69222337	50	-	69222336	69222337	TCCCACCTTGGGGATGGGCAGGGACAGGTCACAAAAAACCTCGAAGGTCG	Promoter (3-4kb)	11	69215121	69218846	3726	2	Ppox-201	-3491	Ppox-201	Ppox	-3442	TRUE	FALSE	TRUE	FALSE	FALSE	TRUE	TRUE	FALSE	FALSE	Exon	3	3	ENSPEMG00000012068	ENSPEMG00000012068.2	11	102918309	mapped to different genes
[truncated: 4 more columns]

## Sheet: overlapped CpGs
Category	Count
PC1 top CpGs	369
PC2 top CpGs	369
Relatedness CpGs	369
PC1 ∩ Relatedness	0
PC2 ∩ Relatedness	9
