# Supplementary material for: Parental kinship influences global methylation and epigenetic age estimation in Peromyscus
Source: Genetics. 2025 Dec 29;232(3):iyaf281. doi: 10.1093/genetics/iyaf281 (PMC13017600; doi:10.1093/genetics/iyaf281)
Supplement: iyaf281_Supplementary_Data [file iyaf281_supplementary_data.zip › Supplementary_Table_S3_GENETICS-2025-308888.xlsx]

## Sheet: Sheet1
Sex	Mediator	n	ACME_est	ACME_CI_lo	ACME_CI_hi	ACME_p	ACME_q	ACME_sig	ADE_est	ADE_CI_lo	ADE_CI_hi	ADE_p	ADE_q	ADE_sig	Total_est	Total_CI_lo	Total_CI_hi	Total_p	Total_q	Total_sig	%_mediated
F	PC1	47	-0.001768	-0.003235	-0.000451	0.01	0.06	*	0.000787	-0.001064	0.002644	0.4036	0.4843		-0.000981	-0.002921	0.0008	0.2612	0.3942		180.2
F	PC2	47	-0.000629	-0.001827	0.000665	0.2628	0.3942		-0.000352	-0.001825	0.000988	0.5964	0.5964		-0.000981	-0.002865	0.000738	0.2464	0.3942		64.1
M	PC1	49	-0.000126	-0.000386	0.000363	0.4416	0.4416		-0.002427	-0.003145	-0.000243	0.0352	0.0636	*	-0.002554	-0.00325	-0.0001	0.0424	0.0636	*	4.9
M	PC2	49	-0.000626	-0.001433	-0.000111	0.0328	0.0636	*	-0.001927	-0.002601	0.000499	0.102	0.1224		-0.002554	-0.003254	-0.000212	0.0384	0.0636	*	24.5
