# Supplementary material for: Parental kinship influences global methylation and epigenetic age estimation in Peromyscus
Source: Genetics. 2025 Dec 29;232(3):iyaf281. doi: 10.1093/genetics/iyaf281 (PMC13017600; doi:10.1093/genetics/iyaf281)
Supplement: iyaf281_Supplementary_Data [file iyaf281_supplementary_data.zip › Supplementary_Table_S4_GENETICS-2025-308888.xlsx]

## Sheet: CpGs and Relatedness -all 
CGid	p_value	estimate	FDR	SYMBOL	GeneRegionID	annotation	geneChr	CpGisland
cg06360155	2.00235e-06	0.000387412	0.00341802	Fgf8	Fgf8_Intron	Intron (Fgf8-201/Fgf8, intron 3 of 4)	1
cg24461589	9.21543e-06	0.000995893	0.00623231	Fgf8	Fgf8_Intron	Intron (Fgf8-201/Fgf8, intron 4 of 4)	1
cg08476599	1.23964e-05	0.000944149	0.00750862	Macrod1	Macrod1_Intron	Intron (Macrod1-201/Macrod1, intron 3 of 9)	1
cg09908110	2.14184e-05	0.00119825	0.00993022	Macrod1	Macrod1_Intron	Intron (Macrod1-201/Macrod1, intron 3 of 9)	1	CpGisland
cg04611908	4.90031e-05	0.000465889	0.0160881	Ptpre	Ptpre_Intergenic_downstream	Distal Intergenic	1
cg07018671	5.16847e-05	0.000690571	0.0165895	Ptdss2	Ptdss2_Exon	Exon (Ptdss2-201/Ptdss2, exon 7 of 12)	1
cg06650573	5.38559e-05	0.000752123	0.0171399	Ebf3	Ebf3_Promoter	Promoter (2-3kb)	1
cg13388302	6.3795e-05	0.000430122	0.0188642	Fgf8	Fgf8_Exon	Exon (Fgf8-201/Fgf8, exon 3 of 5)	1	CpGisland
cg05206371	7.72578e-05	0.000459529	0.0212327	Lmo1	Lmo1_Intergenic_upstream	Distal Intergenic	1	CpGisland
cg13627734	0.000107333	0.000670515	0.0255476	Rab11fip2	Rab11fip2_Intron	Intron (Rab11fip2-201/Rab11fip2, intron 3 of 7)	1
cg11187272	0.000119255	0.000521647	0.0265879	Trpm3	Trpm3_Exon	Exon (Trpm3-205/Trpm3, exon 5 of 20)	1
cg22374976	0.000161017	0.000817407	0.0311693	Ebf3	Ebf3_Intron	Intron (Ebf3-201/Ebf3, intron 11 of 15)	1
cg11115159	0.000182155	0.000738741	0.0328878	Fgf8	Fgf8_Intron	Intron (Fgf8-201/Fgf8, intron 4 of 4)	1
cg11011772	0.000201405	0.000859287	0.033221	Ebf3	Ebf3_Intron	Intron (Ebf3-201/Ebf3, intron 6 of 15)	1
cg12543498	0.000205669	0.00117956	0.033221	Mgmt	Mgmt_Intergenic_upstream	Distal Intergenic	1
cg19707697	0.000194006	0.000950525	0.033221	Emx2	Emx2_Promoter	Promoter (1-2kb)	1
cg10390530	0.000212147	0.000993301	0.033232	Mgmt	Mgmt_Intron	Intron (Mgmt-201/Mgmt, intron 1 of 3)	1
cg24974225	0.000220752	0.000171163	0.0338373	Emx2	Emx2_Promoter	Promoter (<=1kb)	1	CpGisland
cg25400358	0.000226763	0.00105523	0.0346147	Gpr137	Gpr137_Exon	Promoter (<=1kb)	1
cg09883885	0.000278544	0.000718069	0.0376275	Ppfibp2	Ppfibp2_Intron	Intron (Ppfibp2-202/Ppfibp2, intron 5 of 23)	1
cg00971828	0.000280524	0.000743444	0.0377591	Fgf8	Fgf8_Intron	Intron (Fgf8-201/Fgf8, intron 4 of 4)	1
cg18051198	0.000353631	0.00090104	0.0433513	Insc	Insc_Intergenic_downstream	Distal Intergenic	1	CpGisland
cg25734186	0.00035901	0.000946555	0.0433513	Tcf7l2	Tcf7l2_Intergenic_upstream	Distal Intergenic	1
cg22762541	0.000360973	0.00123329	0.0434486	Lmo1	Lmo1_Intron	Intron (Lmo1-202/Lmo1, intron 1 of 3)	1
cg04796803	0.00042356	0.000738312	0.0461054	Macrod1	Macrod1_Intron	Intron (Macrod1-201/Macrod1, intron 3 of 9)	1	CpGisland
cg26845017	0.000473426	0.000142241	0.0491649	Pax2	Pax2_Intergenic_upstream	Distal Intergenic	1	CpGisland
cg17096775	0.000509438	0.000618917	0.0507735	Fgf8	Fgf8_Intergenic_downstream	Distal Intergenic	1
cg12635485	0.000587588	0.00118417	0.0538202	Kctd15	Kctd15_Intergenic_downstream	Distal Intergenic	1
cg24005265	0.000596171	0.00125366	0.0540425	Mgmt	Mgmt_Intron	Intron (Mgmt-201/Mgmt, intron 1 of 3)	1
cg00550040	0.000689059	0.00126522	0.0580803	Tshz3	Tshz3_Intergenic_downstream	Distal Intergenic	1
cg21176478	0.000758327	0.000283297	0.0604305	Ebf3	Ebf3_Promoter	Promoter (3-4kb)	1	CpGisland
cg00727382	0.00077875	0.000646716	0.0607487	Pax2	Pax2_Intron	Intron (Pax2-201/Pax2, intron 6 of 10)	1
cg20382379	0.000789792	0.000828797	0.0611543	Tshz3	Tshz3_Intron	Intron (Tshz3-201/Tshz3, intron 1 of 1)	1
cg09070708	0.000792923	0.000666291	0.0612129	Zfp536	Zfp536_Intergenic_upstream	Distal Intergenic	1
cg00867443	0.000808075	0.000410896	0.0616798	Insc	Insc_Intergenic_downstream	Distal Intergenic	1
cg01631669	0.000824871	0.000948705	0.0619532	Tshz3	Tshz3_Intron	Intron (Tshz3-201/Tshz3, intron 1 of 1)	1
cg06992486	0.000886688	0.00072086	0.0634393	gene:ENSPEMG00000020040	gene:ENSPEMG00000020040_Intergenic_downstream	Distal Intergenic	1
cg11443263	0.000908406	0.00162855	0.0637645	Insc	Insc_Intergenic_downstream	Distal Intergenic	1	CpGisland
cg17054542	0.000911794	0.000592825	0.0637645	Insc	Insc_Intergenic_downstream	Distal Intergenic	1
cg18198034	0.000911488	0.00109932	0.0637645	Tcf7l2	Tcf7l2_Exon	Exon (Tcf7l2-206/Tcf7l2, exon 14 of 15)	1
cg19507206	0.000918325	0.000374929	0.0638644	Lbx1	Lbx1_Intergenic_upstream	Distal Intergenic	1
cg05456246	0.000978853	0.00119839	0.0652928	Zfp536	Zfp536_Intergenic_downstream	Distal Intergenic	1
cg20444682	0.000978846	0.00121567	0.0652928	Ptpre	Ptpre_Intergenic_downstream	Distal Intergenic	1
cg23043982	0.000973673	0.00092859	0.0652928	gene:ENSPEMG00000020040	gene:ENSPEMG00000020040_Intergenic_downstream	Downstream (1-2kb)	1
cg03292923	0.00102826	0.000424807	0.0672741	Fgf8	Fgf8_Exon	Exon (Fgf8-201/Fgf8, exon 3 of 5)	1	CpGisland
cg09716123	0.00108005	0.000575669	0.0692151	Nav2	Nav2_Intron	Intron (Nav2-201/Nav2, intron 1 of 38)	1
cg14411456	0.00111361	0.000673081	0.0704046	Nav2	Nav2_Intron	Intron (Nav2-201/Nav2, intron 1 of 38)	1
cg16789680	0.00114437	0.000553784	0.0709666	Ebf3	Ebf3_Promoter	Promoter (2-3kb)	1
cg22825316	0.00114706	0.00109793	0.0709666	Rfx3	Rfx3_Promoter	Promoter (3-4kb)	1
cg10708287	0.00128521	0.000538829	0.0747131	Fgf8	Fgf8_Exon	Exon (Fgf8-201/Fgf8, exon 3 of 5)	1	CpGisland
cg18055433	0.00134014	0.000492589	0.0763327	Fgf8	Fgf8_Exon	Exon (Fgf8-201/Fgf8, exon 3 of 5)	1	CpGisland
cg13897126	0.00144583	0.000776421	0.0784091	Btrc	Btrc_Intron	Intron (Btrc-201/Btrc, intron 4 of 13)	1	CpGisland
cg09834361	0.00147024	0.000664735	0.0787629	Ptpre	Ptpre_Intergenic_downstream	Distal Intergenic	1
cg07092208	0.00150765	0.00105281	0.0799755	Insc	Insc_Intergenic_downstream	Distal Intergenic	1
cg04759679	0.00155518	0.000799794	0.0817805	Tcf7l2	Tcf7l2_Exon	Exon (Tcf7l2-206/Tcf7l2, exon 14 of 15)	1
cg05265270	0.00157276	0.000846425	0.0818052	Pax2	Pax2_Intron	Intron (Pax2-201/Pax2, intron 7 of 10)	1
cg16167976	0.00159636	0.000489573	0.0825755	Arrdc4	Arrdc4_Intergenic_upstream	Distal Intergenic	1
cg09192464	0.00161283	0.000540173	0.0827437	Uri1	Uri1_Intergenic_downstream	Distal Intergenic	1
cg25528426	0.00165991	0.000697264	0.0829078	Btrc	Btrc_Intron	Intron (Btrc-201/Btrc, intron 4 of 13)	1
cg08990681	0.0017946	0.000659631	0.0851771	Ebf3	Ebf3_Intron	Intron (Ebf3-201/Ebf3, intron 6 of 15)	1
cg04547312	0.00184634	0.000674099	0.0862408	Clasrp	Clasrp_Exon	Exon (Clasrp-201/Clasrp, exon 14 of 20)	1
cg02287984	0.00186746	0.000687209	0.0869241	Macrod1	Macrod1_Intron	Intron (Macrod1-201/Macrod1, intron 3 of 9)	1	CpGisland
cg02928435	0.00187551	0.000204844	0.0870788	Pax2	Pax2_Intergenic_upstream	Distal Intergenic	1	CpGisland
cg22788085	0.00202106	0.000744716	0.0906798	Tead1	Tead1_Exon	Exon (Tead1-201/Tead1, exon 3 of 13)	1
cg05044089	0.00205159	0.00108628	0.0912861	Gpr26	Gpr26_Intergenic_upstream	Distal Intergenic	1
cg09019938.2	0.0021079	0.000219924	0.0916848	Prkg1	Prkg1_Exon	Exon (Prkg1-202/Prkg1, exon 1 of 18)	1	CpGisland
cg13526507	0.00218481	0.00117144	0.0930252	Glis3	Glis3_Intron	Intron (Glis3-201/Glis3, intron 3 of 9)	1
cg09461098	0.00223942	0.00111457	0.0939657	Tnrc6a	Tnrc6a_Exon	Exon (Tnrc6a-201/Tnrc6a, exon 18 of 24)	1
cg26144663	0.00231265	0.000867785	0.094724	Uri1	Uri1_Intergenic_downstream	Distal Intergenic	1
cg19591642	0.00232818	0.00104702	0.0950352	Tnrc6a	Tnrc6a_Exon	Exon (Tnrc6a-201/Tnrc6a, exon 18 of 24)	1
cg21610467	0.0024439	0.00309204	0.097017	Drd4	Drd4_Exon	Exon (Drd4-201/Drd4, exon 2 of 4)	1
cg07497563	0.00254631	-9.76993e-05	0.09838	Oga	Oga_Intron	Intron (Oga-201/Oga, intron 11 of 15)	1
cg18626234	0.00257584	0.000289213	0.098808	Btrc	Btrc_Intron	Intron (Btrc-201/Btrc, intron 4 of 13)	1
cg07456600	0.00260856	0.00102319	0.0995858	Tcf7l2	Tcf7l2_Intergenic_upstream	Distal Intergenic	1
cg11437639	4.06859e-07	0.00105247	0.00169769	Pex2	Pex2_Intergenic_upstream	Distal Intergenic	2
cg23778391	1.53337e-06	0.00166836	0.00303438	Casz1	Casz1_Promoter	Promoter (4-5kb)	2
cg13517739	3.46944e-06	0.00125244	0.00455677	Pou3f2	Pou3f2_Intergenic_upstream	Distal Intergenic	2
cg08935648	1.69552e-05	0.000616386	0.00896813	Pou3f1	Pou3f1_Intergenic_upstream	Distal Intergenic	2
cg03471702	1.96334e-05	0.00162055	0.00969318	Adgrb2	Adgrb2_Intergenic_upstream	Distal Intergenic	2
cg08415548	2.43186e-05	0.000876185	0.0104251	Pex2	Pex2_Intergenic_upstream	Distal Intergenic	2
cg20707542	2.99466e-05	0.000925276	0.011838	Casz1	Casz1_Intron	Intron (Casz1-201/Casz1, intron 1 of 17)	2
cg04684870	3.53773e-05	0.00105302	0.0134198	Tardbp	Tardbp_Intergenic_upstream	Distal Intergenic	2
cg12642914	3.70198e-05	0.00055408	0.0139024	1700008P02Rik	1700008P02Rik_Intergenic_upstream	Distal Intergenic	2
cg14067749	5.81938e-05	0.000892124	0.0178266	Bnc2	Bnc2_Intron	Intron (Bnc2-201/Bnc2, intron 2 of 7)	2
cg15363953	6.70553e-05	0.00139556	0.0195209	Casz1	Casz1_Promoter	Promoter (4-5kb)	2
cg25929608	0.000104076	0.00166508	0.0254879	gene:ENSPEMG00000013711	gene:ENSPEMG00000013711_Intergenic_upstream	Distal Intergenic	2
cg17295628	0.000105242	0.000826018	0.0254986	Casz1	Casz1_Promoter	Promoter (7-8kb)	2
cg10202353	0.000111199	0.000869865	0.0255476	Casz1	Casz1_Intron	Intron (Casz1-201/Casz1, intron 1 of 17)	2
cg21176649	0.000120345	0.000566594	0.0265879	Rragc	Rragc_Intergenic_downstream	Distal Intergenic	2
cg25654366	0.000127112	0.00136731	0.026952	Eri3	Eri3_Intron	Intron (Eri3-201/Eri3, intron 8 of 8)	2
cg21938659	0.000143011	0.0008889	0.0285672	Faxc	Faxc_Intergenic_downstream	Distal Intergenic	2
cg23090567	0.000144699	0.00100433	0.0286002	Faxc	Faxc_Intergenic_downstream	Distal Intergenic	2
cg06725850	0.000159265	0.00108371	0.0309898	Casz1	Casz1_Intergenic_upstream	Distal Intergenic	2
cg17064345	0.000168914	0.000648429	0.0320329	Phc2	Phc2_Exon	Exon (Phc2-201/Phc2, exon 10 of 15)	2
cg26972338	0.000181646	0.00134265	0.0328878	Pou3f2	Pou3f2_Promoter	Promoter (8-9kb)	2
cg06893666	0.000206817	0.000948888	0.033221	Phc2	Phc2_Exon	Exon (Phc2-201/Phc2, exon 10 of 15)	2
cg21122960	0.000207885	0.000560849	0.033221	gene:ENSPEMG00000031211	gene:ENSPEMG00000031211_Promoter	Promoter (3-4kb)	2
cg24488067	0.000209286	0.000665379	0.033232	Casz1	Casz1_Intron	Intron (Casz1-201/Casz1, intron 1 of 17)	2
cg05664454	0.000234506	0.000767262	0.0350318	gene:ENSPEMG00000031211	gene:ENSPEMG00000031211_Intergenic_downstream	Distal Intergenic	2
cg12203266	0.000242083	0.000769043	0.0352435	Tle1	Tle1_Intergenic_downstream	Distal Intergenic	2
cg02768181	0.000252061	0.000999235	0.0359921	Pou3f1	Pou3f1_Intergenic_upstream	Distal Intergenic	2
cg16684539	0.000261408	0.00135042	0.0369057	Casz1	Casz1_Promoter	Promoter (4-5kb)	2
cg22208523	0.000261033	0.000930855	0.0369057	Phc2	Phc2_Exon	Exon (Phc2-201/Phc2, exon 10 of 15)	2
cg05533667	0.000317204	0.00111966	0.0404726	Zfp618	Zfp618_Promoter	Promoter (<=1kb)	2
cg25041458	0.000356119	-0.000666429	0.0433513	Dock7	Dock7_Exon	Exon (Dock7-201/Dock7, exon 11 of 50)	2
cg10975089	0.000364957	0.000580226	0.043506	Tle1	Tle1_Intron	Intron (Tle1-201/Tle1, intron 4 of 19)	2
cg24207053	0.000365985	0.00180176	0.043506	Casz1	Casz1_Intergenic_upstream	Distal Intergenic	2
cg18702811	0.000379452	0.000564246	0.0437115	Pou3f1	Pou3f1_Intergenic_upstream	Distal Intergenic	2
cg06760596	0.000385023	0.000769668	0.0440828	Astn2	Astn2_Intron	Intron (Astn2-201/Astn2, intron 11 of 23)	2
cg23497109	0.000390229	0.000358777	0.0443586	Astn2	Astn2_Intron	Intron (Astn2-201/Astn2, intron 11 of 23)	2
cg03073543	0.000402055	0.00123951	0.0446709	Pramef8	Pramef8_Intergenic_downstream	Distal Intergenic	2
cg00507817	0.000432313	0.000117522	0.0465376	Foxo6	Foxo6_Intron	Intron (Foxo6-201/Foxo6, intron 1 of 1)	2
cg18279167	0.000432487	0.00117893	0.0465376	Mms22l	Mms22l_Intergenic_upstream	Distal Intergenic	2
cg21160099	0.000475692	0.000569392	0.0491649	Prdm13	Prdm13_Exon	Exon (Prdm13-201/Prdm13, exon 4 of 5)	2
cg18467214	0.000495274	0.000691039	0.0501334	Pou3f1	Pou3f1_Intergenic_upstream	Distal Intergenic	2
cg09579869	0.000507366	0.000770868	0.0507735	Casz1	Casz1_Intron	Intron (Casz1-201/Casz1, intron 1 of 17)	2
cg20983335	0.000522173	0.000977413	0.0512184	Tle1	Tle1_Intergenic_downstream	Distal Intergenic	2
cg26155004	0.000535423	0.000969428	0.0520914	gene:ENSPEMG00000031211	gene:ENSPEMG00000031211_Intergenic_downstream	Downstream (2-3kb)	2
cg26845090	0.000539353	0.00114591	0.0523382	gene:ENSPEMG00000025076	gene:ENSPEMG00000025076_Intergenic_downstream	Distal Intergenic	2
cg01302905	0.000545151	0.000854646	0.0523493	Faxc	Faxc_Intergenic_downstream	Distal Intergenic	2
cg07394293	0.000575987	0.000351455	0.0532773	Mmp16	Mmp16_Exon	Promoter (<=1kb)	2
cg20979225	0.000600088	0.00130173	0.0540425	Casz1	Casz1_Intron	Intron (Casz1-201/Casz1, intron 1 of 17)	2
cg05004092	0.000626007	0.000921611	0.0551813	Zfp618	Zfp618_Promoter	Promoter (<=1kb)	2
cg18673669	0.000692868	0.00116412	0.0580803	Pex14	Pex14_Intergenic_upstream	Distal Intergenic	2
cg19961179	0.000731559	0.000803365	0.0599847	Slc6a9	Slc6a9_Exon	Exon (Slc6a9-201/Slc6a9, exon 2 of 13)	2
cg03123085	0.000754981	0.000319255	0.0604305	Cntln	Cntln_Intron	Intron (Cntln-201/Cntln, intron 8 of 25)	2
cg19623982	0.000771654	0.000717916	0.0605776	Rnf220	Rnf220_Intron	Intron (Rnf220-201/Rnf220, intron 1 of 13)	2
cg11856201	0.000802973	0.000799051	0.0616205	Camta1	Camta1_Intron	Intron (Camta1-201/Camta1, intron 6 of 23)	2
cg26018384	0.000819593	0.000652106	0.0619526	Cyp7b1	Cyp7b1_Intron	Intron (Cyp7b1-201/Cyp7b1, intron 1 of 5)	2
cg04338778	0.00087952	0.000127319	0.0634393	Pax7	Pax7_Intron	Intron (Pax7-201/Pax7, intron 4 of 8)	2
cg16316961	0.000863712	0.000243326	0.0634393	Nfia	Nfia_Promoter	Promoter (2-3kb)	2
cg17689098	0.00091002	0.000518226	0.0637645	Tox	Tox_Intron	Intron (Tox-201/Tox, intron 1 of 9)	2
cg21357117	0.000903271	0.000605677	0.0637645	Casz1	Casz1_Intron	Intron (Casz1-201/Casz1, intron 1 of 17)	2
cg21563501	0.000918084	0.00102206	0.0638644	Ccdc171	Ccdc171_Intergenic_downstream	Distal Intergenic	2
cg22848871	0.000935509	0.000919846	0.0640838	Ssbp3	Ssbp3_Intron	Intron (Ssbp3-201/Ssbp3, intron 5 of 17)	2
cg04663744	0.000987668	0.000701653	0.065764	Bnc2	Bnc2_Intron	Intron (Bnc2-201/Bnc2, intron 2 of 7)	2
cg08244911	0.00105435	0.000936447	0.0685248	Casz1	Casz1_Intron	Intron (Casz1-201/Casz1, intron 2 of 17)	2
cg00922630	0.0012398	0.000585156	0.07367	gene:ENSPEMG00000031211	gene:ENSPEMG00000031211_Intergenic_downstream	Downstream (2-3kb)	2
cg12005591	0.00126758	0.00114794	0.0744959	Pou3f1	Pou3f1_Intergenic_upstream	Distal Intergenic	2
cg11662147	0.00130418	0.000935993	0.0752336	Tardbp	Tardbp_Intergenic_upstream	Distal Intergenic	2
cg17246436	0.00142418	-0.000681004	0.0783679	Zfp462	Zfp462_Intergenic_upstream	Distal Intergenic	2
cg18790636	0.00144784	0.000966921	0.0784091	Ttc34	Ttc34_Intergenic_upstream	Distal Intergenic	2
cg14444723	0.00149567	0.00069671	0.0796716	Casz1	Casz1_Intergenic_upstream	Distal Intergenic	2
cg01047058	0.00151578	0.000656254	0.0801743	Prdm13	Prdm13_Promoter	Promoter (2-3kb)	2
cg17334475	0.00162323	0.000930993	0.0828474	Tle1	Tle1_Intron	Intron (Tle1-201/Tle1, intron 4 of 19)	2
cg09287555	0.00168102	0.000205178	0.0829078	Triqk	Triqk_Intron	Intron (NA, intron 1 of 3)	2	CpGisland
cg00243488	0.00173416	0.000803107	0.0838153	Pou3f1	Pou3f1_Intergenic_upstream	Distal Intergenic	2
cg24480093	0.00174295	0.000325996	0.0841322	Casz1	Casz1_Intergenic_upstream	Distal Intergenic	2
cg21367214	0.00176657	0.000853387	0.0847276	Ptprf	Ptprf_Intron	Intron (Ptprf-201/Ptprf, intron 4 of 30)	2
cg20996132	0.00186792	0.000765125	0.0869241	Pou3f1	Pou3f1_Intergenic_upstream	Distal Intergenic	2
cg24458752	0.0019344	0.00110848	0.0883751	Triqk	Triqk_Intergenic_downstream	Distal Intergenic	2
cg25349135	0.00193352	0.000321279	0.0883751	Pou3f2	Pou3f2_Intergenic_downstream	Distal Intergenic	2
cg24378441	0.00203658	-0.00013326	0.0910496	Dock7	Dock7_Exon	Exon (Dock7-201/Dock7, exon 44 of 50)	2
cg01964760	0.00204177	0.000972304	0.0910647	Cyp7b1	Cyp7b1_Intron	Intron (Cyp7b1-201/Cyp7b1, intron 1 of 5)	2
cg05297162	0.00208406	0.000600752	0.0914219	Faap20	Faap20_Intergenic_upstream	Distal Intergenic	2
cg14676280	0.00210938	-0.0004096	0.0916848	Srrm1	Srrm1_Intron	Intron (Srrm1-201/Srrm1, intron 3 of 17)	2
cg10234511	0.00211359	0.00108836	0.0916964	Casz1	Casz1_Intergenic_upstream	Distal Intergenic	2
cg26127669	0.00217407	0.000314805	0.0927785	gene:ENSPEMG00000012574	gene:ENSPEMG00000012574_Promoter	Promoter (8-9kb)	2	CpGisland
cg19907120	0.00220952	0.000831126	0.0935641	Klhl32	Klhl32_Intron	Intron (Klhl32-201/Klhl32, intron 5 of 9)	2
cg18615337	0.00222711	0.000188785	0.093656	Nfia	Nfia_Promoter	Promoter (2-3kb)	2
cg23239387	0.00224526	0.000530595	0.0940005	Brinp1	Brinp1_Intergenic_downstream	Distal Intergenic	2
cg17151497	0.00225711	0.000702948	0.0940944	Triqk	Triqk_Intergenic_downstream	Distal Intergenic	2
cg21045388	0.00230792	0.000507103	0.094724	Tmem51	Tmem51_Exon	Exon (NA, exon 1 of 4)	2
cg12495249	0.00232274	0.000122422	0.0949166	Pax5	Pax5_Intron	Intron (Pax5-201/Pax5, intron 1 of 9)	2	CpGisland
cg08828602	0.00235666	0.000860418	0.0952659	Cntln	Cntln_Intron	Intron (Cntln-201/Cntln, intron 12 of 25)	2
cg12753118	0.00240247	0.0011955	0.0959861	Ptprf	Ptprf_Intron	Intron (Ptprf-201/Ptprf, intron 5 of 30)	2
cg27353147	0.00240259	0.000572882	0.0959861	Ptprd	Ptprd_Intergenic_downstream	Distal Intergenic	2
cg13174473	0.00242743	0.000689818	0.0965674	Ephb2	Ephb2_Intron	Intron (Ephb2-201/Ephb2, intron 2 of 15)	2
cg20864383	0.00244746	0.0010513	0.0970559	Triqk	Triqk_Intergenic_upstream	Distal Intergenic	2
cg05734643	0.00245058	0.000262654	0.0970771	Casz1	Casz1_Intergenic_upstream	Distal Intergenic	2
cg01898872	0.002462	0.000310291	0.0972351	Tox	Tox_Intergenic_upstream	Distal Intergenic	2
cg05320843	0.00252294	0.00104869	0.0979786	Eri3	Eri3_Intron	Intron (Eri3-201/Eri3, intron 8 of 8)	2
cg02808901	2.55095e-08	0.000279555	0.000285283	Hoxa11	Hoxa11_Exon	Promoter (<=1kb)	3	CpGisland
cg20516274	1.54731e-08	0.000127082	0.000285283	Hoxa11	Hoxa11_Exon	Promoter (<=1kb)	3	CpGisland
cg08126247	5.52821e-07	0.00134734	0.00207607	Foxp2	Foxp2_Intergenic_upstream	Distal Intergenic	3
cg19718127	7.15535e-07	0.00135617	0.00224106	gene:ENSPEMG00000024422	gene:ENSPEMG00000024422_Intergenic_downstream	Distal Intergenic	3
cg01019040	8.67833e-07	6.96711e-05	0.0023279	Orc5	Orc5_Intergenic_upstream	Distal Intergenic	3	CpGisland
cg07604651	2.91047e-06	0.000285244	0.00404814	Fezf1	Fezf1_Promoter	Promoter (<=1kb)	3
cg08824506	1.29311e-05	0.000381775	0.00770817	Fezf1	Fezf1_Promoter	Promoter (<=1kb)	3
cg09541007	4.15762e-05	0.000915964	0.0145921	Mitf	Mitf_Exon	Exon (Mitf-201/Mitf, exon 3 of 10)	3
cg21628818	4.38319e-05	0.000550192	0.0151015	Orc5	Orc5_Intergenic_upstream	Distal Intergenic	3
cg16882804	4.54892e-05	0.000586076	0.01553	Ctnna2	Ctnna2_Intron	Intron (Ctnna2-201/Ctnna2, intron 8 of 19)	3	CpGisland
cg17349389	5.81686e-05	0.000905759	0.0178266	Ctnna2	Ctnna2_Exon	Exon (Lrrtm1-201/Lrrtm1, exon 1 of 1)	3	CpGisland
cg22320085	7.01541e-05	0.00188816	0.0199588	Foxp1	Foxp1_Intergenic_downstream	Distal Intergenic	3
cg04556945	7.39922e-05	0.000237335	0.0207366	Ctnna2	Ctnna2_Exon	Exon (Lrrtm1-201/Lrrtm1, exon 1 of 1)	3	CpGisland
cg09578221	9.60758e-05	0.00043503	0.0243786	Ctnna2	Ctnna2_Exon	Exon (Lrrtm1-201/Lrrtm1, exon 1 of 1)	3	CpGisland
cg04787627	9.87162e-05	0.0003387	0.0247146	Tmf1	Tmf1_Exon	Exon (Tmf1-201/Tmf1, exon 7 of 17)	3
cg11560032	0.000214358	0.00105266	0.0332644	Ctnna2	Ctnna2_Exon	Exon (Lrrtm1-201/Lrrtm1, exon 1 of 1)	3	CpGisland
cg03345607	0.000246367	0.000795488	0.0355793	Foxp2	Foxp2_Intergenic_upstream	Distal Intergenic	3
cg07266476	0.000249988	0.00141461	0.0358322	Foxp1	Foxp1_Intergenic_downstream	Distal Intergenic	3
cg02951320	0.000265993	0.00110787	0.0371342	Bcat1	Bcat1_Intergenic_downstream	Distal Intergenic	3
cg23434234	0.000284134	0.000672051	0.0381084	Foxp2	Foxp2_Intergenic_upstream	Distal Intergenic	3
cg07418580	0.00029279	0.000953931	0.0385773	Igbp1b	Igbp1b_Intergenic_upstream	Distal Intergenic	3
cg18253710	0.000413887	0.000328068	0.045581	Fezf1	Fezf1_Promoter	Promoter (<=1kb)	3
cg09019552	0.000415971	8.65242e-05	0.0456541	Hoxa11	Hoxa11_Exon	Promoter (<=1kb)	3	CpGisland
cg09715604	0.000416982	0.000389889	0.0456541	Plxna4	Plxna4_Intron	Intron (Plxna4-201/Plxna4, intron 1 of 30)	3
cg25660020	0.00041973	-0.000650361	0.0458213	Hoxa1	Hoxa1_Intergenic_downstream	Distal Intergenic	3
cg20726505	0.000658892	0.000320426	0.0571456	Orc5	Orc5_Intergenic_upstream	Distal Intergenic	3	CpGisland
cg02967973	0.000721354	0.000538934	0.0594073	Ctnna2	Ctnna2_Exon	Exon (Lrrtm1-201/Lrrtm1, exon 1 of 1)	3	CpGisland
cg17355105	0.00076578	-0.000478147	0.0604672	Atoh1	Atoh1_Intergenic_downstream	Distal Intergenic	3
cg01851187	0.000772666	0.000664366	0.0605776	Mitf	Mitf_Intergenic_downstream	Distal Intergenic	3
cg23580240	0.000875512	0.000720103	0.0634393	Dlx6	Dlx6_Promoter	Promoter (1-2kb)	3
cg11714263	0.000920236	0.00107997	0.063879	Ndufa4	Ndufa4_Intergenic_downstream	Distal Intergenic	3
cg09456687	0.000929876	-0.00113474	0.0640088	Neurod6	Neurod6_Exon	Promoter (<=1kb)	3
cg16468121	0.000943474	0.000694579	0.0642339	Cdk14	Cdk14_Exon	Exon (Cdk14-201/Cdk14, exon 9 of 14)	3
cg04513967	0.00106249	0.00114927	0.068676	Atoh1	Atoh1_Intergenic_upstream	Distal Intergenic	3
cg02001174	0.00107778	0.000906346	0.0692151	Igbp1b	Igbp1b_Intergenic_upstream	Distal Intergenic	3
cg20041007	0.00115211	0.000962036	0.0711617	Dusp16	Dusp16_Promoter	Promoter (<=1kb)	3
cg21447117	0.00121408	0.000521812	0.073097	Hoxa11	Hoxa11_Promoter	Promoter (<=1kb)	3
cg22872620	0.0012323	0.00143378	0.0733404	Foxp1	Foxp1_Intergenic_downstream	Distal Intergenic	3
cg15171944	0.00127484	0.000306246	0.0745723	Nfe2l3	Nfe2l3_Intergenic_upstream	Distal Intergenic	3
cg11060413	0.00138535	0.000119076	0.077534	Kcna1	Kcna1_Promoter	Promoter (1-2kb)	3	CpGisland
cg11511443	0.00144972	0.000903583	0.0784091	Lmo3	Lmo3_Promoter	Promoter (3-4kb)	3
cg05820392	0.00147579	-0.000705292	0.0788362	Tspan9	Tspan9_Promoter	Promoter (<=1kb)	3
cg08711021	0.00156418	0.00037914	0.0818052	Ctnna2	Ctnna2_Exon	Exon (Lrrtm1-201/Lrrtm1, exon 1 of 1)	3	CpGisland
cg05229784	0.00159172	0.000766972	0.0824487	Ctnna2	Ctnna2_Exon	Exon (Lrrtm1-201/Lrrtm1, exon 1 of 1)	3	CpGisland
cg01466224	0.00163974	0.00144123	0.0828474	Foxp1	Foxp1_Intergenic_downstream	Distal Intergenic	3
cg21431269	0.00182547	-0.000517756	0.0855854	Lrrn1	Lrrn1_Intergenic_upstream	Distal Intergenic	3
cg01951460	0.00184343	0.00155635	0.0862117	Mitf	Mitf_Intron	Intron (Mitf-201/Mitf, intron 2 of 9)	3
cg18685260	0.00206793	0.000861599	0.0914201	Jazf1	Jazf1_Intron	Intron (Jazf1-201/Jazf1, intron 1 of 4)	3
cg19568514	0.00207376	0.00153935	0.0914201	Foxp1	Foxp1_Intergenic_downstream	Distal Intergenic	3
cg07442873	0.00213145	0.000972676	0.0917903	Foxp1	Foxp1_Intron	Intron (Foxp1-201/Foxp1, intron 1 of 15)	3
cg11094341	0.00214425	0.000370517	0.0919238	Lmo3	Lmo3_Promoter	Promoter (4-5kb)	3
cg04102896	0.00222039	-0.000439904	0.0935663	Dnah6	Dnah6_Exon	Exon (Dnah6-201/Dnah6, exon 28 of 75)	3	CpGisland
cg14158769	0.00225318	0.000425473	0.0940944	Grm8	Grm8_Exon	Exon (Mir592-201/Mir592-201, exon 1 of 1)	3
cg15369693	0.00231299	0.00105763	0.094724	Foxp1	Foxp1_Intergenic_upstream	Distal Intergenic	3
cg05916870	0.00250356	0.000347746	0.0979198	Chd4	Chd4_Promoter	Promoter (8-9kb)	3
cg02268145	1.43002e-09	0.0001137	5.37029e-05	Hoxd9	Hoxd9_Promoter	Promoter (<=1kb)	4	CpGisland
cg16627533	5.56035e-08	0.00101738	0.000409818	Mvb12b	Mvb12b_Intergenic_upstream	Distal Intergenic	4
cg03596984	8.00304e-06	0.000845907	0.00602928	Zeb2	Zeb2_Intergenic_upstream	Distal Intergenic	4
cg22561517	7.13194e-06	0.00141344	0.00602928	Atp5g3	Atp5g3_Intergenic_upstream	Distal Intergenic	4
cg18300694	1.04533e-05	0.00105482	0.00668371	Dpp4	Dpp4_Intergenic_upstream	Distal Intergenic	4
cg04824142	1.32273e-05	-0.00027964	0.00776156	Mpped2	Mpped2_Promoter	Promoter (5-6kb)	4	CpGisland
cg20322035	5.55275e-05	-0.000448456	0.0173773	Nr4a2	Nr4a2_Intergenic_downstream	Distal Intergenic	4
cg11224923	6.15454e-05	0.00110373	0.0184807	Mvb12b	Mvb12b_Intron	Intron (Mvb12b-201/Mvb12b, intron 7 of 8)	4
cg09726978	6.43051e-05	0.00132868	0.0188665	Meis2	Meis2_Intergenic_upstream	Distal Intergenic	4
cg17679682	7.74586e-05	0.000159464	0.0212327	Hoxd9	Hoxd9_Intergenic_downstream	Distal Intergenic	4	CpGisland
cg16273547	7.84672e-05	0.000666919	0.0213533	Gtdc1	Gtdc1_Intergenic_downstream	Distal Intergenic	4
cg08268848	8.86522e-05	0.00132845	0.0233395	Zeb2	Zeb2_Promoter	Promoter (3-4kb)	4
cg22267613	0.000101035	0.000933122	0.0251277	Zeb2	Zeb2_Promoter	Promoter (3-4kb)	4
cg24638399	0.00010452	0.00066954	0.0254879	Pbx3	Pbx3_Intron	Intron (Pbx3-202/Pbx3, intron 2 of 6)	4
cg14994401	0.000109106	0.000440197	0.0255476	Lhx2	Lhx2_Intron	Intron (Lhx2-201/Lhx2, intron 3 of 4)	4
cg18645607	0.000110792	0.000306224	0.0255476	Lhx2	Lhx2_Intron	Intron (Lhx2-201/Lhx2, intron 3 of 4)	4
cg08715757	0.000113793	0.000804634	0.0256507	Arhgap15	Arhgap15_Intron	Intron (Arhgap15-202/Arhgap15, intron 2 of 13)	4
cg03392920	0.000121117	0.000803284	0.0265879	Hoxd10	Hoxd10_Exon	Promoter (<=1kb)	4	CpGisland
cg06001189	0.000135242	0.000768783	0.0280601	gene:ENSPEMG00000025451	gene:ENSPEMG00000025451_Intergenic_upstream	Distal Intergenic	4
cg13515447	0.000141691	0.000405191	0.0285672	Sall4	Sall4_Promoter	Promoter (<=1kb)	4
cg14328037	0.000145856	0.0007565	0.0286778	Hoxd3	Hoxd3_Intergenic_upstream	Distal Intergenic	4	CpGisland
cg17140602	0.000172302	0.00212197	0.0320329	Mvb12b	Mvb12b_Intergenic_upstream	Distal Intergenic	4
cg26450215	0.000170579	0.000366003	0.0320329	Hoxd9	Hoxd9_Intergenic_downstream	Distal Intergenic	4	CpGisland
cg03926422	0.000179732	0.00199445	0.0328878	Zbtb34	Zbtb34_Intergenic_downstream	Distal Intergenic	4
cg04839060	0.000184143	0.00183101	0.0330876	Arhgap15	Arhgap15_Intron	Intron (Arhgap15-202/Arhgap15, intron 6 of 13)	4
cg13916603	0.000203009	0.000749104	0.033221	Mvb12b	Mvb12b_Exon	Exon (Nron-201/Nron-201, exon 1 of 1)	4
cg17899985	0.000197307	0.000865613	0.033221	Zeb2	Zeb2_Intergenic_upstream	Distal Intergenic	4
cg21181232	0.0001879	0.00294515	0.033221	Trp53bp1	Trp53bp1_Exon	Exon (Trp53bp1-201/Trp53bp1, exon 27 of 29)	4
cg16597409	0.000244997	-0.00109791	0.0355236	Dennd1a	Dennd1a_Intron	Intron (Dennd1a-201/Dennd1a, intron 18 of 21)	4
cg21674730	0.000263093	0.00126898	0.0370045	Tmco5	Tmco5_Intergenic_upstream	Distal Intergenic	4
cg20169815	0.000275166	0.00109695	0.0374821	Them7	Them7_Intron	Intron (Them7-201/Them7, intron 2 of 2)	4
cg01088131	0.000293533	0.00103376	0.0385773	Kiz	Kiz_Intergenic_upstream	Distal Intergenic	4
cg19680012	0.00029123	0.00123977	0.0385773	Ptprt	Ptprt_Intron	Intron (Ptprt-201/Ptprt, intron 1 of 30)	4
cg17489939	0.000296796	0.000702447	0.0388123	Hoxd10	Hoxd10_Exon	Promoter (<=1kb)	4	CpGisland
cg06952484	0.000355823	0.00115307	0.0433513	Tmco5	Tmco5_Intergenic_upstream	Distal Intergenic	4
cg14801866	0.000367163	0.000534291	0.043506	Nkx2-2	Nkx2-2_Promoter	Promoter (2-3kb)	4	CpGisland
cg18428069	0.000371225	0.00250108	0.043506	Ola1	Ola1_Intron	Intron (Ola1-201/Ola1, intron 6 of 9)	4
cg20525364	0.000370021	0.00107811	0.043506	Arhgap15	Arhgap15_Intron	Intron (Arhgap15-202/Arhgap15, intron 8 of 13)	4
cg14380289	0.000435875	0.00114717	0.0465451	Zeb2	Zeb2_Intergenic_upstream	Distal Intergenic	4
cg23705797	0.000449304	0.000609331	0.04753	Lhx2	Lhx2_Intergenic_upstream	Distal Intergenic	4
cg01263679	0.000469332	0.00151405	0.0491649	Dnm1	Dnm1_Exon	Exon (Dnm1-204/Dnm1, exon 10 of 22)	4
cg07278034	0.000474403	0.000888939	0.0491649	Gtdc1	Gtdc1_Intron	Intron (Gtdc1-201/Gtdc1, intron 9 of 10)	4
cg13884903	0.000478412	0.000231946	0.0491649	Foxa2	Foxa2_Intergenic_downstream	Distal Intergenic	4
cg24498686	0.000503828	0.000425803	0.0505903	Arhgap15	Arhgap15_Intron	Intron (Arhgap15-202/Arhgap15, intron 6 of 13)	4
cg21229874	0.000521483	0.00022269	0.0512184	Hoxd10	Hoxd10_Promoter	Promoter (<=1kb)	4	CpGisland
cg24411035	0.000522359	0.00157686	0.0512184	Meis2	Meis2_Intergenic_upstream	Distal Intergenic	4
cg09628017	0.000534999	0.000636805	0.0520914	Nkx2-2	Nkx2-2_Intergenic_downstream	Distal Intergenic	4
cg27065387	0.000533883	0.00136192	0.0520914	Gtdc1	Gtdc1_Intergenic_downstream	Distal Intergenic	4
cg08299862	0.000544479	0.000661076	0.0523493	Ddx31	Ddx31_Intron	Intron (Ddx31-201/Ddx31, intron 18 of 19)	4
cg24024857	0.000554339	0.000182535	0.0525698	Nr6a1	Nr6a1_Promoter	Promoter (<=1kb)	4	CpGisland
cg07276805	0.000572084	0.000710038	0.0532563	Arhgap15	Arhgap15_Intron	Intron (Arhgap15-202/Arhgap15, intron 6 of 13)	4
cg07517669	0.000595759	0.000577018	0.0540425	Hoxd10	Hoxd10_Exon	Exon (Hoxd10-201/Hoxd10, exon 2 of 2)	4	CpGisland
cg08069628	0.000615247	0.000212244	0.0548436	Hoxd9	Hoxd9_Intergenic_downstream	Distal Intergenic	4	CpGisland
cg04861677	0.000626861	0.000774541	0.0551813	Mvb12b	Mvb12b_Intron	Intron (Mvb12b-201/Mvb12b, intron 7 of 8)	4
cg22862899	0.000644358	0.000598078	0.0562749	Kiz	Kiz_Intergenic_upstream	Distal Intergenic	4
cg09354848	0.000647035	0.000363058	0.0563777	Nkx2-2	Nkx2-2_Promoter	Promoter (9-10kb)	4
cg18140959	0.000649248	-0.000575229	0.0564395	Ptgs1	Ptgs1_Intergenic_upstream	Distal Intergenic	4
cg16446865	0.00066475	0.00162148	0.0574359	Pbx3	Pbx3_Intron	Intron (Pbx3-202/Pbx3, intron 5 of 6)	4
cg09571004	0.000684437	0.000609863	0.0578905	Zeb2	Zeb2_Intron	Intron (Zeb2-201/Zeb2, intron 1 of 4)	4
cg14991487	0.000677927	0.000299937	0.0578905	Hoxd9	Hoxd9_Promoter	Promoter (<=1kb)	4	CpGisland
cg26799063	0.000684004	0.000675582	0.0578905	Kiz	Kiz_Intergenic_upstream	Distal Intergenic	4
cg14372662	0.000708081	0.00128236	0.0586695	Dnm1	Dnm1_Exon	Exon (Dnm1-204/Dnm1, exon 10 of 22)	4
cg25438995	0.000776209	0.000993621	0.0607287	Pbx3	Pbx3_Intergenic_downstream	Distal Intergenic	4
cg06944193	0.000793809	-0.000423401	0.0612129	Duox1	Duox1_Exon	Exon (Duox1-201/Duox1, exon 16 of 33)	4	CpGisland
cg08720341	0.000806339	0.00155414	0.0616726	Chn1	Chn1_Exon	Exon (Chn1-201/Chn1, exon 6 of 13)	4
cg10861899	0.000819898	0.000693043	0.0619526	Hoxd10	Hoxd10_Exon	Exon (Hoxd10-201/Hoxd10, exon 2 of 2)	4	CpGisland
cg22496127	0.000826927	0.000864871	0.0619532	Arhgap15	Arhgap15_Exon	Exon (Arhgap15-202/Arhgap15, exon 12 of 14)	4
cg08943377	0.000863676	0.00128902	0.0634393	Sema6d	Sema6d_Exon	Promoter (<=1kb)	4
cg25944824	0.000867053	0.000295571	0.0634393	Sall4	Sall4_Promoter	Promoter (<=1kb)	4
cg26545483	0.000930627	0.000662202	0.0640088	Hoxd3	Hoxd3_Promoter	Promoter (3-4kb)	4
cg06105149	0.00097836	0.000870973	0.0652928	Slc35c2	Slc35c2_Intergenic_downstream	Distal Intergenic	4
cg27169779	0.00100694	-0.000384262	0.0664582	Dync1i2	Dync1i2_Intron	Intron (Dync1i2-201/Dync1i2, intron 6 of 16)	4
cg07111620	0.00105564	0.000925516	0.0685248	Zeb2	Zeb2_Intergenic_upstream	Distal Intergenic	4
cg14381766	0.00105971	0.00052514	0.0686147	Slc12a1	Slc12a1_Exon	Exon (Slc12a1-202/Slc12a1, exon 4 of 26)	4
cg17635618	0.00112639	0.00100328	0.0705766	Mafb	Mafb_Intergenic_upstream	Distal Intergenic	4
cg12761282	0.00113412	0.000707027	0.0708662	Tgm3	Tgm3_Promoter	Promoter (<=1kb)	4
cg08877390	0.00119546	0.00042027	0.0728499	Tgm3	Tgm3_Promoter	Promoter (<=1kb)	4
cg01938658	0.00124339	0.000519029	0.0737267	Tmco5	Tmco5_Intergenic_upstream	Distal Intergenic	4
cg21716905	0.00124485	0.000593282	0.0737267	Meis2	Meis2_Intron	Intron (Meis2-201/Meis2, intron 8 of 11)	4
cg16030195	0.00125365	0.00042937	0.0740246	Gtdc1	Gtdc1_Intron	Intron (Gtdc1-201/Gtdc1, intron 9 of 10)	4
cg07102105	0.00127887	0.000707422	0.0746871	Pax6	Pax6_Intergenic_upstream	Distal Intergenic	4
cg11019398	0.00128216	0.00157593	0.0746871	Meis2	Meis2_Intergenic_upstream	Distal Intergenic	4
cg04950139	0.00135705	0.00122571	0.0770226	Mvb12b	Mvb12b_Intergenic_upstream	Distal Intergenic	4
cg22828044	0.00136368	0.000817919	0.077104	Meis2	Meis2_Intron	Intron (Meis2-201/Meis2, intron 8 of 11)	4
cg24217623	0.0013674	0.000735352	0.077104	Pbx3	Pbx3_Intron	Intron (Pbx3-202/Pbx3, intron 2 of 6)	4
cg01280744	0.00140888	0.00040303	0.0781522	Pbx3	Pbx3_Intron	Intron (Pbx3-202/Pbx3, intron 2 of 6)	4
cg19848879	0.00140737	0.000310329	0.0781522	Kiz	Kiz_Intergenic_upstream	Distal Intergenic	4
cg00823568	0.00141336	0.000235168	0.0781698	Arhgap15	Arhgap15_Intron	Intron (Arhgap15-202/Arhgap15, intron 12 of 13)	4
cg01508445	0.00145527	0.000622838	0.0784091	Gpd2	Gpd2_Intergenic_downstream	Distal Intergenic	4
cg20614809	0.00144072	0.00144133	0.0784091	Meis2	Meis2_Intergenic_upstream	Distal Intergenic	4
cg04150055	0.00150481	0.000446679	0.0799755	Prdm12	Prdm12_Promoter	Promoter (3-4kb)	4
cg12997253	0.00156377	0.00055099	0.0818052	Hoxd10	Hoxd10_Exon	Exon (Hoxd10-201/Hoxd10, exon 2 of 2)	4	CpGisland
cg16878881	0.00156833	0.000949491	0.0818052	Zfp217	Zfp217_Intergenic_downstream	Distal Intergenic	4
cg13943551	0.00158972	0.000989983	0.0824487	Sp9	Sp9_Intergenic_downstream	Distal Intergenic	4
cg00092936	0.00164817	0.000944907	0.0828474	Mvb12b	Mvb12b_Intron	Intron (Mvb12b-201/Mvb12b, intron 7 of 8)	4
cg03219317	0.00165553	0.000838509	0.0828959	Nfe2l2	Nfe2l2_Intergenic_downstream	Distal Intergenic	4
cg18640545	0.00168952	0.00082935	0.0829387	Mtx2	Mtx2_Intergenic_downstream	Distal Intergenic	4
cg06370256	0.00172419	7.43877e-05	0.0837958	Foxa2	Foxa2_Promoter	Promoter (<=1kb)	4	CpGisland
cg14878057	0.001729	-0.000369296	0.0837958	Dph6	Dph6_Intergenic_upstream	Distal Intergenic	4
cg16451976	0.00172205	0.000511851	0.0837958	Arhgap15	Arhgap15_Intron	Intron (Arhgap15-202/Arhgap15, intron 6 of 13)	4
cg17307267	0.0017253	9.10326e-05	0.0837958	Hoxd9	Hoxd9_Intergenic_downstream	Distal Intergenic	4	CpGisland
cg01943561	0.00176918	0.00109908	0.0847447	Tshz2	Tshz2_Intergenic_upstream	Distal Intergenic	4
cg11686722	0.00177477	8.22189e-05	0.0847963	Meis2	Meis2_Promoter	Promoter (<=1kb)	4
cg24158964	0.00177796	0.000636666	0.0848403	Hoxd10	Hoxd10_Exon	Exon (Hoxd10-201/Hoxd10, exon 2 of 2)	4	CpGisland
cg27399271	0.0018157	0.000843928	0.0855542	Gtdc1	Gtdc1_Intergenic_downstream	Downstream (<1kb)	4
cg02206762	0.00182192	0.000629684	0.0855854	Atp5g3	Atp5g3_Intergenic_upstream	Distal Intergenic	4
cg20512638	0.00188806	0.000975267	0.0873207	Zfp217	Zfp217_Intergenic_downstream	Distal Intergenic	4
cg07852259	0.00189157	0.000183279	0.087375	Pax6	Pax6_Exon	Exon (Pax6-202/Pax6, exon 5 of 11)	4	CpGisland
cg00566346	0.0018998	0.000911082	0.0875297	Mvb12b	Mvb12b_Exon	Exon (Nron-201/Nron-201, exon 1 of 1)	4
cg18924074	0.00190993	0.000481854	0.0876839	Stk35	Stk35_Exon	Exon (Stk35-202/Stk35, exon 3 of 3)	4
cg18921843	0.0019173	0.00114493	0.0878077	Chn1	Chn1_Exon	Exon (Chn1-201/Chn1, exon 6 of 13)	4
cg23451903	0.00194563	0.00145019	0.0886723	Arhgap15	Arhgap15_Intron	Intron (Arhgap15-202/Arhgap15, intron 11 of 13)	4
cg22567411	0.00198446	0.000887631	0.0893577	Slc4a10	Slc4a10_Intron	Intron (Slc4a10-202/Slc4a10, intron 12 of 25)	4
cg23311800	0.00198789	0.000882203	0.089405	Elf5	Elf5_Promoter	Promoter (6-7kb)	4
cg04691337	0.00200293	0.00149721	0.0899736	Dph6	Dph6_Intergenic_downstream	Distal Intergenic	4
cg09706376	0.00203982	0.000556541	0.0910647	Mpped2	Mpped2_Intergenic_upstream	Distal Intergenic	4	CpGisland
cg05928260	0.00208629	0.000676693	0.0914219	Kiz	Kiz_Intergenic_upstream	Distal Intergenic	4
cg01476332	0.0020929	0.00120222	0.0916047	Ralgapa2	Ralgapa2_Intron	Intron (Ralgapa2-201/Ralgapa2, intron 37 of 38)	4
cg08922059	0.00211859	0.00109427	0.0916964	Cdca7	Cdca7_Intergenic_downstream	Distal Intergenic	4
cg06753411	0.0021793	-0.000137359	0.0928959	Dpp4	Dpp4_Intron	Intron (Dpp4-201/Dpp4, intron 23 of 26)	4
cg02136345	0.00222111	0.000891165	0.0935663	Lnpk	Lnpk_Intergenic_downstream	Distal Intergenic	4
cg12981539	0.00221724	0.00113076	0.0935663	Kcnh7	Kcnh7_Intron	Intron (Kcnh7-201/Kcnh7, intron 9 of 15)	4
cg12010312	0.00228648	0.000746218	0.0943587	Itga4	Itga4_Intergenic_upstream	Distal Intergenic	4
cg11375458	0.00237105	0.000633485	0.0954366	Hoxd9	Hoxd9_Intergenic_downstream	Distal Intergenic	4	CpGisland
cg06173875	0.00250724	0.000307358	0.0979198	Mmp9	Mmp9_Intron	Intron (NA, intron 1 of 3)	4	CpGisland
cg02809805	0.00251561	0.000944356	0.0979326	Ralgapa2	Ralgapa2_Intron	Intron (Ralgapa2-201/Ralgapa2, intron 37 of 38)	4	CpGisland
cg25726820	0.00254634	0.000571767	0.09838	Evx2	Evx2_Intergenic_downstream	Distal Intergenic	4
cg10155596	0.00255676	0.0005765	0.0984787	Ubr3	Ubr3_Intron	Intron (Ubr3-201/Ubr3, intron 23 of 39)	4
cg26637809	0.00262317	0.000673151	0.0999215	Hoxd10	Hoxd10_Exon	Promoter (<=1kb)	4
cg14620903	4.40115e-06	0.00150835	0.00470507	Macroh2a1	Macroh2a1_Exon	Exon (Macroh2a1-202/Macroh2a1, exon 5 of 8)	5	CpGisland
cg12844801	5.20918e-06	0.0012554	0.00528718	Pou4f2	Pou4f2_Intergenic_downstream	Distal Intergenic	5
cg27188235	7.89397e-06	0.00129392	0.00602928	Pou4f2	Pou4f2_Intergenic_downstream	Distal Intergenic	5
cg14826942	9.29354e-06	0.00203719	0.00623231	Macroh2a1	Macroh2a1_Exon	Exon (Macroh2a1-202/Macroh2a1, exon 5 of 8)	5	CpGisland
cg22515205	9.07063e-06	0.00128246	0.00623231	Aktip	Aktip_Intergenic_upstream	Distal Intergenic	5
cg19718644	1.7564e-05	0.00158601	0.00916107	Zfp423	Zfp423_Intron	Intron (Zfp423-201/Zfp423, intron 5 of 7)	5
cg19243613	2.03397e-05	0.00110969	0.00975167	gene:ENSPEMG00000030867	gene:ENSPEMG00000030867_Intergenic_downstream	Distal Intergenic	5
cg22136353	2.0514e-05	0.000784625	0.00975167	Drd1	Drd1_Intergenic_downstream	Distal Intergenic	5
cg25568354	2.46896e-05	0.00106353	0.0104251	Macroh2a1	Macroh2a1_Intron	Intron (Macroh2a1-201/Macroh2a1, intron 5 of 7)	5
cg04472379	3.14738e-05	0.00139243	0.0123122	Macroh2a1	Macroh2a1_Exon	Exon (Macroh2a1-202/Macroh2a1, exon 5 of 8)	5
cg08279414	4.12076e-05	0.00127187	0.0145921	Pou4f2	Pou4f2_Intergenic_downstream	Distal Intergenic	5
cg17942396	0.000112624	0.000845591	0.0256332	Msx2	Msx2_Intergenic_downstream	Distal Intergenic	5
cg27416246	0.000126505	0.00080075	0.026952	Slc35f3	Slc35f3_Exon	Exon (Slc35f3-201/Slc35f3, exon 3 of 7)	5
cg08401998	0.00012973	0.00122379	0.027066	Macroh2a1	Macroh2a1_Intron	Intron (Macroh2a1-201/Macroh2a1, intron 5 of 7)	5
cg15023125	0.000170933	0.000939319	0.0320329	Zfhx3	Zfhx3_Intergenic_upstream	Distal Intergenic	5
cg18010822	0.000181117	0.000716205	0.0328878	Pou4f2	Pou4f2_Exon	Promoter (<=1kb)	5	CpGisland
cg17399895	0.000199159	0.00128216	0.033221	Irx6	Irx6_Intergenic_upstream	Distal Intergenic	5
cg22503821	0.000241846	0.000966149	0.0352435	Sall1	Sall1_Intergenic_upstream	Distal Intergenic	5
cg16475558	0.000390975	0.000943533	0.0443586	Amfr	Amfr_Exon	Exon (NA, exon 8 of 4)	5
cg15216075	0.000411126	0.000825814	0.0455055	Tfap2a	Tfap2a_Exon	Exon (Tfap2a-203/Tfap2a, exon 3 of 7)	5
cg25412421	0.000452843	0.000936021	0.0477698	gene:ENSPEMG00000030867	gene:ENSPEMG00000030867_Intergenic_downstream	Downstream (<1kb)	5
cg09633555	0.000487485	0.000878457	0.0497473	Id4	Id4_Intergenic_downstream	Distal Intergenic	5
cg21203153	0.000498962	0.000900379	0.0503325	Msx2	Msx2_Intergenic_downstream	Distal Intergenic	5
cg08293279	0.000627427	0.00178558	0.0551813	Zfp423	Zfp423_Intron	Intron (Zfp423-201/Zfp423, intron 5 of 7)	5
cg13431363	0.000675668	0.00123552	0.0578905	Zfp423	Zfp423_Intron	Intron (Zfp423-201/Zfp423, intron 5 of 7)	5
cg18299525	0.000678807	0.00116193	0.0578905	Irx6	Irx6_Intergenic_upstream	Distal Intergenic	5
cg01938074	0.00074117	0.000461503	0.0602465	Irx6	Irx6_Intergenic_downstream	Distal Intergenic	5
cg18492509	0.000752986	0.000841403	0.0604305	Wwp2	Wwp2_Exon	Exon (Wwp2-201/Wwp2, exon 20 of 23)	5	CpGisland
cg05592909	0.000835465	0.000568669	0.0621288	Psmg4	Psmg4_Intergenic_downstream	Distal Intergenic	5
cg07619656	0.000870211	0.000918229	0.0634393	Inhba	Inhba_Intergenic_downstream	Distal Intergenic	5
cg17310709	0.000949431	0.000514355	0.0644755	Zfhx3	Zfhx3_Intron	Intron (Zfhx3-201/Zfhx3, intron 2 of 8)	5
cg17552603	0.00117553	-0.000323188	0.0720161	Fto	Fto_Intron	Intron (Fto-201/Fto, intron 8 of 8)	5
cg01938132	0.00120272	0.00086614	0.0728499	gene:ENSPEMG00000030867	gene:ENSPEMG00000030867_Intergenic_downstream	Downstream (1-2kb)	5
cg08330816	0.00126659	0.00128108	0.0744959	Irx6	Irx6_Intergenic_downstream	Distal Intergenic	5
cg23081020	0.00127331	0.000405245	0.0745723	Nfix	Nfix_Exon	Exon (Nfix-201/Nfix, exon 7 of 11)	5
cg03112636	0.00129471	0.00156624	0.0749923	Tfap2a	Tfap2a_Exon	Exon (Tfap2a-203/Tfap2a, exon 6 of 7)	5
cg07530293	0.00129649	0.000535091	0.0749923	Pcbd2	Pcbd2_Intron	Intron (Pcbd2-201/Pcbd2, intron 3 of 4)	5
cg02380426	0.00134133	0.00137215	0.0763327	Tfap2a	Tfap2a_Exon	Exon (Tfap2a-203/Tfap2a, exon 6 of 7)	5
cg11555797	0.00133806	-0.000190202	0.0763327	gene:ENSPEMG00000029876	gene:ENSPEMG00000029876_Promoter	Promoter (6-7kb)	5
cg16081302	0.00139334	0.000755202	0.0778654	Cd83	Cd83_Intergenic_downstream	Distal Intergenic	5
cg10737123	0.00140201	0.000884302	0.0781522	Zfhx3	Zfhx3_Intergenic_upstream	Distal Intergenic	5
cg13684235	0.00144869	0.00048245	0.0784091	Irx3	Irx3_Intergenic_upstream	Distal Intergenic	5
cg02955922	0.00151448	0.00119288	0.0801743	Cyld	Cyld_Intergenic_downstream	Distal Intergenic	5
cg10590786	0.00154858	0.000924523	0.0816424	Tfap2a	Tfap2a_Intergenic_downstream	Distal Intergenic	5
cg11861802	0.00156849	0.00110161	0.0818052	Tox3	Tox3_Intergenic_downstream	Distal Intergenic	5
cg05156492	0.00164349	0.00103211	0.0828474	Pou4f2	Pou4f2_Intergenic_downstream	Distal Intergenic	5
cg10985231	0.00163253	0.00122801	0.0828474	Irx3	Irx3_Intergenic_upstream	Distal Intergenic	5
cg11395671	0.00166879	0.000936095	0.0829078	Zfhx3	Zfhx3_Intergenic_upstream	Distal Intergenic	5
cg22202372	0.00171982	0.000985408	0.0837958	Tox3	Tox3_Intron	Intron (Tox3-201/Tox3, intron 1 of 6)	5
cg21330564	0.00174901	0.000978585	0.0843163	Ednra	Ednra_Intergenic_upstream	Distal Intergenic	5
cg06283779	0.00177406	-0.00460296	0.0847963	Mmp2	Mmp2_Exon	Exon (Mmp2-201/Mmp2, exon 7 of 13)	5	CpGisland
cg05491758	0.00208252	0.000656874	0.0914219	Zfp423	Zfp423_Intron	Intron (Zfp423-201/Zfp423, intron 1 of 7)	5
cg03918464	0.00222955	0.00119056	0.093656	Gata3	Gata3_Intergenic_downstream	Distal Intergenic	5
cg25682014	0.00227469	0.000167771	0.0940944	Calb2	Calb2_Exon	Promoter (<=1kb)	5	CpGisland
cg24001049	0.00246966	0.000826046	0.097422	Phf2	Phf2_Intergenic_downstream	Distal Intergenic	5
cg05203258	0.00247753	0.00036408	0.0976297	Zfhx3	Zfhx3_Intron	Intron (Zfhx3-201/Zfhx3, intron 2 of 8)	5
cg10214377	0.00248806	-0.000380214	0.0976719	Slc10a7	Slc10a7_Intron	Intron (Slc10a7-201/Slc10a7, intron 10 of 11)	5
cg18028666	0.00259063	0.000700657	0.0990718	Tfap2a	Tfap2a_Intron	Intron (Tfap2a-203/Tfap2a, intron 3 of 6)	5
cg04083403	5.75952e-06	0.000806156	0.00536317	Shox2	Shox2_Intergenic_downstream	Distal Intergenic	6
cg14048083	7.69515e-06	0.0008803	0.00602928	Lmo4	Lmo4_Intergenic_upstream	Distal Intergenic	6
cg06763662	1.67243e-05	0.000517108	0.00896813	Pkn2	Pkn2_Intergenic_upstream	Distal Intergenic	6
cg07105062	3.79797e-05	0.000956486	0.0141217	Lmo4	Lmo4_Intergenic_upstream	Distal Intergenic	6
cg07099052	4.11962e-05	0.0011834	0.0145921	S100a1	S100a1_Exon	Exon (NA, exon 2 of 4)	6
cg11977096	6.81914e-05	0.00177555	0.0196989	Lmo4	Lmo4_Intergenic_upstream	Distal Intergenic	6
cg11956374	0.000193671	0.00103087	0.033221	Lmo4	Lmo4_Intergenic_downstream	Distal Intergenic	6
cg22070332	0.000233093	0.000129518	0.0350301	Pcdh10	Pcdh10_Exon	Exon (Pcdh10-203/Pcdh10, exon 1 of 5)	6	CpGisland
cg02692845	0.000374915	8.28498e-05	0.0437048	Sox2	Sox2_Exon	Promoter (<=1kb)	6	CpGisland
cg18819444	0.000546438	0.00092784	0.0523493	Lmo4	Lmo4_Intergenic_downstream	Distal Intergenic	6
cg27573809	0.000572922	0.00117901	0.0532563	Shox2	Shox2_Intergenic_downstream	Distal Intergenic	6
cg15851301	0.000703875	0.0011745	0.0584808	Lmo4	Lmo4_Intergenic_downstream	Distal Intergenic	6
cg06684308	0.000709271	0.000767815	0.0586695	Lmo4	Lmo4_Intergenic_upstream	Distal Intergenic	6
cg04108195	0.000815187	0.000958285	0.0619526	Lmo4	Lmo4_Intergenic_downstream	Distal Intergenic	6
cg24978178	0.000926636	0.00104242	0.0640088	Lmo4	Lmo4_Intergenic_downstream	Distal Intergenic	6
cg00419202	0.000935469	0.00143262	0.0640838	Ptbp2	Ptbp2_Intergenic_upstream	Distal Intergenic	6
cg02478218	0.000936837	0.00120298	0.0640838	Shox2	Shox2_Intergenic_downstream	Distal Intergenic	6
cg21598510	0.000943978	0.00107661	0.0642339	Shox2	Shox2_Intergenic_downstream	Distal Intergenic	6
cg14720152	0.000954589	0.000407988	0.0647087	Actrt3	Actrt3_Intergenic_downstream	Distal Intergenic	6
cg25569421	0.00116135	0.000852558	0.0712837	Srsf11	Srsf11_Intron	Intron (Srsf11-201/Srsf11, intron 3 of 12)	6
cg15310102	0.00141245	0.000870789	0.0781698	Lmo4	Lmo4_Intergenic_downstream	Distal Intergenic	6
cg11082332	0.00155753	0.00108419	0.0817805	Lmo4	Lmo4_Intergenic_downstream	Distal Intergenic	6
cg00300233	0.00164862	0.000551715	0.0828474	S100a1	S100a1_Exon	Exon (NA, exon 2 of 4)	6
cg08495448	0.00168547	0.000875859	0.0829078	Pkn2	Pkn2_Intergenic_upstream	Distal Intergenic	6
cg06491768	0.00181946	0.000857059	0.0855854	Lmo4	Lmo4_Intron	Intron (Lmo4-201/Lmo4, intron 1 of 3)	6
cg08001107	0.00191359	0.00104213	0.0877446	Lmo4	Lmo4_Intron	Intron (Lmo4-201/Lmo4, intron 1 of 3)	6
cg22232807	0.00207895	0.000637557	0.0914201	Ntng1	Ntng1_Exon	Exon (Ntng1-201/Ntng1, exon 6 of 7)	6
cg06166108	0.0020981	0.000893616	0.0916189	Nlgn1	Nlgn1_Exon	Exon (Nlgn1-201/Nlgn1, exon 5 of 6)	6
cg11700371	0.00211733	0.000915914	0.0916964	Shox2	Shox2_Intergenic_downstream	Distal Intergenic	6
cg00896209	0.00226626	0.000281992	0.0940944	Clk2	Clk2_Exon	Exon (Clk2-201/Clk2, exon 3 of 12)	6	CpGisland
cg13275249	0.00235248	0.000654464	0.0952659	Lmo4	Lmo4_Intergenic_downstream	Distal Intergenic	6
cg17575461	0.00252537	0.000810112	0.0979786	Lmo4	Lmo4_Intergenic_upstream	Distal Intergenic	6
cg08938156	8.15259e-07	0.000586625	0.0023279	Zic1	Zic1_Promoter	Promoter (<=1kb)	7
cg17407296	1.35916e-06	0.00112832	0.00300247	Cadm1	Cadm1_Intergenic_upstream	Distal Intergenic	7
cg02611007	1.67904e-06	0.000567621	0.00303438	Map2k5	Map2k5_Intron	Intron (Map2k5-201/Map2k5, intron 19 of 21)	7
cg07445154	1.69681e-06	0.000732996	0.00303438	Cadm1	Cadm1_Intergenic_upstream	Distal Intergenic	7
cg08070771	3.81483e-06	0.000856723	0.00457243	Zic1	Zic1_Promoter	Promoter (2-3kb)	7	CpGisland
cg11209880	3.8962e-06	0.00134597	0.00457243	Cadm1	Cadm1_Intergenic_downstream	Distal Intergenic	7
cg24396557	9.64138e-06	0.000248188	0.00635215	Zic4	Zic4_Intergenic_downstream	Downstream (<1kb)	7	CpGisland
cg18247053	1.65749e-05	0.000913678	0.00896813	Map2k5	Map2k5_Intron	Intron (Map2k5-201/Map2k5, intron 19 of 21)	7
cg14951474	2.21634e-05	0.000285593	0.0101503	Zic4	Zic4_Intergenic_downstream	Downstream (<1kb)	7	CpGisland
cg14212735	2.67571e-05	0.00156082	0.0108262	Cadm1	Cadm1_Promoter	Promoter (1-2kb)	7
cg01528388	2.72093e-05	0.00134746	0.0108704	Cadm1	Cadm1_Intergenic_upstream	Distal Intergenic	7
cg13397733	4.81976e-05	0.000639487	0.0160695	Cadm1	Cadm1_Intergenic_upstream	Distal Intergenic	7
cg02073955	5.83871e-05	0.000485691	0.0178266	4931429L15Rik	4931429L15Rik_Intergenic_upstream	Distal Intergenic	7
cg22662060	6.17638e-05	0.000122772	0.0184807	Zic4	Zic4_Intergenic_downstream	Downstream (<1kb)	7	CpGisland
cg11209832	9.01163e-05	0.000665266	0.0233395	Zic4	Zic4_Intergenic_downstream	Distal Intergenic	7
cg03425126	0.000109607	0.000566137	0.0255476	Zic4	Zic4_Intergenic_downstream	Distal Intergenic	7	CpGisland
cg00264131	0.000141533	0.00139488	0.0285672	Cadm1	Cadm1_Promoter	Promoter (1-2kb)	7
cg26931215	0.000157404	0.00127477	0.0307872	Megf11	Megf11_Intron	Intron (Megf11-203/Megf11, intron 3 of 21)	7	CpGisland
cg02162827	0.000163207	0.000984059	0.0314311	Pknox2	Pknox2_Intergenic_upstream	Distal Intergenic	7
cg06552054	0.000212379	0.000527917	0.033232	4931429L15Rik	4931429L15Rik_Intergenic_upstream	Distal Intergenic	7
cg18724689	0.000215361	0.0012043	0.0332826	Iqch	Iqch_Intron	Intron (Iqch-201/Iqch, intron 11 of 21)	7
cg05635248	0.00021818	-0.000195792	0.0335801	Cadm1	Cadm1_Exon	Exon (Cadm1-202/Cadm1, exon 10 of 12)	7
cg26108171	0.000236008	0.000565294	0.0350318	Zic4	Zic4_Intergenic_downstream	Distal Intergenic	7
cg24897861	0.000260689	0.000956994	0.0369057	Ntm	Ntm_Intron	Intron (Ntm-201/Ntm, intron 1 of 7)	7
cg02232023	0.000272588	0.00104769	0.0374821	Rora	Rora_Intron	Intron (Rora-201/Rora, intron 1 of 10)	7
cg06813117	0.00027647	0.000472162	0.0374821	Zic1	Zic1_Promoter	Promoter (<=1kb)	7
cg14233818	0.000298267	0.000193363	0.0388123	Sox14	Sox14_Intergenic_downstream	Distal Intergenic	7
cg05372644	0.000300068	0.000653253	0.0388578	Tbx18	Tbx18_Intergenic_downstream	Distal Intergenic	7
cg24930802	0.000304847	0.000544331	0.0393409	Zic4	Zic4_Intergenic_downstream	Downstream (<1kb)	7
cg18889936	0.000350094	0.00100214	0.0433513	Kirrel3	Kirrel3_Intron	Intron (Kirrel3-201/Kirrel3, intron 1 of 15)	7
cg16203357	0.000371678	0.000962744	0.043506	Iqch	Iqch_Intron	Intron (Iqch-201/Iqch, intron 11 of 21)	7
cg02705280	0.000387455	0.000820389	0.0442264	Cadm1	Cadm1_Intergenic_upstream	Distal Intergenic	7
cg03098138	0.000494983	0.000940197	0.0501334	Iqch	Iqch_Intron	Intron (Iqch-201/Iqch, intron 11 of 21)	7
cg11602744	0.000557242	0.000282695	0.0525796	Zic4	Zic4_Intergenic_downstream	Downstream (<1kb)	7	CpGisland
cg23619049	0.000562342	0.00108769	0.0527955	Sox14	Sox14_Intergenic_upstream	Distal Intergenic	7
cg21330751	0.000574889	0.000560222	0.0532773	Map2k5	Map2k5_Intron	Intron (Map2k5-201/Map2k5, intron 19 of 21)	7
cg00773632	0.000667874	0.000807109	0.057526	Ntm	Ntm_Intron	Intron (Ntm-201/Ntm, intron 1 of 7)	7
cg25337652	0.000690645	0.000751251	0.0580803	4931429L15Rik	4931429L15Rik_Intergenic_upstream	Distal Intergenic	7
cg06460049	0.000766427	-0.000381746	0.0604672	Mmp20	Mmp20_Exon	Exon (Mmp20-201/Mmp20, exon 4 of 10)	7
cg24318948	0.000799992	0.0011666	0.0615633	Pknox2	Pknox2_Intergenic_upstream	Distal Intergenic	7
cg03821480	0.000826235	0.000771458	0.0619532	Tle3	Tle3_Intergenic_downstream	Distal Intergenic	7
cg09556622	0.000834324	0.000510162	0.0621288	Htr3b	Htr3b_Intron	Intron (Htr3b-201/Htr3b, intron 6 of 8)	7
cg02231349	0.000891806	0.00111373	0.0634393	Pknox2	Pknox2_Intron	Intron (Pknox2-201/Pknox2, intron 4 of 10)	7
cg02416504	0.000890519	0.00161205	0.0634393	Cadm1	Cadm1_Intergenic_upstream	Distal Intergenic	7
cg11142389	0.000891941	0.000541065	0.0634393	Zic1	Zic1_Promoter	Promoter (2-3kb)	7	CpGisland
cg25010729	0.000891243	-0.000256722	0.0634393	Ube4a	Ube4a_Exon	Exon (Ube4a-201/Ube4a, exon 11 of 19)	7
cg25069122	0.000882375	-0.000124345	0.0634393	Arih1	Arih1_Exon	Exon (Arih1-201/Arih1, exon 12 of 14)	7
cg11203083	0.00107812	0.00055573	0.0692151	Cadm1	Cadm1_Intron	Intron (Cadm1-202/Cadm1, intron 1 of 11)	7
cg25425140	0.00114287	0.000605003	0.0709666	Zic4	Zic4_Intergenic_downstream	Distal Intergenic	7	CpGisland
cg07838451	0.00122591	0.000720535	0.073097	Cadm1	Cadm1_Intron	Intron (Cadm1-201/Cadm1, intron 8 of 8)	7
cg18199845	0.001298	0.000903565	0.0749923	Pknox2	Pknox2_Intergenic_upstream	Distal Intergenic	7
cg20125611	0.00135877	-0.000244137	0.0770226	Ryk	Ryk_Exon	Exon (Ryk-201/Ryk, exon 14 of 15)	7
cg05052045	0.00136739	0.00106157	0.077104	Cadm1	Cadm1_Intron	Intron (Cadm1-202/Cadm1, intron 1 of 11)	7
cg14717190	0.00141782	0.000630413	0.0783014	Lingo1	Lingo1_Intron	Intron (Lingo1-201/Lingo1, intron 1 of 1)	7
cg23972152	0.00144555	0.000837377	0.0784091	Zfp609	Zfp609_Exon	Promoter (<=1kb)	7
cg06846902	0.00146792	0.000872529	0.0787629	Pknox2	Pknox2_Intergenic_upstream	Distal Intergenic	7
cg23785473	0.00146483	0.000849232	0.0787629	Iqch	Iqch_Intron	Intron (Iqch-201/Iqch, intron 15 of 21)	7
cg19981759	0.00162949	0.000627749	0.0828474	Zic1	Zic1_Promoter	Promoter (<=1kb)	7
cg15831187	0.00167946	0.000711187	0.0829078	Lingo1	Lingo1_Exon	Exon (Lingo1-201/Lingo1, exon 2 of 2)	7	CpGisland
cg26291907	0.00169897	0.000938957	0.082969	Pknox2	Pknox2_Intergenic_upstream	Distal Intergenic	7
cg12087132	0.00178373	0.00102889	0.0849002	Cep162	Cep162_Intergenic_upstream	Distal Intergenic	7
cg07668688	0.00197033	0.000408002	0.0890419	Zic1	Zic1_Promoter	Promoter (2-3kb)	7	CpGisland
cg16292832	0.00221893	0.00011604	0.0935663	Zic4	Zic4_Intergenic_downstream	Downstream (<1kb)	7	CpGisland
cg25577821	0.00227506	0.000328522	0.0940944	Onecut1	Onecut1_Intergenic_upstream	Distal Intergenic	7
cg25332734	0.00250836	0.00123404	0.0979198	Dscaml1	Dscaml1_Intron	Intron (Dscaml1-201/Dscaml1, intron 17 of 32)	7
cg24970822	0.00255456	0.00107029	0.0984787	Dscaml1	Dscaml1_Intron	Intron (Dscaml1-201/Dscaml1, intron 17 of 32)	7
cg15598853	1.10728e-06	0.00091186	0.00259892	Skap1	Skap1_Intron	Intron (Skap1-202/Skap1, intron 11 of 11)	8
cg07220504	4.19468e-06	0.00100053	0.00470507	Skap1	Skap1_Intron	Intron (Skap1-202/Skap1, intron 11 of 11)	8
cg22397546	5.84769e-06	0.000160154	0.00536317	Tlx3	Tlx3_Promoter	Promoter (<=1kb)	8	CpGisland
cg05666541	8.84466e-06	0.000993698	0.00623231	Skap1	Skap1_Intron	Intron (Skap1-202/Skap1, intron 11 of 11)	8
cg23818165	2.25993e-05	0.00112195	0.010167	Skap1	Skap1_Intron	Intron (Skap1-202/Skap1, intron 11 of 11)	8
cg04041705	2.52895e-05	0.00110716	0.0104365	Skap1	Skap1_Intron	Intron (Skap1-202/Skap1, intron 11 of 11)	8
cg00752442	0.000125284	0.000693139	0.026952	Car10	Car10_Intron	Intron (Car10-201/Car10, intron 2 of 8)	8
cg27099350	0.000171991	0.000417579	0.0320329	Asic2	Asic2_Intron	Intron (Asic2-202/Asic2, intron 2 of 10)	8
cg00439253	0.000242127	-0.000552196	0.0352435	Smurf2	Smurf2_Exon	Exon (Smurf2-201/Smurf2, exon 10 of 19)	8
cg21173104	0.000490573	0.000714605	0.0499268	Slit3	Slit3_Promoter	Promoter (<=1kb)	8
cg14590765	0.000571785	0.000932369	0.0532563	Tmem114	Tmem114_Intergenic_downstream	Distal Intergenic	8
cg23014365	0.000580392	0.00092048	0.0535529	Tmem114	Tmem114_Intergenic_downstream	Distal Intergenic	8
cg03070815	0.000585759	-0.000511233	0.0537839	Cltc	Cltc_Exon	Exon (Cltc-201/Cltc, exon 3 of 32)	8
cg15801833	0.00070024	0.000760408	0.0583078	Clint1	Clint1_Intergenic_upstream	Distal Intergenic	8
cg08389079	0.000758065	0.0016504	0.0604305	Tenm2	Tenm2_Intron	Intron (Tenm2-201/Tenm2, intron 2 of 28)	8
cg26078513	0.000759476	0.000653552	0.0604305	Sez6	Sez6_Intergenic_upstream	Distal Intergenic	8
cg20690201	0.000882878	0.000476883	0.0634393	Clint1	Clint1_Intergenic_upstream	Distal Intergenic	8
cg17820046	0.00097582	0.000587377	0.0652928	Rbfox3	Rbfox3_Intergenic_upstream	Distal Intergenic	8	CpGisland
cg25960553	0.0011276	-0.000217276	0.0705766	Pafah1b1	Pafah1b1_Exon	Exon (Pafah1b1-201/Pafah1b1, exon 9 of 10)	8
cg12340709	0.00113954	0.000833496	0.0709666	Tenm2	Tenm2_Intron	Intron (Tenm2-201/Tenm2, intron 1 of 28)	8
cg06794958	0.00120237	0.000793879	0.0728499	Tenm2	Tenm2_Intron	Intron (Tenm2-201/Tenm2, intron 2 of 28)	8
cg08489771	0.00122324	0.00142948	0.073097	Msi2	Msi2_Intron	Intron (Msi2-201/Msi2, intron 7 of 12)	8
cg20778702	0.00122204	0.000709447	0.073097	Tmem114	Tmem114_Intergenic_downstream	Distal Intergenic	8
cg24211745	0.00122168	0.000707689	0.073097	Skap1	Skap1_Intron	Intron (Skap1-202/Skap1, intron 11 of 11)	8
cg17081589	0.0013598	0.000955377	0.0770226	Skap1	Skap1_Intron	Intron (Skap1-202/Skap1, intron 11 of 11)	8
cg02434126	0.001376	0.000949976	0.0772413	Mrm1	Mrm1_Intergenic_downstream	Distal Intergenic	8
cg03401071	0.00140642	0.000664606	0.0781522	Hs3st3a1	Hs3st3a1_Intron	Intron (Hs3st3a1-201/Hs3st3a1, intron 1 of 1)	8
cg18787121	0.00140729	0.000167797	0.0781522	Hoxb9	Hoxb9_Exon	Promoter (<=1kb)	8	CpGisland
cg03295417	0.00142379	0.00118648	0.0783679	gene:ENSPEMG00000008696	gene:ENSPEMG00000008696_Intergenic_downstream	Distal Intergenic	8
cg06862200	0.00162756	0.000862074	0.0828474	Sp6	Sp6_Intergenic_upstream	Distal Intergenic	8
cg21020878	0.00164831	-0.000208788	0.0828474	Chd3	Chd3_Exon	Exon (Chd3-201/Chd3, exon 38 of 40)	8	CpGisland
cg23698708	0.00179957	0.000604486	0.0852218	Ebf1	Ebf1_Intron	Intron (Ebf1-201/Ebf1, intron 6 of 15)	8
cg11700079	0.0018237	0.000293583	0.0855854	Tlx3	Tlx3_Exon	Promoter (<=1kb)	8	CpGisland
cg19782140	0.001897	0.000159579	0.0875181	Crebbp	Crebbp_Exon	Exon (Crebbp-201/Crebbp, exon 5 of 31)	8
cg26558914	0.00202779	0.000632294	0.0907646	Ebf1	Ebf1_Intron	Intron (Ebf1-201/Ebf1, intron 11 of 15)	8
cg18136650	0.00207513	0.00110443	0.0914201	Acaca	Acaca_Intron	Intron (Acaca-201/Acaca, intron 43 of 53)	8
cg26719771	0.00210067	0.00155185	0.0916243	Cep112	Cep112_Intron	Intron (Cep112-201/Cep112, intron 19 of 25)	8
cg15547395	0.00212186	0.00109372	0.0916964	Ebf1	Ebf1_Intron	Intron (Ebf1-201/Ebf1, intron 6 of 15)	8
cg18294366	0.00213487	0.000880129	0.0917903	Pctp	Pctp_Intergenic_downstream	Distal Intergenic	8
cg00988711	0.00215756	0.000434982	0.0923888	Mrm1	Mrm1_Intergenic_downstream	Distal Intergenic	8
cg25126226	0.00227795	0.000930905	0.09411	Mrm1	Mrm1_Intergenic_downstream	Distal Intergenic	8
cg18765724	0.00230465	0.00102737	0.094724	Skap1	Skap1_Intron	Intron (Skap1-202/Skap1, intron 11 of 11)	8
cg23732735	0.00236997	0.00048274	0.0954366	Hnrnpab	Hnrnpab_Exon	Exon (Hnrnpab-201/Hnrnpab, exon 6 of 7)	8	CpGisland
cg09011966	0.00243703	0.000670664	0.096847	Septin9	Septin9_Intergenic_downstream	Distal Intergenic	8
cg05185793	0.00256657	0.000784782	0.098654	Tenm2	Tenm2_Intron	Intron (Tenm2-201/Tenm2, intron 1 of 28)	8
cg11498355	0.00256397	0.00120274	0.098654	Slc38a10	Slc38a10_Intergenic_upstream	Distal Intergenic	8
cg12385146	1.83016e-05	0.000374952	0.00931214	Otx2	Otx2_Intergenic_upstream	Distal Intergenic	9
cg26694589	4.27408e-05	0.000332376	0.0148619	Rps24	Rps24_Intergenic_downstream	Distal Intergenic	9
cg24787338	0.0001113	0.000191578	0.0255476	Ddhd1	Ddhd1_Exon	Exon (NA, exon 1 of 4)	9	CpGisland
cg13110304	0.000114067	0.000815103	0.0256507	Zmiz1	Zmiz1_Intergenic_upstream	Distal Intergenic	9	CpGisland
cg22281063	0.000141896	-0.00062626	0.0285672	Klf12	Klf12_Exon	Exon (Klf12-201/Klf12, exon 3 of 7)	9
cg13653679	0.000204725	0.000720811	0.033221	Bmp4	Bmp4_Intergenic_downstream	Distal Intergenic	9
cg23007006	0.000188255	0.000934975	0.033221	Lrmda	Lrmda_Intron	Intron (Lrmda-201/Lrmda, intron 2 of 6)	9
cg24626269	0.000293793	0.000633148	0.0385773	Otx2	Otx2_Intergenic_upstream	Distal Intergenic	9
cg13814560	0.000317927	0.00031493	0.0404726	Lrmda	Lrmda_Intron	Intron (Lrmda-201/Lrmda, intron 2 of 6)	9
cg12910788	0.000366343	0.00111886	0.043506	Cadps	Cadps_Exon	Exon (Cadps-201/Cadps, exon 24 of 30)	9
cg05004394	0.000438341	0.00165239	0.0465451	Bmp4	Bmp4_Intergenic_downstream	Distal Intergenic	9
cg17541333	0.000514674	0.000997691	0.0509975	Camk2g	Camk2g_Exon	Exon (Camk2g-201/Camk2g, exon 13 of 21)	9
cg06682970	0.000716472	0.000948724	0.0591349	Dach1	Dach1_Promoter	Promoter (3-4kb)	9
cg00168727	0.00073501	0.000625317	0.0600055	Pou4f1	Pou4f1_Intergenic_downstream	Distal Intergenic	9
cg07598481	0.000759525	0.000794175	0.0604305	Dach1	Dach1_Intergenic_upstream	Distal Intergenic	9
cg18573296	0.000779701	0.000372819	0.0607487	Lrmda	Lrmda_Intron	Intron (Lrmda-201/Lrmda, intron 2 of 6)	9
cg06368075	0.000842092	0.000753653	0.0623746	gene:ENSPEMG00000027463	gene:ENSPEMG00000027463_Intergenic_upstream	Distal Intergenic	9	CpGisland
cg09647169	0.00089397	0.00113483	0.0634634	Dach1	Dach1_Intron	Intron (Dach1-201/Dach1, intron 7 of 11)	9
cg03513784	0.000973453	0.00082719	0.0652928	Ebf2	Ebf2_Intron	Intron (Ebf2-201/Ebf2, intron 6 of 15)	9
cg00977108	0.00100524	0.00136149	0.0664582	Kcnma1	Kcnma1_Intron	Intron (Kcnma1-201/Kcnma1, intron 22 of 30)	9	CpGisland
cg06369721	0.00101227	0.000925288	0.0666924	Cdkn3	Cdkn3_Intergenic_upstream	Distal Intergenic	9
cg12763898	0.00102665	0.000791089	0.0672741	gene:ENSPEMG00000027463	gene:ENSPEMG00000027463_Intergenic_upstream	Distal Intergenic	9	CpGisland
cg09311036	0.00107344	0.00122673	0.0692151	Thrb	Thrb_Intergenic_upstream	Distal Intergenic	9
cg25426731	0.00111113	0.000691221	0.0703666	Bmp4	Bmp4_Intergenic_upstream	Distal Intergenic	9
cg18230041	0.00111657	0.00119702	0.0704442	Kctd4	Kctd4_Exon	Promoter (<=1kb)	9
cg09443670	0.00119736	0.00056444	0.0728499	Otx2	Otx2_Intergenic_upstream	Distal Intergenic	9
cg11736686	0.00131674	0.000701489	0.07561	Ngdn	Ngdn_Exon	Exon (NA, exon 8 of 4)	9
cg00856080	0.0013216	0.00120159	0.0756575	Cadps	Cadps_Exon	Exon (Cadps-201/Cadps, exon 24 of 30)	9
cg27061549	0.00137992	0.000998308	0.0773454	Dach1	Dach1_Intron	Intron (Dach1-201/Dach1, intron 2 of 11)	9
cg27489284	0.00145241	0.00122578	0.0784091	Klhl1	Klhl1_Intergenic_upstream	Distal Intergenic	9
cg23946873	0.00160837	0.000416285	0.0827407	Zic2	Zic2_Intergenic_downstream	Distal Intergenic	9
cg02672155	0.00168668	0.00126214	0.0829078	Rps24	Rps24_Intergenic_downstream	Distal Intergenic	9
cg08714699	0.00169705	0.000649825	0.082969	Ldb3	Ldb3_Exon	Exon (Ldb3-205/Ldb3, exon 7 of 7)	9
cg14428370	0.00169817	0.00076327	0.082969	Pou4f1	Pou4f1_Intergenic_downstream	Distal Intergenic	9
cg26245705	0.00188609	0.000713678	0.0873207	gene:ENSPEMG00000027463	gene:ENSPEMG00000027463_Intergenic_upstream	Distal Intergenic	9	CpGisland
cg03334831	0.0019388	0.0007882	0.0884685	Ngdn	Ngdn_Exon	Exon (NA, exon 8 of 4)	9
cg24612793	0.00195395	-0.000657525	0.088836	Slitrk1	Slitrk1_Intergenic_downstream	Downstream (1-2kb)	9
cg03849023	0.00196488	0.000186787	0.0890419	Tsc22d1	Tsc22d1_Intron	Intron (Tsc22d1-201/Tsc22d1, intron 2 of 2)	9
cg06798772	0.00204928	0.000262165	0.0912861	Lrmda	Lrmda_Intron	Intron (Lrmda-201/Lrmda, intron 2 of 6)	9
cg09254458	0.00209758	0.000951465	0.0916189	Dach1	Dach1_Intron	Intron (Dach1-201/Dach1, intron 7 of 11)	9
cg05983909	0.00231904	0.000321347	0.0948683	Fezf2	Fezf2_Promoter	Promoter (3-4kb)	9
cg19580159	0.00248366	0.00134675	0.0976664	Pebp4	Pebp4_Intron	Intron (Pebp4-201/Pebp4, intron 3 of 6)	9
cg08996549	0.00250621	0.00038622	0.0979198	Rarb	Rarb_Intergenic_upstream	Distal Intergenic	9
cg19192213	0.00257107	0.00115001	0.098726	Dach1	Dach1_Intron	Intron (Dach1-201/Dach1, intron 2 of 11)	9
cg02102645	1.6436e-06	0.000827709	0.00303438	Gsx2	Gsx2_Promoter	Promoter (3-4kb)	10
cg25061576	7.25984e-06	0.000957802	0.00602928	Gsx2	Gsx2_Promoter	Promoter (3-4kb)	10
cg00533774	1.98747e-05	0.00103388	0.00969318	Sptbn1	Sptbn1_Exon	Exon (Sptbn1-201/Sptbn1, exon 2 of 35)	10
cg01871214	5.44553e-05	0.000348565	0.017185	Tmem33	Tmem33_Intergenic_upstream	Distal Intergenic	10
cg12197907	9.44002e-05	0.00100632	0.0241314	Ppargc1a	Ppargc1a_Intergenic_downstream	Distal Intergenic	10
cg07921922	0.000121015	0.000488775	0.0265879	Phox2b	Phox2b_Promoter	Promoter (<=1kb)	10
cg24782168	0.000144214	0.00122337	0.0286002	Nkx1-1	Nkx1-1_Intergenic_upstream	Distal Intergenic	10
cg23571447	0.000207677	0.000677875	0.033221	Gsx2	Gsx2_Promoter	Promoter (3-4kb)	10
cg12045717	0.000210847	0.00100731	0.033232	Gsx2	Gsx2_Promoter	Promoter (4-5kb)	10
cg02368058	0.000233198	0.000472495	0.0350301	Barhl2	Barhl2_Promoter	Promoter (8-9kb)	10	CpGisland
cg20370622	0.000231837	0.000370215	0.0350301	Phox2b	Phox2b_Promoter	Promoter (<=1kb)	10
cg16728040	0.000338495	0.00107027	0.0426572	Rab28	Rab28_Intergenic_downstream	Distal Intergenic	10
cg25873624	0.00037781	0.000809237	0.0437048	Zfp644	Zfp644_Intergenic_downstream	Distal Intergenic	10
cg08569430	0.000396823	0.000392777	0.0443633	Tmem33	Tmem33_Intergenic_upstream	Distal Intergenic	10
cg10376094	0.000396216	0.000957765	0.0443633	Rgs12	Rgs12_Exon	Exon (Rgs12-201/Rgs12, exon 15 of 18)	10
cg24350085	0.00039593	0.000455053	0.0443633	Gsx2	Gsx2_Promoter	Promoter (3-4kb)	10
cg04906754	0.000459331	0.00093942	0.0483185	gene:ENSPEMG00000029575	gene:ENSPEMG00000029575_Intergenic_upstream	Distal Intergenic	10
cg22224906	0.000475213	0.000928494	0.0491649	gene:ENSPEMG00000030557	gene:ENSPEMG00000030557_Intergenic_upstream	Distal Intergenic	10
cg10677704	0.000480867	0.000826858	0.0492057	Ewsr1	Ewsr1_Exon	Exon (Ewsr1-204/Ewsr1, exon 9 of 9)	10
cg14767971	0.000548122	0.00107084	0.052377	gene:ENSPEMG00000029575	gene:ENSPEMG00000029575_Intergenic_upstream	Distal Intergenic	10
cg05994794	0.000696676	0.000483039	0.0582228	Phox2b	Phox2b_Promoter	Promoter (1-2kb)	10	CpGisland
cg02124022	0.000831174	0.000571416	0.0620555	Gsx2	Gsx2_Intergenic_downstream	Distal Intergenic	10
cg06939405	0.000878989	0.000907828	0.0634393	gene:ENSPEMG00000029575	gene:ENSPEMG00000029575_Intergenic_upstream	Distal Intergenic	10
cg23552337	0.000876765	0.00115247	0.0634393	Bcl11a	Bcl11a_Intron	Intron (Bcl11a-201/Bcl11a, intron 2 of 4)	10
cg08023990	0.000909575	0.00105621	0.0637645	Gk2	Gk2_Intergenic_upstream	Distal Intergenic	10
cg22566291	0.000911279	0.00151858	0.0637645	gene:ENSPEMG00000029575	gene:ENSPEMG00000029575_Intergenic_downstream	Distal Intergenic	10
cg10570203	0.000944163	0.000880926	0.0642339	Spred2	Spred2_Intergenic_upstream	Distal Intergenic	10
cg05879189	0.000994265	0.000387576	0.065918	Nkx1-1	Nkx1-1_Intron	Intron (Nkx1-1-201/Nkx1-1, intron 3 of 3)	10	CpGisland
cg00862066	0.00116168	0.000914818	0.0712837	Add1	Add1_Exon	Exon (Add1-202/Add1, exon 9 of 15)	10
cg12952128	0.00120212	0.00100409	0.0728499	Add1	Add1_Exon	Exon (Add1-202/Add1, exon 9 of 15)	10
cg22377555	0.00122626	0.00142849	0.073097	Bcl11a	Bcl11a_Intron	Intron (Bcl11a-201/Bcl11a, intron 2 of 4)	10
cg13275896	0.00124664	0.00193592	0.0737267	Cpeb2	Cpeb2_Intergenic_downstream	Distal Intergenic	10
cg21024270	0.00125947	0.00149557	0.0742512	gene:ENSPEMG00000029575	gene:ENSPEMG00000029575_Intron	Intron (transcript:ENSPEMT00000035124/gene:ENSPEMG00000029575, intron 7 of 15)	10
cg09403176	0.00143957	0.00075894	0.0784091	Add1	Add1_Exon	Exon (Add1-202/Add1, exon 9 of 15)	10
cg27069320	0.00155006	-0.000374151	0.0816424	Pcdh7	Pcdh7_Exon	Exon (Pcdh7-201/Pcdh7, exon 2 of 3)	10
cg12241489	0.00157264	0.00106066	0.0818052	gene:ENSPEMG00000029575	gene:ENSPEMG00000029575_Intron	Intron (transcript:ENSPEMT00000035124/gene:ENSPEMG00000029575, intron 15 of 15)	10
cg10299183	0.00202693	0.00103429	0.0907646	gene:ENSPEMG00000029575	gene:ENSPEMG00000029575_Intergenic_upstream	Distal Intergenic	10
cg14760338	0.00205403	0.00094043	0.0912863	Zfp644	Zfp644_Intergenic_downstream	Distal Intergenic	10
cg20911997	0.00205807	-0.000904917	0.0913577	gene:ENSPEMG00000029575	gene:ENSPEMG00000029575_Intron	Intron (transcript:ENSPEMT00000035124/gene:ENSPEMG00000029575, intron 7 of 15)	10
cg25477526	0.00213625	0.000818573	0.0917903	Add1	Add1_Exon	Exon (Add1-202/Add1, exon 9 of 15)	10
cg18910772	0.00217377	0.000742383	0.0927785	Lcorl	Lcorl_Intergenic_upstream	Distal Intergenic	10
cg26196472	0.00225827	0.00123049	0.0940944	Naa11	Naa11_Intergenic_downstream	Distal Intergenic	10
cg11848424	0.00230867	-0.000876094	0.094724	Pcdh7	Pcdh7_Exon	Exon (Pcdh7-201/Pcdh7, exon 2 of 3)	10
cg10459154	0.00234969	0.000691093	0.0952659	gene:ENSPEMG00000030557	gene:ENSPEMG00000030557_Intergenic_upstream	Distal Intergenic	10
cg10347306	0.0024585	0.00037259	0.0972351	Barhl2	Barhl2_Promoter	Promoter (8-9kb)	10	CpGisland
cg26991850	3.03864e-08	0.000337567	0.000285283	Fam78b	Fam78b_Exon	Promoter (<=1kb)	11	CpGisland
cg04546455	2.42854e-06	0.00108437	0.00364805	Sdccag8	Sdccag8_Intron	Intron (Sdccag8-201/Sdccag8, intron 16 of 17)	11
cg04583031	3.57858e-06	0.000420839	0.00455677	Fam78b	Fam78b_Exon	Promoter (<=1kb)	11	CpGisland
cg21877430	4.79411e-05	0.00144218	0.0160695	Esrrg	Esrrg_Intron	Intron (Esrrg-201/Esrrg, intron 5 of 6)	11
cg00532890	0.000247276	6.46778e-05	0.0355793	Pbx1	Pbx1_Promoter	Promoter (<=1kb)	11
cg06656424	0.000271582	0.00104737	0.0374821	Ush2a	Ush2a_Intron	Intron (Ush2a-201/Ush2a, intron 21 of 70)	11
cg14973446	0.000286643	0.001392	0.0383081	Gli2	Gli2_Intergenic_upstream	Distal Intergenic	11
cg13932426	0.000428261	0.00114351	0.0463485	Esrrg	Esrrg_Intron	Intron (Esrrg-201/Esrrg, intron 5 of 6)	11
cg18042816	0.000477983	0.00095051	0.0491649	Ush2a	Ush2a_Intron	Intron (Ush2a-201/Ush2a, intron 21 of 70)	11
cg06538073	0.000764113	0.00116066	0.0604672	Ccdc93	Ccdc93_Intergenic_upstream	Distal Intergenic	11
cg16017414	0.000821943	0.000699676	0.0619532	Hlx	Hlx_Intergenic_downstream	Distal Intergenic	11
cg26578629	0.00102199	0.000954554	0.0670977	Esrrg	Esrrg_Intron	Intron (Esrrg-201/Esrrg, intron 5 of 6)	11
cg02916375	0.0011204	0.000845743	0.0704784	Ccdc93	Ccdc93_Intergenic_upstream	Distal Intergenic	11
cg14987294	0.00136955	0.000876626	0.0771094	Ush2a	Ush2a_Intron	Intron (Ush2a-201/Ush2a, intron 21 of 70)	11
cg17144424	0.00160087	0.000332075	0.082634	Rrp15	Rrp15_Intergenic_upstream	Distal Intergenic	11
cg26226395	0.00163766	0.000678989	0.0828474	Spata17	Spata17_Intron	Intron (Spata17-201/Spata17, intron 6 of 10)	11
cg25788285	0.00168123	0.000306834	0.0829078	Susd4	Susd4_Exon	Promoter (<=1kb)	11
cg23829579	0.0019698	0.00137028	0.0890419	Insig2	Insig2_Intergenic_downstream	Distal Intergenic	11
cg16248254	0.00207425	0.000651398	0.0914201	Rps6kc1	Rps6kc1_Intergenic_downstream	Distal Intergenic	11
cg26712198	0.00226989	0.000673973	0.0940944	Rps6kc1	Rps6kc1_Intergenic_downstream	Distal Intergenic	11
cg22873312	0.00251516	0.000961373	0.0979326	Ush2a	Ush2a_Intron	Intron (Ush2a-201/Ush2a, intron 60 of 70)	11
cg22380921	1.48975e-05	0.000772625	0.00835018	Cadm2	Cadm2_Exon	Promoter (<=1kb)	12	CpGisland
cg21849748	8.24131e-05	0.00225115	0.0222448	Runx1	Runx1_Intron	Intron (Runx1-201/Runx1, intron 1 of 6)	12
cg03777634	0.000187698	0.00126737	0.033221	Zbtb20	Zbtb20_Intergenic_upstream	Distal Intergenic	12
cg21154081	0.000206169	0.000272256	0.033221	Fgf12	Fgf12_Intron	Intron (Fgf12-201/Fgf12, intron 1 of 4)	12
cg18380508	0.000289914	0.00186642	0.0385773	Usp25	Usp25_Intergenic_downstream	Distal Intergenic	12
cg24449120	0.000556124	0.00151625	0.0525796	Usp25	Usp25_Intergenic_downstream	Distal Intergenic	12
cg00594698	0.000683356	0.000887567	0.0578905	Gap43	Gap43_Intergenic_upstream	Distal Intergenic	12
cg26773629	0.000804017	0.00119195	0.0616205	Usp25	Usp25_Intergenic_downstream	Distal Intergenic	12
cg08916715	0.000828155	0.000253837	0.0619532	Zbtb20	Zbtb20_Intergenic_upstream	Distal Intergenic	12
cg22656844	0.000851217	0.000416704	0.0629264	Hes1	Hes1_Intergenic_downstream	Downstream (1-2kb)	12
cg17752525	0.00121819	-0.000310638	0.073097	Il1rap	Il1rap_Exon	Exon (Il1rap-203/Il1rap, exon 10 of 10)	12
cg10570966	0.00145487	0.000261625	0.0784091	Zbtb20	Zbtb20_Intergenic_upstream	Distal Intergenic	12
cg26080060	0.00143353	-0.00120128	0.0784091	Nrip1	Nrip1_Intergenic_upstream	Distal Intergenic	12
cg16103501	0.00147846	0.000890162	0.0788664	Gap43	Gap43_Intergenic_upstream	Distal Intergenic	12
cg17543458	0.00173365	0.00109989	0.0838153	Robo1	Robo1_Intergenic_downstream	Distal Intergenic	12
cg12837065	0.00187644	0.000886817	0.0870788	Zbtb20	Zbtb20_Intergenic_upstream	Distal Intergenic	12
cg08591301	0.00214396	0.00131294	0.0919238	Gbe1	Gbe1_Intergenic_upstream	Distal Intergenic	12
cg04176516	0.00220992	-0.000105105	0.0935641	Bcl6	Bcl6_Intergenic_downstream	Distal Intergenic	12
cg18453941	0.00238898	0.000788029	0.095922	Txnrd2	Txnrd2_Intron	Intron (Txnrd2-202/Txnrd2, intron 11 of 16)	12
cg07900685	1.07772e-05	-0.000568849	0.00668371	Ikzf2	Ikzf2_Exon	Exon (Ikzf2-201/Ikzf2, exon 4 of 8)	13
cg06747919	8.97402e-05	0.00102451	0.0233395	Agap1	Agap1_Intron	Intron (Agap1-201/Agap1, intron 9 of 17)	13	CpGisland
cg18665094	0.000110289	0.000475784	0.0255476	Ptprm	Ptprm_Intron	Intron (Ptprm-201/Ptprm, intron 15 of 32)	13
cg10631255	0.000203637	0.000845118	0.033221	Pard3b	Pard3b_Intron	Intron (Pard3b-201/Pard3b, intron 2 of 22)	13
cg11900069	0.000272108	0.000735177	0.0374821	Gbx2	Gbx2_Intergenic_downstream	Distal Intergenic	13
cg16097493	0.000339936	-0.000592511	0.0426955	Ptprm	Ptprm_Exon	Exon (Ptprm-201/Ptprm, exon 14 of 33)	13
cg02586754	0.000398105	0.0010473	0.0443633	Efna5	Efna5_Intron	Intron (Efna5-201/Efna5, intron 1 of 4)	13
cg00197024	0.000437464	0.000607834	0.0465451	Erbb4	Erbb4_Intron	Intron (Erbb4-201/Erbb4, intron 1 of 27)	13
cg05918878	0.000550971	0.00145931	0.0523827	Ankrd44	Ankrd44_Intron	Intron (Ankrd44-201/Ankrd44, intron 27 of 27)	13
cg12853958	0.000589189	0.000925952	0.0538355	Agap1	Agap1_Intron	Intron (Agap1-201/Agap1, intron 16 of 17)	13
cg23501244	0.000591528	0.000832006	0.0539181	Gbx2	Gbx2_Intergenic_downstream	Distal Intergenic	13
cg01118731	0.000607901	-0.000248542	0.054355	Pikfyve	Pikfyve_Exon	Exon (Pikfyve-201/Pikfyve, exon 11 of 41)	13
cg08228149	0.000679997	0.000682091	0.0578905	Gbx2	Gbx2_Intergenic_downstream	Downstream (2-3kb)	13
cg05308715	0.000995247	-0.000702822	0.065918	Hsfy2	Hsfy2_Intergenic_downstream	Distal Intergenic	13
cg04520607	0.00110191	0.000808451	0.0700142	Erbb4	Erbb4_Intron	Intron (Erbb4-201/Erbb4, intron 1 of 27)	13
cg02105305	0.00111798	-0.000324145	0.0704442	Fbxl17	Fbxl17_Intron	Intron (Fbxl17-201/Fbxl17, intron 7 of 9)	13
cg20353404	0.0022423	-0.000598981	0.0939814	Pax3	Pax3_Exon	Exon (Pax3-201/Pax3, exon 3 of 9)	13	CpGisland
cg09646675	0.00226769	0.000859684	0.0940944	Pard3b	Pard3b_Intron	Intron (Pard3b-201/Pard3b, intron 2 of 22)	13
cg11256338	0.00226628	0.000349379	0.0940944	Gls	Gls_Intron	Intron (Gls-201/Gls, intron 7 of 17)	13
cg21274598	4.51037e-06	0.000230237	0.00470507	Foxg1	Foxg1_Exon	Promoter (<=1kb)	14	CpGisland
cg16918277	5.70402e-06	0.00108512	0.00536317	Nrxn3	Nrxn3_Intron	Intron (Nrxn3-201/Nrxn3, intron 19 of 19)	14
cg01831882	7.46494e-06	0.000671013	0.00602928	Foxg1	Foxg1_Exon	Promoter (<=1kb)	14	CpGisland
cg10177947	8.02748e-06	0.000713205	0.00602928	Ppp2r5c	Ppp2r5c_Intergenic_upstream	Distal Intergenic	14
cg14646408	2.10283e-05	0.00120519	0.0098712	Nrxn3	Nrxn3_Intron	Intron (Nrxn3-201/Nrxn3, intron 19 of 19)	14
cg12249063	3.9283e-05	0.000637057	0.0144631	Bcl11b	Bcl11b_Intergenic_downstream	Distal Intergenic	14
cg08317235	4.05648e-05	0.000659477	0.0145921	Foxg1	Foxg1_Exon	Promoter (<=1kb)	14	CpGisland
cg16573309	4.83532e-05	0.000382059	0.0160695	Nkx2-9	Nkx2-9_Intergenic_downstream	Distal Intergenic	14
cg05136138	6.98821e-05	0.000815903	0.0199588	Nrxn3	Nrxn3_Intron	Intron (Nrxn3-201/Nrxn3, intron 19 of 19)	14
cg21407049	7.62436e-05	0.000908192	0.0212093	Mipol1	Mipol1_Promoter	Promoter (9-10kb)	14
cg08698979	8.45196e-05	0.000334171	0.022511	Pax9	Pax9_Promoter	Promoter (4-5kb)	14
cg15776582	9.44589e-05	0.000471041	0.0241314	Unc79	Unc79_Promoter	Promoter (<=1kb)	14	CpGisland
cg01640606	0.000103889	0.000207622	0.0254879	Six1	Six1_Promoter	Promoter (3-4kb)	14	CpGisland
cg15147429	0.000351765	0.000536652	0.0433513	Six1	Six1_Promoter	Promoter (3-4kb)	14	CpGisland
cg12040040	0.000376049	-0.000152304	0.0437048	Dpf3	Dpf3_Exon	Exon (Dpf3-202/Dpf3, exon 9 of 9)	14	CpGisland
cg05709691	0.00041199	-0.000151424	0.0455055	Dpf3	Dpf3_Exon	Exon (Dpf3-202/Dpf3, exon 9 of 9)	14	CpGisland
cg08970491	0.000509708	0.000170995	0.0507735	Hdac9	Hdac9_Intron	Intron (Hdac9-203/Hdac9, intron 19 of 23)	14
cg25653223	0.000550319	0.000237456	0.0523827	Sp8	Sp8_Promoter	Promoter (7-8kb)	14	CpGisland
cg16804284	0.000598089	0.000631672	0.0540425	Foxg1	Foxg1_Exon	Promoter (<=1kb)	14	CpGisland
cg15931265	0.000602635	0.000850411	0.054142	Prkd1	Prkd1_Intergenic_upstream	Distal Intergenic	14
cg18700826	0.000617747	0.000843314	0.0548436	Sp8	Sp8_Intergenic_upstream	Distal Intergenic	14
cg26409285	0.000638763	0.000492622	0.0560119	Sp8	Sp8_Promoter	Promoter (8-9kb)	14
cg26354128	0.000677016	0.00051348	0.0578905	Unc79	Unc79_Promoter	Promoter (<=1kb)	14	CpGisland
cg20987616	0.000819096	0.000671967	0.0619526	Esrrb	Esrrb_Intergenic_upstream	Distal Intergenic	14	CpGisland
cg00114412	0.00101865	0.00109798	0.0669957	Rgs6	Rgs6_Intron	Intron (Rgs6-201/Rgs6, intron 16 of 16)	14
cg20422755	0.00115761	0.00095463	0.0712837	Rgs6	Rgs6_Intron	Intron (Rgs6-201/Rgs6, intron 16 of 16)	14
cg14367547	0.00137373	0.000642773	0.077229	Vash1	Vash1_Intergenic_upstream	Distal Intergenic	14
cg13169490	0.00160409	0.000399688	0.082634	Foxg1	Foxg1_Promoter	Promoter (2-3kb)	14	CpGisland
cg26868443	0.00162496	0.000182812	0.0828474	Mipol1	Mipol1_Intron	Intron (Mipol1-201/Mipol1, intron 3 of 9)	14
cg13043904	0.00166507	0.000522722	0.0829078	Sp8	Sp8_Promoter	Promoter (7-8kb)	14
cg13087184	0.00176035	0.000428531	0.0846457	Sp8	Sp8_Promoter	Promoter (8-9kb)	14
cg12205654	0.00190668	0.000389019	0.087642	Sp8	Sp8_Promoter	Promoter (8-9kb)	14
cg16588616	0.00198291	0.00052615	0.0893577	Sp8	Sp8_Promoter	Promoter (7-8kb)	14	CpGisland
cg27484199	0.00207876	0.000899055	0.0914201	Sp4	Sp4_Intergenic_upstream	Distal Intergenic	14
cg12961579	0.00210653	0.000750608	0.0916848	Sp8	Sp8_Intergenic_upstream	Distal Intergenic	14
cg21660871	0.00213234	0.000590294	0.0917903	Six1	Six1_Promoter	Promoter (5-6kb)	14
cg12292854	0.00230726	-0.00051173	0.094724	Npas3	Npas3_Exon	Exon (Npas3-201/Npas3, exon 8 of 14)	14
cg00126993	0.00234515	0.000622341	0.0952659	Dgkb	Dgkb_Intron	Intron (Dgkb-201/Dgkb, intron 20 of 23)	14
cg01878181	0.00236564	0.000957112	0.0954233	Bcl11b	Bcl11b_Intergenic_downstream	Distal Intergenic	14
cg12232760	0.0025334	0.000363448	0.098107	Vrk1	Vrk1_Intergenic_downstream	Distal Intergenic	14
cg07438372	2.47674e-05	-0.00075871	0.0104251	Adgrv1	Adgrv1_Exon	Exon (Adgrv1-201/Adgrv1, exon 79 of 91)	15
cg05722263	3.34072e-05	0.000240955	0.0128018	Rgs7bp	Rgs7bp_Exon	Promoter (<=1kb)	15	CpGisland
cg19470227	0.000189948	0.000586361	0.033221	gene:ENSPEMG00000027258	gene:ENSPEMG00000027258_Intergenic_upstream	Distal Intergenic	15
cg08212459	0.000237912	0.000638038	0.0350375	Tbca	Tbca_Intergenic_upstream	Distal Intergenic	15	CpGisland
cg04142398	0.000309766	0.00140696	0.0398389	Mef2c	Mef2c_Exon	Exon (Mef2c-201/Mef2c, exon 7 of 10)	15
cg18388380	0.000335651	0.000522673	0.0424412	Rgs7bp	Rgs7bp_Exon	Promoter (<=1kb)	15	CpGisland
cg25246309	0.000349712	0.00158136	0.0433513	Arl15	Arl15_Intron	Intron (Arl15-201/Arl15, intron 1 of 4)	15
cg27362456	0.000347453	0.00111578	0.0433513	Irx1	Irx1_Intergenic_upstream	Distal Intergenic	15
cg09270615	0.000599253	0.000408533	0.0540425	Tbca	Tbca_Intergenic_upstream	Distal Intergenic	15
cg23948594	0.000741007	0.000385616	0.0602465	Tbca	Tbca_Intergenic_upstream	Distal Intergenic	15
cg24606460	0.000751017	0.000603181	0.0604305	Tmem174	Tmem174_Intergenic_downstream	Distal Intergenic	15
cg24905735	0.000754444	0.00101487	0.0604305	Irx4	Irx4_Intergenic_upstream	Distal Intergenic	15
cg08341143	0.00112447	0.000887179	0.0705766	Irx1	Irx1_Intergenic_upstream	Distal Intergenic	15
cg12156951	0.00115841	0.000504171	0.0712837	Slc1a3	Slc1a3_Exon	Exon (Slc1a3-202/Slc1a3, exon 3 of 3)	15
cg03381725	0.00117794	0.000921878	0.0720461	Tbca	Tbca_Intergenic_upstream	Distal Intergenic	15
cg26538799	0.0013165	0.000817376	0.07561	Tmem174	Tmem174_Intergenic_downstream	Distal Intergenic	15
cg14667871	0.00145176	0.000558575	0.0784091	Fbxl7	Fbxl7_Exon	Promoter (<=1kb)	15	CpGisland
cg02474352	0.00153697	-0.000205422	0.0811806	Ap3b1	Ap3b1_Intron	Intron (Ap3b1-201/Ap3b1, intron 24 of 28)	15
cg19502209	0.00160382	0.000767351	0.082634	Tmem174	Tmem174_Intergenic_downstream	Distal Intergenic	15
cg20186200	0.00161555	0.000558806	0.0827701	Tbca	Tbca_Intergenic_upstream	Distal Intergenic	15
cg09829700	0.00163761	0.000962735	0.0828474	Erap1	Erap1_Intergenic_upstream	Distal Intergenic	15	CpGisland
cg09019215	0.00180337	0.000498195	0.0852943	Tbca	Tbca_Intergenic_upstream	Distal Intergenic	15	CpGisland
cg11604110	0.00184078	0.00026194	0.0861953	Gm21976	Gm21976_Intergenic_downstream	Distal Intergenic	15
cg07099833	0.00194949	0.000445317	0.0887406	Tbca	Tbca_Intergenic_upstream	Distal Intergenic	15	CpGisland
cg11339341	0.002069	0.000260385	0.0914201	gene:ENSPEMG00000028154	gene:ENSPEMG00000028154_Promoter	Promoter (7-8kb)	15
cg22763984	0.00233558	0.000573699	0.0950493	Arl15	Arl15_Intron	Intron (Arl15-201/Arl15, intron 1 of 4)	15
cg09185777	0.00249492	0.000597263	0.0978018	Arl15	Arl15_Intron	Intron (Arl15-201/Arl15, intron 1 of 4)	15
cg21003308	5.8553e-06	0.000804853	0.00536317	Zdhhc14	Zdhhc14_Exon	Exon (Zdhhc14-201/Zdhhc14, exon 4 of 9)	16
cg25040338	7.36241e-06	0.00121945	0.00602928	Ostm1	Ostm1_Intergenic_upstream	Distal Intergenic	16
cg19442846	1.85975e-05	0.000845604	0.00931214	Nr2e1	Nr2e1_Intergenic_upstream	Distal Intergenic	16
cg12048181	2.27413e-05	0.000900971	0.010167	Ostm1	Ostm1_Intergenic_upstream	Distal Intergenic	16
cg00139115	6.20057e-05	0.000998485	0.0184807	Map3k5	Map3k5_Exon	Exon (Map3k5-201/Map3k5, exon 15 of 30)	16	CpGisland
cg20983910	8.29279e-05	0.000389401	0.0222448	Sim1	Sim1_Intron	Intron (Sim1-201/Sim1, intron 1 of 10)	16
cg24360837	0.000665298	0.00136873	0.0574359	Nox3	Nox3_Intergenic_upstream	Distal Intergenic	16
cg01924571	0.00104828	0.00132074	0.0683455	Tcf21	Tcf21_Intergenic_upstream	Distal Intergenic	16
cg07836836	0.00122326	0.000654517	0.073097	Zdhhc14	Zdhhc14_Exon	Exon (Zdhhc14-201/Zdhhc14, exon 4 of 9)	16
cg21370379	0.00142529	0.000257897	0.0783679	Zdhhc14	Zdhhc14_Exon	Exon (Zdhhc14-201/Zdhhc14, exon 4 of 9)	16
cg23003631	0.00144943	0.000964373	0.0784091	Nox3	Nox3_Intergenic_upstream	Distal Intergenic	16
cg12643514	1.09798e-06	0.00100942	0.00259892	Tenm3	Tenm3_Intergenic_upstream	Distal Intergenic	17
cg23488193	0.000127756	0.00156569	0.026952	Zfp703	Zfp703_Intergenic_upstream	Distal Intergenic	17
cg02818428	0.000371876	0.000850441	0.043506	Zfp703	Zfp703_Intergenic_upstream	Distal Intergenic	17
cg03199779	0.000763316	0.000314659	0.0604672	gene:ENSPEMG00000012239	gene:ENSPEMG00000012239_Intergenic_downstream	Distal Intergenic	17
cg25054515	0.0010565	0.0022119	0.0685248	Zfp703	Zfp703_Intergenic_upstream	Distal Intergenic	17
cg14225127	0.00114582	0.000846686	0.0709666	Zfp703	Zfp703_Intergenic_upstream	Distal Intergenic	17
cg03676512	0.00211993	0.000198413	0.0916964	Hand2	Hand2_Promoter	Promoter (<=1kb)	17	CpGisland
cg10604959	0.00236509	0.000894649	0.0954233	Zfp703	Zfp703_Intergenic_upstream	Distal Intergenic	17
cg22338839	0.00248195	6.83753e-05	0.0976664	Fam155a	Fam155a_Exon	Promoter (<=1kb)	17	CpGisland
cg01580681	0.00260937	0.00047709	0.0995858	Hand2	Hand2_Exon	Promoter (<=1kb)	17	CpGisland
cg08511741	8.91746e-06	0.00214704	0.00623231	Cep83	Cep83_Intergenic_downstream	Downstream (2-3kb)	18
cg20569804	9.0081e-05	0.0040528	0.0233395	Ano4	Ano4_Exon	Exon (Ano4-201/Ano4, exon 7 of 26)	18
cg05693178	0.000170002	0.00221401	0.0320329	Ano4	Ano4_Exon	Exon (Ano4-201/Ano4, exon 7 of 26)	18
cg26923156	0.000397745	0.000149708	0.0443633	Ascl1	Ascl1_Intergenic_downstream	Distal Intergenic	18
cg25501955	0.000729058	0.000872359	0.0599104	Ric8b	Ric8b_Intron	Intron (Ric8b-201/Ric8b, intron 9 of 9)	18
cg26400217	0.00179221	0.000836846	0.0851771	Ric8b	Ric8b_Intron	Intron (Ric8b-201/Ric8b, intron 9 of 9)	18
cg27151981	0.00196622	0.000630957	0.0890419	Zfc3h1	Zfc3h1_Exon	Exon (Zfc3h1-201/Zfc3h1, exon 35 of 36)	18
cg07398354	0.00198157	0.000628094	0.0893577	Plxnc1	Plxnc1_Exon	Exon (Plxnc1-201/Plxnc1, exon 31 of 31)	18
cg00652484	0.00258461	0.00106798	0.0990434	Dcn	Dcn_Intergenic_upstream	Distal Intergenic	18
cg05661427	0.00262349	0.000736737	0.0999215	Gdf11	Gdf11_Exon	Exon (Gdf11-201/Gdf11, exon 2 of 3)	18	CpGisland
cg11332125	6.54766e-08	0.00197527	0.000409818	Smad2	Smad2_Intergenic_downstream	Distal Intergenic	19	CpGisland
cg17100218	2.7911e-06	0.00139918	0.00403142	Smad2	Smad2_Intergenic_downstream	Distal Intergenic	19	CpGisland
cg13585349	6.28224e-06	0.000203309	0.00561722	Pcdhac2	Pcdhac2_Intron	Intron (Pcdhac2-201/Pcdhac2, intron 3 of 3)	19
cg17439607	8.86998e-06	0.000211541	0.00623231	Smad2	Smad2_Intergenic_downstream	Distal Intergenic	19
cg21691694	1.40264e-05	0.000324021	0.00798102	Celf4	Celf4_Exon	Promoter (<=1kb)	19	CpGisland
cg12324954	2.46314e-05	0.00057622	0.0104251	Sall3	Sall3_Intergenic_upstream	Distal Intergenic	19
cg05975184	3.30952e-05	0.00148673	0.0128018	Smad2	Smad2_Intergenic_downstream	Distal Intergenic	19	CpGisland
cg08353069	9.68334e-05	0.000854685	0.0244059	Minar2	Minar2_Exon	Promoter (<=1kb)	19
cg00794775	0.000108316	0.00287949	0.0255476	Marchf3	Marchf3_Exon	Promoter (<=1kb)	19
cg22905405	0.000111567	0.000801903	0.0255476	Zadh2	Zadh2_Promoter	Promoter (5-6kb)	19
cg11019214	0.000128466	0.000258598	0.026952	Nol4	Nol4_Exon	Promoter (<=1kb)	19	CpGisland
cg07267732	0.000203849	0.000586895	0.033221	Sall3	Sall3_Intergenic_upstream	Distal Intergenic	19
cg08935027	0.00019053	0.00056235	0.033221	Atp9b	Atp9b_Exon	Exon (Atp9b-201/Atp9b, exon 11 of 30)	19
cg11105656	0.000195266	0.000342685	0.033221	Celf4	Celf4_Exon	Promoter (<=1kb)	19	CpGisland
cg19499679	0.000210012	0.000699143	0.033232	Prdm6	Prdm6_Intron	Intron (Prdm6-201/Prdm6, intron 3 of 7)	19
cg15607893	0.000275911	0.000891231	0.0374821	Pou4f3	Pou4f3_Intergenic_upstream	Distal Intergenic	19
cg14022830	0.000358275	0.00254026	0.0433513	Arap3	Arap3_Exon	Exon (Arap3-201/Arap3, exon 7 of 32)	19	CpGisland
cg07342607	0.000397022	-0.000373636	0.0443633	Galr1	Galr1_Intergenic_downstream	Distal Intergenic	19
cg11202178	0.000473789	0.000419983	0.0491649	Pcdh1	Pcdh1_Intergenic_downstream	Downstream (1-2kb)	19
cg23027674	0.000479159	0.00117322	0.0491649	Myo5b	Myo5b_Exon	Exon (Myo5b-201/Myo5b, exon 35 of 40)	19
cg24596418	0.000543392	0.000483209	0.0523493	St8sia3	St8sia3_Exon	Exon (NA, exon 1 of 4)	19	CpGisland
cg09932687	0.000582393	0.000495861	0.0536059	Prdm6	Prdm6_Exon	Exon (Prdm6-201/Prdm6, exon 4 of 8)	19
cg17224156	0.000622276	0.000262849	0.0551155	Galr1	Galr1_Intergenic_downstream	Distal Intergenic	19
cg02518760	0.000747869	-0.000344354	0.0604305	Nol4	Nol4_Exon	Exon (Nol4-203/Nol4, exon 8 of 11)	19
cg27037659	0.000786544	0.00207181	0.0610287	Skor2	Skor2_Intergenic_upstream	Distal Intergenic	19
cg09474736	0.000866078	-0.000280356	0.0634393	Celf4	Celf4_Intergenic_upstream	Distal Intergenic	19
cg22024422	0.000864617	0.000322432	0.0634393	Ppp2r2b	Ppp2r2b_Intron	Intron (Ppp2r2b-201/Ppp2r2b, intron 1 of 8)	19
cg10391541	0.000973978	0.000627439	0.0652928	Rbbp8	Rbbp8_Intergenic_upstream	Distal Intergenic	19
cg14241460	0.00107889	0.000257972	0.0692151	Nol4	Nol4_Promoter	Promoter (1-2kb)	19
cg26881076	0.00108677	0.000360785	0.0695273	Sall3	Sall3_Intergenic_upstream	Distal Intergenic	19
cg23400593	0.00128277	0.000329581	0.0746871	Ctif	Ctif_Intron	Intron (Ctif-201/Ctif, intron 11 of 12)	19
cg20345626	0.00144523	0.000739061	0.0784091	Zfp521	Zfp521_Intron	Intron (Zfp521-201/Zfp521, intron 4 of 6)	19
cg00816192	0.00147088	0.000195448	0.0787629	St8sia3	St8sia3_Exon	Exon (NA, exon 1 of 4)	19	CpGisland
cg07786198	0.00150777	0.000475454	0.0799755	Cxxc5	Cxxc5_Intergenic_downstream	Distal Intergenic	19
cg09136679	0.00155922	0.00122554	0.0817805	Smad2	Smad2_Intergenic_downstream	Distal Intergenic	19
cg05869876	0.00167669	0.000721154	0.0829078	Tshz1	Tshz1_Intergenic_downstream	Distal Intergenic	19
cg26705452	0.00179635	0.00110427	0.0851771	Skor2	Skor2_Intergenic_upstream	Distal Intergenic	19
cg25960707	0.00216819	0.000875448	0.0927384	Cxxc5	Cxxc5_Intergenic_downstream	Distal Intergenic	19
cg18897683	0.00220167	0.000298056	0.0934744	Kcnn2	Kcnn2_Exon	Promoter (<=1kb)	19
cg15903069	0.00227489	0.00045009	0.0940944	Skor2	Skor2_Intergenic_upstream	Distal Intergenic	19
cg23885292	0.00229719	0.000631566	0.0946968	Tshz1	Tshz1_Intergenic_downstream	Distal Intergenic	19
cg22511107	0.00239536	0.000965627	0.0959861	Pik3c3	Pik3c3_Intergenic_upstream	Distal Intergenic	19
cg00418401	0.0024205	0.00115799	0.0965674	Arap3	Arap3_Intergenic_upstream	Distal Intergenic	19
cg14280211	0.00242459	0.00058719	0.0965674	Aqp4	Aqp4_Intergenic_downstream	Distal Intergenic	19
cg06582507	0.00255384	0.00177592	0.0984787	Csnk1g3	Csnk1g3_Intergenic_downstream	Distal Intergenic	19
cg09200986	0.00258979	-0.00121673	0.0990718	Zfp608	Zfp608_Intron	Intron (Zfp608-201/Zfp608, intron 2 of 8)	19
cg23753616	7.30278e-05	0.00127465	0.0206202	Gpr84	Gpr84_Exon	Promoter (<=1kb)	20
cg00918383	0.000170163	0.000986308	0.0320329	Fbln1	Fbln1_Exon	Exon (Fbln1-202/Fbln1, exon 8 of 15)	20
cg07733153	0.00017649	0.000974463	0.0324897	Zfpm2	Zfpm2_Intergenic_upstream	Distal Intergenic	20
cg12811115	0.000235416	0.000499062	0.0350318	Zfpm2	Zfpm2_Intergenic_upstream	Distal Intergenic	20
cg00700237	0.000273839	0.00128988	0.0374821	Calcoco1	Calcoco1_Intergenic_downstream	Distal Intergenic	20	CpGisland
cg13204934	0.000438754	0.000662022	0.0465451	Grhl2	Grhl2_Exon	Promoter (<=1kb)	20	CpGisland
cg07766377	0.000840567	0.00074802	0.0623746	Mpped1	Mpped1_Intergenic_upstream	Distal Intergenic	20
cg01153660	0.000913936	6.74544e-05	0.0637955	Hoxc8	Hoxc8_Intergenic_downstream	Distal Intergenic	20	CpGisland
cg10160701	0.000970272	0.00112779	0.0652928	Fbln1	Fbln1_Exon	Exon (Fbln1-202/Fbln1, exon 8 of 15)	20
cg03859519	0.00121021	0.00157597	0.073097	Acvr1b	Acvr1b_Exon	Exon (Acvr1b-201/Acvr1b, exon 3 of 9)	20
cg23047434	0.00158442	4.13403e-05	0.0822977	Hoxc8	Hoxc8_Intergenic_downstream	Distal Intergenic	20	CpGisland
cg00160892	0.00165236	0.000814934	0.0828474	Grhl2	Grhl2_Exon	Promoter (<=1kb)	20	CpGisland
cg11841094	0.00165219	0.000790158	0.0828474	Gpr84	Gpr84_Exon	Promoter (<=1kb)	20
cg26865072	0.00172929	0.00098341	0.0837958	Vps13b	Vps13b_Exon	Exon (Vps13b-201/Vps13b, exon 42 of 61)	20
cg22680281	0.00235467	0.000761349	0.0952659	Fbln1	Fbln1_Exon	Exon (Fbln1-202/Fbln1, exon 8 of 15)	20
cg27641089	0.00239077	0.000839162	0.095922	Khdrbs3	Khdrbs3_Intergenic_downstream	Distal Intergenic	20
cg06256346	0.002489	0.000443041	0.0976719	Grhl2	Grhl2_Exon	Promoter (<=1kb)	20	CpGisland
cg20757917	0.00251651	0.000385025	0.0979326	Hoxc11	Hoxc11_Exon	Promoter (4-5kb)	20
cg26011419	0.00253405	0.000663035	0.098107	Zfpm2	Zfpm2_Intergenic_upstream	Distal Intergenic	20
cg07343679	1.84411e-05	0.000984233	0.00931214	Tmem182	Tmem182_Intergenic_downstream	Distal Intergenic	21
cg20895555	2.68103e-05	0.000218603	0.0108262	Mrps9	Mrps9_Intergenic_upstream	Distal Intergenic	21	CpGisland
cg21401000	0.00012204	0.00132516	0.0265879	Tmem182	Tmem182_Intergenic_downstream	Distal Intergenic	21
cg12357722	0.000125623	0.000743856	0.026952	Scube3	Scube3_Exon	Exon (Scube3-201/Scube3, exon 17 of 23)	21	CpGisland
cg16907016	0.000142895	0.000824926	0.0285672	Satb1	Satb1_Intron	Intron (Satb1-201/Satb1, intron 8 of 10)	21
cg02933937	0.000199568	0.00103505	0.033221	Satb1	Satb1_Intergenic_downstream	Distal Intergenic	21
cg06878994	0.00023762	0.00237379	0.0350375	Mdga1	Mdga1_Intergenic_upstream	Distal Intergenic	21
cg06900751	0.000265436	0.000786765	0.0371342	Satb1	Satb1_Intron	Intron (Satb1-201/Satb1, intron 8 of 10)	21
cg00117744	0.000317576	0.000778574	0.0404726	Cdh23	Cdh23_Intron	Intron (Cdh23-201/Cdh23, intron 5 of 70)	21	CpGisland
cg07399477	0.000320142	0.000607838	0.040617	Mrps9	Mrps9_Intergenic_upstream	Distal Intergenic	21
cg07425439	0.000382785	0.000731605	0.0439605	Mdga1	Mdga1_Intergenic_upstream	Distal Intergenic	21
cg09489864	0.000512154	0.000941555	0.0508821	Satb1	Satb1_Intron	Intron (Satb1-201/Satb1, intron 8 of 10)	21
cg04319582	0.000567689	0.000876367	0.0531646	Satb1	Satb1_Intron	Intron (Satb1-201/Satb1, intron 8 of 10)	21
cg21821479	0.000734029	0.000408761	0.0600055	Pcbp3	Pcbp3_Exon	Exon (Pcbp3-201/Pcbp3, exon 8 of 14)	21
cg17224602	0.000884049	0.00037528	0.0634393	Mrps9	Mrps9_Intergenic_upstream	Distal Intergenic	21	CpGisland
cg00531909	0.000928995	0.001405	0.0640088	Tmem182	Tmem182_Intergenic_downstream	Distal Intergenic	21
cg12926657	0.00110364	0.000642572	0.0700142	Satb1	Satb1_Intron	Intron (Satb1-201/Satb1, intron 8 of 10)	21
cg23418942	0.00119434	0.000883706	0.0728499	Satb1	Satb1_Intergenic_upstream	Distal Intergenic	21
cg04330548	0.00131954	0.000331516	0.075655	Ctnna3	Ctnna3_Exon	Exon (Lrrtm3-201/Lrrtm3, exon 3 of 3)	21
cg10779098	0.00164058	0.000621752	0.0828474	Pcbp3	Pcbp3_Exon	Exon (Pcbp3-201/Pcbp3, exon 8 of 14)	21	CpGisland
cg13103551	0.00176651	0.000412705	0.0847276	Mrps9	Mrps9_Intron	Intron (Mrps9-201/Mrps9, intron 2 of 10)	21
cg21447090	0.00190191	0.000416477	0.0875297	Mrps9	Mrps9_Intergenic_upstream	Distal Intergenic	21
cg15967125	0.00212929	0.000247075	0.0917903	Dnah8	Dnah8_Exon	Exon (Dnah8-201/Dnah8, exon 30 of 94)	21
cg02745872	0.00233204	0.000824306	0.0950493	Foxp4	Foxp4_Promoter	Promoter (9-10kb)	21
cg16636772	0.00233612	0.000451728	0.0950493	Mrps9	Mrps9_Intergenic_upstream	Distal Intergenic	21	CpGisland
cg17906857	0.00242549	0.000845136	0.0965674	Mrps9	Mrps9_Intergenic_upstream	Distal Intergenic	21
cg13532101	4.09632e-05	0.00100665	0.0145921	Six3	Six3_Intergenic_upstream	Distal Intergenic	22
cg24517026	0.000204497	0.000327449	0.033221	Haao	Haao_Intergenic_upstream	Distal Intergenic	22	CpGisland
cg12499488	0.00027597	0.000863319	0.0374821	Nrxn1	Nrxn1_Exon	Exon (Nrxn1-201/Nrxn1, exon 20 of 22)	22
cg11171400	0.000298683	0.000855425	0.0388123	Nrxn1	Nrxn1_Exon	Exon (Nrxn1-201/Nrxn1, exon 20 of 22)	22
cg05803862	0.000994157	0.00091984	0.065918	Ttc32	Ttc32_Intergenic_downstream	Distal Intergenic	22
cg19024026	0.00134152	0.00112004	0.0763327	Klhl29	Klhl29_Intergenic_upstream	Distal Intergenic	22
cg12310172	0.0018076	0.000968244	0.0853868	Srbd1	Srbd1_Intergenic_downstream	Distal Intergenic	22
cg12579439	0.00220154	0.000113721	0.0934744	Nrxn1	Nrxn1_Intron	Intron (Nrxn1-201/Nrxn1, intron 16 of 21)	22
cg07116727	0.000122483	0.000605145	0.0265879	Uncx	Uncx_Promoter	Promoter (4-5kb)	23
cg08863291	0.000141886	0.000254426	0.0285672	Tbx5	Tbx5_Intergenic_upstream	Distal Intergenic	23
cg25088877	0.000174452	0.000704702	0.0322727	Cryba4	Cryba4_Intergenic_downstream	Distal Intergenic	23
cg01198287	0.000203428	0.000813689	0.033221	Uncx	Uncx_Promoter	Promoter (6-7kb)	23
cg13039539	0.000191619	0.000838531	0.033221	Auts2	Auts2_Intergenic_upstream	Distal Intergenic	23
cg16965558	0.000213416	0.000222787	0.0332558	Uncx	Uncx_Intergenic_downstream	Downstream (2-3kb)	23
cg10432909	0.000357072	0.000316955	0.0433513	Auts2	Auts2_Intergenic_upstream	Distal Intergenic	23
cg22040285	0.0003518	0.0007368	0.0433513	Uncx	Uncx_Promoter	Promoter (3-4kb)	23
cg19529390	0.00037823	0.000327872	0.0437048	Uncx	Uncx_Promoter	Promoter (2-3kb)	23
cg27145074	0.000426382	0.000571645	0.0462785	Uncx	Uncx_Promoter	Promoter (4-5kb)	23
cg16547543	0.000607102	0.00062101	0.054355	Uncx	Uncx_Promoter	Promoter (4-5kb)	23
cg09747999	0.000617053	0.000858147	0.0548436	Uncx	Uncx_Promoter	Promoter (7-8kb)	23
cg15528897	0.000757478	0.000702337	0.0604305	Uncx	Uncx_Promoter	Promoter (2-3kb)	23
cg25047844	0.000769684	0.00154067	0.0605776	Cux1	Cux1_Intergenic_upstream	Distal Intergenic	23
cg06836771	0.000819404	0.000760513	0.0619526	Micall2	Micall2_Intergenic_downstream	Distal Intergenic	23
cg10144148	0.00121398	0.000699124	0.073097	Uncx	Uncx_Promoter	Promoter (6-7kb)	23
cg07159253	0.00127219	0.000508902	0.0745723	Uncx	Uncx_Promoter	Promoter (4-5kb)	23
cg15591276	0.00129108	0.000940862	0.0749387	Uncx	Uncx_Promoter	Promoter (6-7kb)	23
cg00539598	0.00168637	0.00103307	0.0829078	Auts2	Auts2_Intergenic_upstream	Distal Intergenic	23
cg08448599	0.00168024	0.00069705	0.0829078	Auts2	Auts2_Intergenic_upstream	Distal Intergenic	23	CpGisland
cg16606195	0.00169548	0.000504515	0.082969	Uncx	Uncx_Promoter	Promoter (2-3kb)	23
cg15880053	0.00178107	0.000733972	0.0848809	Uncx	Uncx_Promoter	Promoter (6-7kb)	23
cg10260267	0.0018782	0.000373167	0.0870788	Uncx	Uncx_Intergenic_downstream	Downstream (1-2kb)	23
cg24143917	0.00196138	0.000684522	0.0890419	Mn1	Mn1_Intergenic_downstream	Distal Intergenic	23	CpGisland
cg26374905	0.00252552	0.000716971	0.0979786	Uncx	Uncx_Promoter	Promoter (3-4kb)	23
cg24785205	0.000142621	0.000688516	0.0285672	Zic3	Zic3_Intergenic_upstream	Distal Intergenic	X
cg10921475	0.00049992	0.000991948	0.0503325	Frmpd3	Frmpd3_Exon	Exon (Frmpd3-201/Frmpd3, exon 14 of 14)	X
cg14512779	0.000692636	0.000668817	0.0580803	Zic3	Zic3_Intergenic_downstream	Distal Intergenic	X
cg21752606	0.000886867	-0.000463936	0.0634393	Morc4	Morc4_Intron	Intron (Morc4-201/Morc4, intron 13 of 16)	X
cg14704094	0.000923232	0.00098728	0.0639687	Mid1	Mid1_Intron	Intron (NA, intron 1 of 3)	X	CpGisland
cg16218119	0.00147232	0.00112685	0.0787629	Mid1	Mid1_Intron	Intron (NA, intron 1 of 3)	X	CpGisland
cg17152790	0.00175664	0.00105965	0.0845757	Bcor	Bcor_Intergenic_downstream	Distal Intergenic	X
cg07340783	0.0020666	0.000894538	0.0914201	gene:ENSPEMG00000007894	gene:ENSPEMG00000007894_Intergenic_upstream	Distal Intergenic	X	CpGisland
cg09160780	0.00222243	0.000868861	0.0935663	Efnb1	Efnb1_Exon	Exon (Efnb1-201/Efnb1, exon 2 of 5)	X
cg00936991	0.00235204	0.000829097	0.0952659	Bcor	Bcor_Intergenic_downstream	Distal Intergenic	X
cg06444943	0.00238146	0.000791306	0.095753	Efnb1	Efnb1_Exon	Exon (Efnb1-201/Efnb1, exon 2 of 5)	X
cg07373156	4.4358e-06	0.000408853	0.00470507	Hoxb8	Hoxb8_Promoter	Promoter (<=1kb)	RCWR01141562.1	CpGisland
cg26301436	0.000204788	0.000632468	0.033221	Hoxb8	Hoxb8_Promoter	Promoter (<=1kb)	RCWR01141562.1	CpGisland
cg26834073	0.000190516	0.00104729	0.033221	Hoxb8	Hoxb8_Promoter	Promoter (1-2kb)	RCWR01141562.1	CpGisland
cg13803050	0.000783885	0.000483401	0.0609483	Hoxb8	Hoxb8_Promoter	Promoter (1-2kb)	RCWR01141562.1
cg07043724	0.0011381	0.000246282	0.0709666	Hoxb8	Hoxb8_Promoter	Promoter (1-2kb)	RCWR01141562.1	CpGisland
cg02681442	9.01736e-08	0.00077023	0.000483768
cg13303098	3.37586e-07	-0.00353586	0.00158471
cg04141188	7.16109e-07	0.0012342	0.00224106
cg18945109	2.23598e-06	0.00152623	0.00358192
cg26026725	2.28913e-06	-0.00815024	0.00358192
cg01262663	3.64018e-06	0.00484535	0.00455677
cg10929615	1.08565e-05	0.00102183	0.00668371
cg19555331	1.08033e-05	0.000662037	0.00668371
cg08120263	1.36644e-05	0.000710375	0.00789465
cg07026489	1.66106e-05	0.000583433	0.00896813
cg08305457	2.49843e-05	0.000651967	0.0104251
cg19714132	2.39955e-05	0.000379958	0.0104251
cg01213941	4.92658e-05	0.000287446	0.0160881
cg25647160	5.11541e-05	0.00182398	0.0165607
cg20593110	0.000227668	-0.000628469	0.0346147
cg04038594	0.000358154	-0.00328687	0.0433513
cg23728998	0.000367451	0.000894825	0.043506
cg23454504	0.000436504	0.00018428	0.0465451
cg18837111	0.000521965	0.00110473	0.0512184
cg26906731	0.000544996	7.47987e-05	0.0523493
cg20009490	0.000562235	0.0051834	0.0527955
cg15323371	0.000639855	0.000485926	0.0560119
cg26274031	0.000697669	0.00262306	0.0582228
cg22090592	0.000883574	-0.000275477	0.0634393
cg06112560	0.000897648	-0.000312768	0.0636043
cg14005727	0.000973259	0.000741008	0.0652928
cg17655614	0.00104314	-0.000196878	0.0681291
cg07867189	0.00109142	-0.00027394	0.0697063
cg00232174	0.00110022	-0.000117051	0.0700142
cg02578827	0.0011037	0.000907656	0.0700142
cg09784523	0.00131305	-0.00050375	0.07561
cg21904314	0.00161187	0.000995822	0.0827437
cg24827659	0.00162212	0.00158398	0.0828474
cg06247060	0.00167758	7.81568e-05	0.0829078
cg19912855	0.0016765	0.000718778	0.0829078
cg26751891	0.00167893	-0.00016779	0.0829078
cg21144428	0.00181061	0.000550108	0.0854218
cg04755031	0.00186454	-0.000912974	0.0869241
cg20524211	0.00220282	-0.000199781	0.0934744
cg24884825	0.00225981	0.00109942	0.0940944
cg00967479	0.00240075	-0.00114985	0.0959861								25
cg09482885	0.00246234	0.000666765	0.0972351

## Sheet: CpGs and Relatedness - Males
CGid	p_value	estimate	FDR	SYMBOL	GeneRegionID	seqnames	annotation	geneChr	CpGisland
cg02808901	1.02407e-09	0.0002596	1.92289e-05	Hoxa11	Hoxa11_Exon	3	Promoter (<=1kb)	3	CpGisland
cg09019552	9.2245e-10	0.000106054	1.92289e-05	Hoxa11	Hoxa11_Exon	3	Promoter (<=1kb)	3	CpGisland
cg13303098	1.89136e-09	-0.00487769	2.36761e-05
cg22397546	7.44882e-09	0.000197886	6.99332e-05	Tlx3	Tlx3_Promoter	8	Promoter (<=1kb)	8	CpGisland
cg08938156	2.80662e-08	0.000802931	0.000210799	Zic1	Zic1_Promoter	7	Promoter (<=1kb)	7
cg01019040	3.58023e-08	8.17064e-05	0.000217555	Orc5	Orc5_Intergenic_upstream	3	Distal Intergenic	3	CpGisland
cg06878994	5.05336e-08	0.00388867	0.000217555	Mdga1	Mdga1_Intergenic_upstream	21	Distal Intergenic	21
cg08126247	4.15704e-08	0.00162869	0.000217555	Foxp2	Foxp2_Intergenic_upstream	3	Distal Intergenic	3
cg11437639	5.21382e-08	0.0014761	0.000217555	Pex2	Pex2_Intergenic_upstream	2	Distal Intergenic	2
cg20778702	3.72373e-07	0.00138426	0.00127128	Tmem114	Tmem114_Intergenic_downstream	8	Distal Intergenic	8
cg26906731	3.58348e-07	0.00012482	0.00127128
cg19555331	4.92369e-07	0.000927738	0.00154087
cg01262663	6.23966e-07	0.00570737	0.00174779
cg02268145	6.9811e-07	0.000117761	0.00174779	Hoxd9	Hoxd9_Promoter	4	Promoter (<=1kb)	4	CpGisland
cg13585349	6.86932e-07	0.000213362	0.00174779	Pcdhac2	Pcdhac2_Intron	19	Intron (Pcdhac2-201/Pcdhac2, intron 3 of 3)	19
cg27454487	7.75138e-07	0.000829414	0.00181935	Adamts6	Adamts6_Exon	15	Exon (Adamts6-201/Adamts6, exon 14 of 24)	15
cg01312261	1.02662e-06	0.00193649	0.00191847	Zfp536	Zfp536_Intergenic_upstream	1	Distal Intergenic	1
cg03777634	1.05335e-06	0.0017917	0.00191847	Zbtb20	Zbtb20_Intergenic_upstream	12	Distal Intergenic	12
cg07425439	8.85358e-07	0.00117974	0.00191847	Mdga1	Mdga1_Intergenic_upstream	21	Distal Intergenic	21
cg25682014	9.2401e-07	0.000302817	0.00191847	Calb2	Calb2_Exon	5	Promoter (<=1kb)	5	CpGisland
cg27149782	1.0728e-06	0.00114086	0.00191847	Zfhx3	Zfhx3_Exon	5	Exon (Zfhx3-201/Zfhx3, exon 9 of 9)	5	CpGisland
cg08863291	1.22289e-06	0.00032029	0.0020034	Tbx5	Tbx5_Intergenic_upstream	23	Distal Intergenic	23
cg14951474	1.44038e-06	0.000339157	0.0020034	Zic4	Zic4_Intergenic_downstream	7	Downstream (<1kb)	7	CpGisland
cg15831187	1.269e-06	0.0010935	0.0020034	Lingo1	Lingo1_Exon	7	Exon (Lingo1-201/Lingo1, exon 2 of 2)	7	CpGisland
cg20236179	1.28057e-06	0.00105412	0.0020034	Fosb	Fosb_Exon	1	Exon (Fosb-203/Fosb, exon 2 of 5)	1	CpGisland
cg20516274	1.33768e-06	0.000130396	0.0020034	Hoxa11	Hoxa11_Exon	3	Promoter (<=1kb)	3	CpGisland
cg24781303	1.4083e-06	0.000822377	0.0020034	Adamts6	Adamts6_Exon	15	Exon (Adamts6-201/Adamts6, exon 14 of 24)	15
cg14444723	1.57167e-06	0.0011935	0.00210794	Casz1	Casz1_Intergenic_upstream	2	Distal Intergenic	2
cg00389116	2.12858e-06	0.00185807	0.00275643	Asxl3	Asxl3_Exon	19	Promoter (<=1kb)	19
cg23818165	2.29179e-06	0.00136071	0.00286886	Skap1	Skap1_Intron	8	Intron (Skap1-202/Skap1, intron 11 of 11)	8
cg04440476	2.76205e-06	0.000819723	0.00334601	Zfhx3	Zfhx3_Intergenic_upstream	5	Distal Intergenic	5
cg22662060	3.40755e-06	0.000151632	0.00399897	Zic4	Zic4_Intergenic_downstream	7	Downstream (<1kb)	7	CpGisland
cg16627533	3.86882e-06	0.00101256	0.00428342	Mvb12b	Mvb12b_Intergenic_upstream	4	Distal Intergenic	4
cg18945109	3.87805e-06	0.00192675	0.00428342
cg12249063	4.12318e-06	0.000811547	0.00430116	Bcl11b	Bcl11b_Intergenic_downstream	14	Distal Intergenic	14
cg17696987	4.02115e-06	0.00104649	0.00430116	Slit2	Slit2_Exon	10	Exon (Mir218-1-201/Mir218-1-201, exon 1 of 1)	10
cg17206772	4.942e-06	0.00118313	0.004884	Cadm1	Cadm1_Intergenic_upstream	7	Distal Intergenic	7
cg20632713	4.92398e-06	0.00114714	0.004884	Mgmt	Mgmt_Intron	1	Intron (Mgmt-201/Mgmt, intron 1 of 3)	1
cg20595453	5.10181e-06	0.00145592	0.00491265
cg05960378	5.44999e-06	0.00104477	0.00499193	Nova1	Nova1_Exon	14	Exon (Nova1-201/Nova1, exon 3 of 5)	14
cg21003308	5.34454e-06	0.000963845	0.00499193	Zdhhc14	Zdhhc14_Exon	16	Exon (Zdhhc14-201/Zdhhc14, exon 4 of 9)	16
cg24396557	6.11112e-06	0.000273184	0.00546422	Zic4	Zic4_Intergenic_downstream	7	Downstream (<1kb)	7	CpGisland
cg03650138	6.85305e-06	0.00133776	0.00584908	Fosb	Fosb_Exon	1	Exon (Fosb-203/Fosb, exon 2 of 5)	1	CpGisland
cg06813117	6.73808e-06	0.000664508	0.00584908	Zic1	Zic1_Promoter	7	Promoter (<=1kb)	7
cg23778391	7.01093e-06	0.0015769	0.00585086	Casz1	Casz1_Promoter	2	Promoter (4-5kb)	2
cg25048905	7.21729e-06	0.000922917	0.00589214	Adgrv1	Adgrv1_Exon	15	Exon (Adgrv1-201/Adgrv1, exon 31 of 91)	15
cg21628818	7.90865e-06	0.00069066	0.00631918	Orc5	Orc5_Intergenic_upstream	3	Distal Intergenic	3
cg08715757	8.71199e-06	0.000922462	0.00677377	Arhgap15	Arhgap15_Intron	4	Intron (Arhgap15-202/Arhgap15, intron 2 of 13)	4
cg11370011	9.06728e-06	0.00182679	0.00677377	Klf14	Klf14_Exon	3	Exon (NA, exon 1 of 4)	3
cg12643514	9.19908e-06	0.00107257	0.00677377	Tenm3	Tenm3_Intergenic_upstream	17	Distal Intergenic	17
cg14328037	9.0428e-06	0.00100682	0.00677377	Hoxd3	Hoxd3_Intergenic_upstream	4	Distal Intergenic	4	CpGisland
cg09075048	9.94918e-06	0.000918669	0.00702415	Mgmt	Mgmt_Intergenic_upstream	1	Distal Intergenic	1
cg10427592	1.01002e-05	0.00240298	0.00702415	Fosb	Fosb_Exon	1	Exon (Fosb-203/Fosb, exon 2 of 5)	1	CpGisland
cg11332125	9.85578e-06	0.00189064	0.00702415	Smad2	Smad2_Intergenic_downstream	19	Distal Intergenic	19	CpGisland
cg07445154	1.10459e-05	0.000761763	0.00754215	Cadm1	Cadm1_Intergenic_upstream	7	Distal Intergenic	7
cg19718127	1.24029e-05	0.00142906	0.00831746	gene:ENSPEMG00000024422	gene:ENSPEMG00000024422_Intergenic_downstream	3	Distal Intergenic	3
cg14676280	1.37277e-05	-0.000531367	0.00888844	Srrm1	Srrm1_Intron	2	Intron (Srrm1-201/Srrm1, intron 3 of 17)	2
cg27482461	1.35733e-05	0.000902822	0.00888844	Rnf220	Rnf220_Exon	2	Promoter (<=1kb)	2
cg23497109	1.39644e-05	0.000411974	0.00888845	Astn2	Astn2_Intron	2	Intron (Astn2-201/Astn2, intron 11 of 23)	2
cg17100218	1.42403e-05	0.00150586	0.00891303	Smad2	Smad2_Intergenic_downstream	19	Distal Intergenic	19	CpGisland
cg08415548	1.50159e-05	0.00107639	0.00924439	Pex2	Pex2_Intergenic_upstream	2	Distal Intergenic	2
cg11662147	1.57886e-05	0.00113474	0.00937402	Tardbp	Tardbp_Intergenic_upstream	2	Distal Intergenic	2
cg11977096	1.59753e-05	0.00186417	0.00937402	Lmo4	Lmo4_Intergenic_upstream	6	Distal Intergenic	6
cg20422755	1.55557e-05	0.00146733	0.00937402	Rgs6	Rgs6_Intron	14	Intron (Rgs6-201/Rgs6, intron 16 of 16)	14
cg19680012	1.85366e-05	0.00148953	0.0107096	Ptprt	Ptprt_Intron	4	Intron (Ptprt-201/Ptprt, intron 1 of 30)	4
cg27188235	1.90478e-05	0.00150686	0.0108382	Pou4f2	Pou4f2_Intergenic_downstream	5	Distal Intergenic	5
cg07220504	2.13883e-05	0.00108316	0.0119883	Skap1	Skap1_Intron	8	Intron (Skap1-202/Skap1, intron 11 of 11)	8
cg13517739	2.31759e-05	0.00136405	0.0127992	Pou3f2	Pou3f2_Intergenic_upstream	2	Distal Intergenic	2
cg19981759	2.39861e-05	0.000954747	0.0130547	Zic1	Zic1_Promoter	7	Promoter (<=1kb)	7
cg01871214	2.74303e-05	0.000337654	0.0138246	Tmem33	Tmem33_Intergenic_upstream	10	Distal Intergenic	10
cg04546455	2.76094e-05	0.00102164	0.0138246	Sdccag8	Sdccag8_Intron	11	Intron (Sdccag8-201/Sdccag8, intron 16 of 17)	11
cg05666541	2.66503e-05	0.00106659	0.0138246	Skap1	Skap1_Intron	8	Intron (Skap1-202/Skap1, intron 11 of 11)	8
cg07900685	2.69601e-05	-0.000637902	0.0138246	Ikzf2	Ikzf2_Exon	13	Exon (Ikzf2-201/Ikzf2, exon 4 of 8)	13
cg08970491	2.62989e-05	0.000235092	0.0138246	Hdac9	Hdac9_Intron	14	Intron (Hdac9-203/Hdac9, intron 19 of 23)	14
cg10929615	2.69884e-05	0.00102463	0.0138246
cg10177947	2.80046e-05	0.000830345	0.013838	Ppp2r5c	Ppp2r5c_Intergenic_upstream	14	Distal Intergenic	14
cg11109186	2.86188e-05	0.00114766	0.0139578	Ss18	Ss18_Intergenic_downstream	19	Distal Intergenic	19
cg08720341	3.07947e-05	0.0020529	0.0148265	Chn1	Chn1_Exon	4	Exon (Chn1-201/Chn1, exon 6 of 13)	4
cg17407296	3.12808e-05	0.00122558	0.0148699	Cadm1	Cadm1_Intergenic_upstream	7	Distal Intergenic	7
cg07404009	3.3613e-05	0.000685769	0.0156356	Il20rb	Il20rb_Intergenic_downstream	7	Distal Intergenic	7
cg08279414	3.37244e-05	0.00145978	0.0156356	Pou4f2	Pou4f2_Intergenic_downstream	5	Distal Intergenic	5
cg26521131	3.43569e-05	-0.00112691	0.0157346
cg04041705	3.51523e-05	0.00127051	0.0159049	Skap1	Skap1_Intron	8	Intron (Skap1-202/Skap1, intron 11 of 11)	8
cg09726978	3.63895e-05	0.00145647	0.0162687	Meis2	Meis2_Intergenic_upstream	4	Distal Intergenic	4
cg01293271	3.77406e-05	0.000650456	0.0166743
cg06939405	3.85532e-05	0.00126499	0.0168352	gene:ENSPEMG00000029575	gene:ENSPEMG00000029575_Intergenic_upstream	10	Distal Intergenic	10
cg02034167	4.04819e-05	0.00106059	0.0170866
cg06360155	4.04174e-05	0.000424353	0.0170866	Fgf8	Fgf8_Intron	1	Intron (Fgf8-201/Fgf8, intron 3 of 4)	1
cg20370622	4.04939e-05	0.000506098	0.0170866	Phox2b	Phox2b_Promoter	10	Promoter (<=1kb)	10
cg20288327	4.18657e-05	0.000345681	0.0174692	Triqk	Triqk_Intergenic_downstream	2	Distal Intergenic	2
cg07026489	4.53903e-05	0.000641878	0.0187317
cg00114412	4.60176e-05	0.0015314	0.0187842	Rgs6	Rgs6_Intron	14	Intron (Rgs6-201/Rgs6, intron 16 of 16)	14
cg10423457	4.68177e-05	-0.00254118	0.0188113	Fgfr2	Fgfr2_Exon	1	Exon (Fgfr2-201/Fgfr2, exon 2 of 17)	1	CpGisland
cg10816626	4.70859e-05	-0.00102495	0.0188113	Casz1	Casz1_Intron	2	Intron (Casz1-201/Casz1, intron 8 of 17)	2
cg17552710	4.80666e-05	-0.00123523	0.019001	Cxxc5	Cxxc5_Intergenic_downstream	19	Downstream (<1kb)	19	CpGisland
cg26080060	4.89582e-05	-0.00158613	0.0191518	Nrip1	Nrip1_Intergenic_upstream	12	Distal Intergenic	12
cg02681442	4.96637e-05	0.000717542	0.0192275
cg09461098	5.10216e-05	0.00153429	0.0195517	Tnrc6a	Tnrc6a_Exon	1	Exon (Tnrc6a-201/Tnrc6a, exon 18 of 24)	1
cg04141188	5.24636e-05	0.0013963	0.0197022
cg26594414	5.22347e-05	0.00104969	0.0197022	Sh3pxd2a	Sh3pxd2a_Exon	1	Exon (Sh3pxd2a-201/Sh3pxd2a, exon 10 of 15)	1	CpGisland
cg12811128	5.36291e-05	0.000875574	0.0199405	Psd	Psd_Exon	1	Exon (Psd-202/Psd, exon 3 of 8)	1
cg03596984	5.46424e-05	0.000852011	0.0200132	Zeb2	Zeb2_Intergenic_upstream	4	Distal Intergenic	4
cg04580925	5.48906e-05	0.000969691	0.0200132	Dclk1	Dclk1_Exon	6	Exon (Dclk1-202/Dclk1, exon 2 of 6)	6
cg05635248	5.66777e-05	-0.000242775	0.0202965	Cadm1	Cadm1_Exon	7	Exon (Cadm1-202/Cadm1, exon 10 of 12)	7
cg06712965	5.83699e-05	0.0008976	0.0202965	Ptprf	Ptprf_Intron	2	Intron (Ptprf-201/Ptprf, intron 4 of 30)	2	CpGisland
cg07373156	5.7912e-05	0.000357623	0.0202965	Hoxb8	Hoxb8_Promoter	RCWR01141562.1	Promoter (<=1kb)	367	CpGisland
cg25653223	5.76493e-05	0.000337053	0.0202965	Sp8	Sp8_Promoter	14	Promoter (7-8kb)	14	CpGisland
cg26726842	5.70488e-05	0.000690045	0.0202965	Elavl2	Elavl2_Intergenic_downstream	2	Distal Intergenic	2
cg11214667	6.0379e-05	0.000902196	0.0206311	Hoxb8	Hoxb8_Promoter	RCWR01141562.1	Promoter (1-2kb)	367	CpGisland
cg15426639	6.04307e-05	0.000700576	0.0206311	Pou3f1	Pou3f1_Intergenic_upstream	2	Distal Intergenic	2
cg03513784	6.21652e-05	0.00101065	0.021032	Ebf2	Ebf2_Intron	9	Intron (Ebf2-201/Ebf2, intron 6 of 15)	9
cg17064345	6.30451e-05	0.00093349	0.0211393	Phc2	Phc2_Exon	2	Exon (Phc2-201/Phc2, exon 10 of 15)	2
cg12056279	6.41858e-05	0.000281725	0.0211441	Hoxa11	Hoxa11_Exon	3	Promoter (<=1kb)	3	CpGisland
cg14212735	6.40326e-05	0.00190322	0.0211441	Cadm1	Cadm1_Promoter	7	Promoter (1-2kb)	7
cg01209550	6.61315e-05	0.000823823	0.0215957	Hoxb8	Hoxb8_Promoter	RCWR01141562.1	Promoter (1-2kb)	367	CpGisland
cg04513967	6.70459e-05	0.0015343	0.0217055	Atoh1	Atoh1_Intergenic_upstream	3	Distal Intergenic	3
cg17124138	6.95094e-05	-0.00155707	0.0223107	Tenm2	Tenm2_Intron	8	Intron (Tenm2-201/Tenm2, intron 9 of 28)	8
cg17820046	7.05662e-05	0.000843557	0.022458	Rbfox3	Rbfox3_Intergenic_upstream	8	Distal Intergenic	8	CpGisland
cg01187271	7.89095e-05	0.00127035	0.0226211	Rnf220	Rnf220_Promoter	2	Promoter (1-2kb)	2
cg03219317	7.79044e-05	0.00116901	0.0226211	Nfe2l2	Nfe2l2_Intergenic_downstream	4	Distal Intergenic	4
cg06952484	7.27761e-05	0.00148521	0.0226211	Tmco5	Tmco5_Intergenic_upstream	4	Distal Intergenic	4
cg08846318	7.85511e-05	0.00133431	0.0226211	Zbtb16	Zbtb16_Intron	7	Intron (Zbtb16-201/Zbtb16, intron 5 of 5)	7
cg10202353	7.84787e-05	0.000909628	0.0226211	Casz1	Casz1_Intron	2	Intron (Casz1-201/Casz1, intron 1 of 17)	2
cg11900069	7.78518e-05	0.000925797	0.0226211	Gbx2	Gbx2_Intergenic_downstream	13	Distal Intergenic	13
cg12040040	7.68699e-05	-0.00024529	0.0226211	Dpf3	Dpf3_Exon	14	Exon (Dpf3-202/Dpf3, exon 9 of 9)	14	CpGisland
cg18492509	7.35032e-05	0.00113001	0.0226211	Wwp2	Wwp2_Exon	5	Exon (Wwp2-201/Wwp2, exon 20 of 23)	5	CpGisland
cg19591642	7.76964e-05	0.0014876	0.0226211	Tnrc6a	Tnrc6a_Exon	1	Exon (Tnrc6a-201/Tnrc6a, exon 18 of 24)	1
cg19595637	7.49026e-05	0.000813921	0.0226211	Zfp521	Zfp521_Intron	19	Intron (Zfp521-201/Zfp521, intron 2 of 6)	19
cg19714132	7.61682e-05	0.000438326	0.0226211
cg23946873	7.34303e-05	0.000696009	0.0226211	Zic2	Zic2_Intergenic_downstream	9	Distal Intergenic	9
cg25647160	7.25481e-05	0.00204376	0.0226211
cg23580240	8.04211e-05	0.000983209	0.0228798	Dlx6	Dlx6_Promoter	3	Promoter (1-2kb)	3
cg24453866	8.16709e-05	0.000457267	0.0229631	Zic2	Zic2_Intron	9	Intron (NA, intron 1 of 3)	9
cg26799063	8.1937e-05	0.000800718	0.0229631	Kiz	Kiz_Intergenic_upstream	4	Distal Intergenic	4
cg05222837	8.30313e-05	0.000671906	0.0229829	Ttn	Ttn_Intron	4	Intron (Ttn-201/Ttn, intron 43 of 190)	4
cg26026725	8.32315e-05	-0.00832959	0.0229829
cg18765724	8.41374e-05	0.000988837	0.0230635	Skap1	Skap1_Intron	8	Intron (Skap1-202/Skap1, intron 11 of 11)	8
cg07436962	8.51974e-05	0.000652786	0.0231848	Fign	Fign_Intergenic_downstream	4	Distal Intergenic	4
cg10390530	8.59677e-05	0.00117556	0.0232261	Mgmt	Mgmt_Intron	1	Intron (Mgmt-201/Mgmt, intron 1 of 3)	1
cg06893666	8.66062e-05	0.00129786	0.0232315	Phc2	Phc2_Exon	2	Exon (Phc2-201/Phc2, exon 10 of 15)	2
cg11841094	8.85148e-05	0.0011156	0.0235751	Gpr84	Gpr84_Exon	20	Promoter (<=1kb)	20
cg13515447	9.14667e-05	0.000420292	0.0241897	Sall4	Sall4_Promoter	4	Promoter (<=1kb)	4
cg12456898	9.27635e-05	0.00081087	0.0243611	Fyn	Fyn_Exon	16	Exon (Fyn-201/Fyn, exon 6 of 11)	16
cg02162827	9.5504e-05	0.000935	0.0243642	Pknox2	Pknox2_Intergenic_upstream	7	Distal Intergenic	7
cg05372644	9.51378e-05	0.000723121	0.0243642	Tbx18	Tbx18_Intergenic_downstream	7	Distal Intergenic	7
cg18300694	9.59867e-05	0.00110771	0.0243642	Dpp4	Dpp4_Intergenic_upstream	4	Distal Intergenic	4
cg23753616	9.58409e-05	0.00156254	0.0243642	Gpr84	Gpr84_Exon	20	Promoter (<=1kb)	20
cg26274031	9.60191e-05	0.00318886	0.0243642
cg03346007	9.91746e-05	0.00143576	0.0248703	Ets1	Ets1_Intron	7	Intron (Ets1-204/Ets1, intron 1 of 6)	7
cg25041458	9.93381e-05	-0.000831951	0.0248703	Dock7	Dock7_Exon	2	Exon (Dock7-201/Dock7, exon 11 of 50)	2
cg17800617	0.00010193	0.000554565	0.0253503	Sp8	Sp8_Promoter	14	Promoter (7-8kb)	14	CpGisland
cg08070771	0.000102927	0.000782662	0.0254009	Zic1	Zic1_Promoter	7	Promoter (2-3kb)	7	CpGisland
cg11238308	0.000104076	0.00101421	0.0254009	Ankrd52	Ankrd52_Exon	18	Exon (Ankrd52-201/Ankrd52, exon 5 of 28)	18	CpGisland
cg25249632	0.000104163	-0.000670357	0.0254009	Ascc3	Ascc3_Intron	16	Intron (Ascc3-201/Ascc3, intron 33 of 41)	16
cg03295417	0.000105672	0.00164571	0.0256026	gene:ENSPEMG00000008696	gene:ENSPEMG00000008696_Intergenic_downstream	8	Distal Intergenic	8
cg22511107	0.000106823	0.00145408	0.0257156	Pik3c3	Pik3c3_Intergenic_upstream	19	Distal Intergenic	19
cg03070815	0.000108124	-0.000668346	0.025863	Cltc	Cltc_Exon	8	Exon (Cltc-201/Cltc, exon 3 of 32)	8
cg00752442	0.000112728	0.000907621	0.0265888	Car10	Car10_Intron	8	Intron (Car10-201/Car10, intron 2 of 8)	8
cg15363953	0.000113283	0.00156813	0.0265888	Casz1	Casz1_Promoter	2	Promoter (4-5kb)	2
cg17656516	0.000113268	0.000850204	0.0265888	Nr4a2	Nr4a2_Intergenic_upstream	4	Distal Intergenic	4
cg07733153	0.000119528	0.00105684	0.0277084	Zfpm2	Zfpm2_Intergenic_upstream	20	Distal Intergenic	20
cg18301535	0.000119167	0.00104504	0.0277084	Zfp770	Zfp770_Intergenic_upstream	4	Distal Intergenic	4
cg00139115	0.000122109	0.000903348	0.0278652	Map3k5	Map3k5_Exon	16	Exon (Map3k5-201/Map3k5, exon 15 of 30)	16	CpGisland
cg03062579	0.00012173	0.00055917	0.0278652	Phf12	Phf12_Exon	8	Exon (Phf12-201/Phf12, exon 9 of 15)	8
cg06794958	0.000122431	0.00106859	0.0278652	Tenm2	Tenm2_Intron	8	Intron (Tenm2-201/Tenm2, intron 2 of 28)	8
cg00700237	0.000127479	0.00145669	0.0285565	Calcoco1	Calcoco1_Intergenic_downstream	20	Distal Intergenic	20	CpGisland
cg07921922	0.000128509	0.000570521	0.0285565	Phox2b	Phox2b_Promoter	10	Promoter (<=1kb)	10
cg08511741	0.00012808	0.00236378	0.0285565	Cep83	Cep83_Intergenic_downstream	18	Downstream (2-3kb)	18
cg24638399	0.000128469	0.000775622	0.0285565	Pbx3	Pbx3_Intron	4	Intron (Pbx3-202/Pbx3, intron 2 of 6)	4
cg01528388	0.000130658	0.00128762	0.0286943	Cadm1	Cadm1_Intergenic_upstream	7	Distal Intergenic	7
cg02061994	0.000129913	0.00113347	0.0286943	Itpr1	Itpr1_Exon	3	Exon (Itpr1-201/Itpr1, exon 13 of 60)	3
cg05268271	0.000133655	0.00241076	0.0289275	Qdpr	Qdpr_Intergenic_downstream	10	Distal Intergenic	10
cg18645607	0.000134031	0.000357246	0.0289275	Lhx2	Lhx2_Intron	4	Intron (Lhx2-201/Lhx2, intron 3 of 4)	4
cg24104938	0.000133367	0.000312189	0.0289275	Nr2e1	Nr2e1_Promoter	16	Promoter (<=1kb)	16
cg15185648	0.000136091	0.00103965	0.0292043	Actrt2	Actrt2_Intergenic_downstream	2	Distal Intergenic	2
cg06538073	0.000140461	0.00141779	0.0292054	Ccdc93	Ccdc93_Intergenic_upstream	11	Distal Intergenic	11
cg07423797	0.000141009	0.000753086	0.0292054	Scube1	Scube1_Exon	20	Exon (Scube1-201/Scube1, exon 5 of 23)	20
cg08168552	0.000140177	-0.000983538	0.0292054	Faf1	Faf1_Intron	2	Intron (Faf1-201/Faf1, intron 12 of 18)	2
cg08863388	0.000141308	-0.000132001	0.0292054	Plag1	Plag1_Exon	2	Promoter (<=1kb)	2
cg10631255	0.000142074	0.000860262	0.0292054	Pard3b	Pard3b_Intron	13	Intron (Pard3b-201/Pard3b, intron 2 of 22)	13
cg12543498	0.000137439	0.00150919	0.0292054	Mgmt	Mgmt_Intergenic_upstream	1	Distal Intergenic	1
cg22070332	0.000140987	0.00013176	0.0292054	Pcdh10	Pcdh10_Exon	6	Exon (Pcdh10-203/Pcdh10, exon 1 of 5)	6	CpGisland
cg27416246	0.000142317	0.000898497	0.0292054	Slc35f3	Slc35f3_Exon	5	Exon (Slc35f3-201/Slc35f3, exon 3 of 7)	5
cg18987102	0.000144549	0.0013893	0.0293988	Casz1	Casz1_Intergenic_upstream	2	Distal Intergenic	2
cg26991850	0.000144826	0.000350864	0.0293988	Fam78b	Fam78b_Exon	11	Promoter (<=1kb)	11	CpGisland
cg13204934	0.00014685	0.000772738	0.029491	Grhl2	Grhl2_Exon	20	Promoter (<=1kb)	20	CpGisland
cg22838106	0.000146692	0.00128511	0.029491	Hoxc10	Hoxc10_Intergenic_downstream	20	Distal Intergenic	20
cg15660418	0.000149332	0.00140448	0.0296719	Hoxc8	Hoxc8_Intergenic_downstream	20	Distal Intergenic	20
cg21274598	0.000149244	0.000230941	0.0296719	Foxg1	Foxg1_Exon	14	Promoter (<=1kb)	14	CpGisland
cg03471702	0.000151844	0.00146903	0.0300124	Adgrb2	Adgrb2_Intergenic_upstream	2	Distal Intergenic	2
cg03335775	0.000155851	-0.000405483	0.0304835	Foxa2	Foxa2_Intergenic_downstream	4	Distal Intergenic	4
cg07394293	0.000155438	0.000423199	0.0304835	Mmp16	Mmp16_Exon	2	Promoter (<=1kb)	2
cg10926100	0.000159108	-0.000608714	0.0307997	Erc1	Erc1_Exon	3	Exon (Erc1-201/Erc1, exon 14 of 19)	3
cg24411035	0.000158302	0.00191953	0.0307997	Meis2	Meis2_Intergenic_upstream	4	Distal Intergenic	4
cg07604651	0.000162189	0.000222676	0.0308892	Fezf1	Fezf1_Promoter	3	Promoter (<=1kb)	3
cg12585939	0.000162861	0.00144301	0.0308892	Gm765	Gm765_Intergenic_upstream	3	Distal Intergenic	3
cg18140959	0.000161102	-0.000796623	0.0308892	Ptgs1	Ptgs1_Intergenic_upstream	4	Distal Intergenic	4
cg19090360	0.000161697	0.000917749	0.0308892	Prox1	Prox1_Intron	11	Intron (Prox1-201/Prox1, intron 3 of 3)	11
cg14741527	0.000164512	-0.000359241	0.0310457	Hsd17b12	Hsd17b12_Intergenic_upstream	4	Distal Intergenic	4	CpGisland
cg08212459	0.000166402	0.0006864	0.0310505	Tbca	Tbca_Intergenic_upstream	15	Distal Intergenic	15	CpGisland
cg10918171	0.000165955	0.00161831	0.0310505	Dll1	Dll1_Promoter	16	Promoter (1-2kb)	16	CpGisland
cg12844801	0.000167018	0.00138219	0.0310505	Pou4f2	Pou4f2_Intergenic_downstream	5	Distal Intergenic	5
cg00533774	0.000172028	0.00107874	0.0310683	Sptbn1	Sptbn1_Exon	10	Exon (Sptbn1-201/Sptbn1, exon 2 of 35)	10
cg08401998	0.00017076	0.00127143	0.0310683	Macroh2a1	Macroh2a1_Intron	5	Intron (Macroh2a1-201/Macroh2a1, intron 5 of 7)	5
cg18159091	0.000169332	0.000188764	0.0310683	Sp8	Sp8_Promoter	14	Promoter (7-8kb)	14
cg18889936	0.000172661	0.00120598	0.0310683	Kirrel3	Kirrel3_Intron	7	Intron (Kirrel3-201/Kirrel3, intron 1 of 15)	7
cg19243613	0.000171131	0.00112669	0.0310683	gene:ENSPEMG00000030867	gene:ENSPEMG00000030867_Intergenic_downstream	5	Distal Intergenic	5
cg19303187	0.000172905	0.000794561	0.0310683	Dlx2	Dlx2_Promoter	4	Promoter (1-2kb)	4
cg22208523	0.000170471	0.00113931	0.0310683	Phc2	Phc2_Exon	2	Exon (Phc2-201/Phc2, exon 10 of 15)	2
cg05928260	0.000173863	0.000893845	0.0310916	Kiz	Kiz_Intergenic_upstream	4	Distal Intergenic	4
cg24974225	0.000174738	0.000163005	0.0311001	Emx2	Emx2_Promoter	1	Promoter (<=1kb)	1	CpGisland
cg09773079	0.000176507	0.00136721	0.0312401	Lingo1	Lingo1_Exon	7	Exon (Lingo1-201/Lingo1, exon 2 of 2)	7	CpGisland
cg10548563	0.000178021	0.000606909	0.0312401	Lrrtm4	Lrrtm4_Exon	3	Exon (Lrrtm4-201/Lrrtm4, exon 2 of 3)	3
cg13044883	0.000177707	0.00123137	0.0312401	Calcoco1	Calcoco1_Intergenic_downstream	20	Distal Intergenic	20
cg19718644	0.000182049	0.00151283	0.0316512	Zfp423	Zfp423_Intron	5	Intron (Zfp423-201/Zfp423, intron 5 of 7)	5
cg27069320	0.000181834	-0.000518471	0.0316512	Pcdh7	Pcdh7_Exon	10	Exon (Pcdh7-201/Pcdh7, exon 2 of 3)	10
cg00220722	0.000192174	-0.00095255	0.0329115	Tfap2e	Tfap2e_Promoter	2	Promoter (7-8kb)	2	CpGisland
cg07438372	0.000193255	-0.000811761	0.0329115	Adgrv1	Adgrv1_Exon	15	Exon (Adgrv1-201/Adgrv1, exon 79 of 91)	15
cg12499488	0.0001935	0.00112614	0.0329115	Nrxn1	Nrxn1_Exon	22	Exon (Nrxn1-201/Nrxn1, exon 20 of 22)	22
cg17151497	0.000193679	0.000956302	0.0329115	Triqk	Triqk_Intergenic_downstream	2	Distal Intergenic	2
cg20593110	0.000190857	-0.00070611	0.0329115
cg14022830	0.00019615	0.0034096	0.0330324	Arap3	Arap3_Exon	19	Exon (Arap3-201/Arap3, exon 7 of 32)	19	CpGisland
cg23744754	0.000196021	0.00151045	0.0330324	Arhgef7	Arhgef7_Intergenic_downstream	17	Distal Intergenic	17
cg01476332	0.000199433	0.00135337	0.0333008	Ralgapa2	Ralgapa2_Intron	4	Intron (Ralgapa2-201/Ralgapa2, intron 37 of 38)	4
cg06981660	0.000199629	0.000989086	0.0333008	Tfec	Tfec_Intergenic_downstream	3	Distal Intergenic	3
cg16717607	0.000200404	0.00137486	0.0333008	Phc2	Phc2_Exon	2	Exon (Phc2-201/Phc2, exon 5 of 15)	2	CpGisland
cg26269403	0.000202909	0.000270964	0.0335685	Astn2	Astn2_Intron	2	Intron (Astn2-201/Astn2, intron 2 of 23)	2	CpGisland
cg22469358	0.0002078	0.000882392	0.0342269	gene:ENSPEMG00000028154	gene:ENSPEMG00000028154_Intergenic_downstream	15	Distal Intergenic	15
cg12324954	0.000211847	0.000581073	0.034741	Sall3	Sall3_Intergenic_upstream	19	Distal Intergenic	19
cg08237897	0.000218092	-0.000882254	0.0354261
cg09908110	0.000217353	0.001206	0.0354261	Macrod1	Macrod1_Intron	1	Intron (Macrod1-201/Macrod1, intron 3 of 9)	1	CpGisland
cg15598853	0.000218854	0.000882019	0.0354261	Skap1	Skap1_Intron	8	Intron (Skap1-202/Skap1, intron 11 of 11)	8
cg27021764	0.000224231	0.000713405	0.0361407	Fign	Fign_Intergenic_upstream	4	Distal Intergenic	4
cg13546349	0.000225767	0.000380786	0.0362327	Zfp462	Zfp462_Exon	2	Exon (Zfp462-201/Zfp462, exon 2 of 12)	2
cg10318762	0.000233109	0.000312944	0.0368408	Hnrnpll	Hnrnpll_Intron	22	Intron (Hnrnpll-201/Hnrnpll, intron 7 of 13)	22
cg12048181	0.00023348	0.000886407	0.0368408	Ostm1	Ostm1_Intergenic_upstream	16	Distal Intergenic	16
cg19961179	0.000233089	0.00092565	0.0368408	Slc6a9	Slc6a9_Exon	2	Exon (Slc6a9-201/Slc6a9, exon 2 of 13)	2
cg23134220	0.000232075	-0.00101436	0.0368408	Abcc5	Abcc5_Exon	12	Exon (Abcc5-202/Abcc5, exon 5 of 5)	12
cg19884962	0.000238565	0.0016565	0.0374857	Hoxc10	Hoxc10_Intergenic_downstream	20	Distal Intergenic	20
cg06038792	0.000246362	0.000626578	0.0377343	Lingo1	Lingo1_Exon	7	Exon (Lingo1-201/Lingo1, exon 2 of 2)	7	CpGisland
cg14033937	0.000244298	0.000695431	0.0377343	Dscam	Dscam_Exon	12	Exon (Dscam-201/Dscam, exon 15 of 33)	12
cg16475558	0.000242704	0.000901411	0.0377343	Amfr	Amfr_Exon	5	Exon (NA, exon 8 of 4)	5
cg19549056	0.000247181	0.00114599	0.0377343	Bicd1	Bicd1_Exon	3	Exon (Bicd1-201/Bicd1, exon 8 of 10)	3
cg20960390	0.000246186	0.000966363	0.0377343	Tfec	Tfec_Intergenic_downstream	3	Distal Intergenic	3
cg21752606	0.000244929	-0.000465587	0.0377343	Morc4	Morc4_Intron	X	Intron (Morc4-201/Morc4, intron 13 of 16)	24
cg26102117	0.000244097	0.00115725	0.0377343	Ptchd1	Ptchd1_Exon	X	Exon (Ptchd1-201/Ptchd1, exon 3 of 3)	24
cg02611007	0.000250278	0.00054396	0.0380524	Map2k5	Map2k5_Intron	7	Intron (Map2k5-201/Map2k5, intron 19 of 21)	7
cg25040338	0.000253741	0.00119735	0.0384233	Ostm1	Ostm1_Intergenic_upstream	16	Distal Intergenic	16
cg02933937	0.000270898	0.00111306	0.0400235	Satb1	Satb1_Intergenic_downstream	21	Distal Intergenic	21
cg05693178	0.000268283	0.00279205	0.0400235	Ano4	Ano4_Exon	18	Exon (Ano4-201/Ano4, exon 7 of 26)	18
cg15788732	0.000269595	0.00162756	0.0400235	Pik3c3	Pik3c3_Intergenic_upstream	19	Distal Intergenic	19
cg17543458	0.000266805	0.001126	0.0400235	Robo1	Robo1_Intergenic_downstream	12	Distal Intergenic	12
cg17679682	0.000271769	0.000166925	0.0400235	Hoxd9	Hoxd9_Intergenic_downstream	4	Distal Intergenic	4	CpGisland
cg17890936	0.000266398	0.00100016	0.0400235	Slit1	Slit1_Exon	1	Exon (Slit1-201/Slit1, exon 37 of 37)	1
cg21660871	0.000270783	0.000785674	0.0400235	Six1	Six1_Promoter	14	Promoter (5-6kb)	14
cg14620903	0.000273472	0.00144396	0.040117	Macroh2a1	Macroh2a1_Exon	5	Exon (Macroh2a1-202/Macroh2a1, exon 5 of 8)	5	CpGisland
cg22302289	0.000275198	0.000962614	0.0402132	Ebf3	Ebf3_Intron	1	Intron (Ebf3-201/Ebf3, intron 10 of 15)	1
cg05167834	0.000278491	0.000764829	0.0402408	Skor2	Skor2_Intergenic_upstream	19	Distal Intergenic	19
cg17295628	0.000278601	0.000875502	0.0402408	Casz1	Casz1_Promoter	2	Promoter (7-8kb)	2
cg22380921	0.00027805	0.000863728	0.0402408	Cadm2	Cadm2_Exon	12	Promoter (<=1kb)	12	CpGisland
cg11848424	0.000281234	-0.00108562	0.0404654	Pcdh7	Pcdh7_Exon	10	Exon (Pcdh7-201/Pcdh7, exon 2 of 3)	10
cg18724689	0.000283318	0.00102783	0.0406097	Iqch	Iqch_Intron	7	Intron (Iqch-201/Iqch, intron 11 of 21)	7
cg01640606	0.000290013	0.00018499	0.0412544	Six1	Six1_Promoter	14	Promoter (3-4kb)	14	CpGisland
cg13110304	0.000289464	0.000845568	0.0412544	Zmiz1	Zmiz1_Intergenic_upstream	9	Distal Intergenic	9	CpGisland
cg01090334	0.000294935	0.000558697	0.0417962	Cnksr2	Cnksr2_Exon	X	Exon (Cnksr2-201/Cnksr2, exon 9 of 22)	24
cg12385146	0.000297531	0.000401533	0.0418483	Otx2	Otx2_Intergenic_upstream	9	Distal Intergenic	9
cg24884825	0.000297024	0.00124985	0.0418483
cg22123219	0.000300193	0.0014105	0.0420651	Nnat	Nnat_Exon	4	Promoter (<=1kb)	4
cg18253710	0.000302494	0.000303446	0.0422299	Fezf1	Fezf1_Promoter	3	Promoter (<=1kb)	3
cg04787627	0.00030414	0.000396711	0.0423025	Tmf1	Tmf1_Exon	3	Exon (Tmf1-201/Tmf1, exon 7 of 17)	3
cg02368058	0.000306182	0.000472279	0.0424294	Barhl2	Barhl2_Promoter	10	Promoter (8-9kb)	10	CpGisland
cg23832666	0.000308752	-0.000898688	0.0426282	Hoxb5	Hoxb5_Exon	8	Promoter (<=1kb)	8	CpGisland
cg24949381	0.000312932	0.000719183	0.043047	Dmrt1	Dmrt1_Intron	1	Intron (Dmrt1-201/Dmrt1, intron 4 of 4)	1
cg00160892	0.000315495	0.000994814	0.0431429	Grhl2	Grhl2_Exon	20	Promoter (<=1kb)	20	CpGisland
cg24067003	0.000315926	0.000824303	0.0431429	Ikzf1	Ikzf1_Promoter	10	Promoter (<=1kb)	10
cg24647663	0.000318458	0.00147595	0.0431746	Acbd4	Acbd4_Exon	8	Promoter (<=1kb)	8
cg27061549	0.00031774	0.00113768	0.0431746	Dach1	Dach1_Intron	9	Intron (Dach1-201/Dach1, intron 2 of 11)	9
cg04691337	0.000324577	0.00165372	0.0433555	Dph6	Dph6_Intergenic_downstream	4	Distal Intergenic	4
cg05709691	0.000329818	-0.000219902	0.0433555	Dpf3	Dpf3_Exon	14	Exon (Dpf3-202/Dpf3, exon 9 of 9)	14	CpGisland
cg06063479	0.000326234	0.0011083	0.0433555	Zeb2	Zeb2_Intron	4	Intron (Zeb2-201/Zeb2, intron 2 of 4)	4
cg07852259	0.000331298	0.000246652	0.0433555	Pax6	Pax6_Exon	4	Exon (Pax6-202/Pax6, exon 5 of 11)	4	CpGisland
cg09258636	0.000328515	0.00039181	0.0433555	Sp8	Sp8_Promoter	14	Promoter (7-8kb)	14	CpGisland
cg15755112	0.000324706	0.00130091	0.0433555	Hoxc10	Hoxc10_Intergenic_downstream	20	Distal Intergenic	20
cg16495265	0.000331337	-0.00147687	0.0433555	Hoxb5	Hoxb5_Exon	8	Promoter (<=1kb)	8
cg20085335	0.000328474	0.00088916	0.0433555
cg21434415	0.000324296	0.000909449	0.0433555	Zfp536	Zfp536_Intron	1	Intron (Zfp536-201/Zfp536, intron 1 of 2)	1
cg23311800	0.000324648	0.000949414	0.0433555	Elf5	Elf5_Promoter	4	Promoter (6-7kb)	4
cg06429021	0.000332974	0.000969254	0.0434185	Apob	Apob_Intergenic_downstream	22	Distal Intergenic	22
cg07682092	0.000341419	-0.00122173	0.0439097	Wnt4	Wnt4_Intergenic_upstream	2	Distal Intergenic	2
cg11209880	0.000341078	0.00116883	0.0439097	Cadm1	Cadm1_Intergenic_downstream	7	Distal Intergenic	7
cg14826942	0.000339632	0.00201536	0.0439097	Macroh2a1	Macroh2a1_Exon	5	Exon (Macroh2a1-202/Macroh2a1, exon 5 of 8)	5	CpGisland
cg19868479	0.000340474	0.000655813	0.0439097	Asic4	Asic4_Exon	13	Exon (Asic4-201/Asic4, exon 3 of 10)	13
cg18358466	0.000344777	0.000921748	0.0441904	Rdh5	Rdh5_Exon	18	Exon (Rdh5-204/Rdh5, exon 4 of 4)	18
cg15536715	0.00034618	-0.000693083	0.0442192	Rnf220	Rnf220_Intron	2	Intron (Rnf220-202/Rnf220, intron 4 of 10)	2	CpGisland
cg05151568	0.000352565	0.000463116	0.0447683	Sp8	Sp8_Promoter	14	Promoter (8-9kb)	14
cg09883885	0.000355326	0.000834648	0.0447683	Ppfibp2	Ppfibp2_Intron	1	Intron (Ppfibp2-202/Ppfibp2, intron 5 of 23)	1
cg19529390	0.000356439	0.000416674	0.0447683	Uncx	Uncx_Promoter	23	Promoter (2-3kb)	23
cg20569804	0.000355443	0.00481501	0.0447683	Ano4	Ano4_Exon	18	Exon (Ano4-201/Ano4, exon 7 of 26)	18
cg25568354	0.000353811	0.00102134	0.0447683	Macroh2a1	Macroh2a1_Intron	5	Intron (Macroh2a1-201/Macroh2a1, intron 5 of 7)	5
cg21389633	0.000358348	0.000817629	0.044858	Grk6	Grk6_Exon	5	Exon (Grk6-202/Grk6, exon 6 of 16)	5
cg23552337	0.000361859	0.0013025	0.045147	Bcl11a	Bcl11a_Intron	10	Intron (Bcl11a-201/Bcl11a, intron 2 of 4)	10
cg03466638	0.000385168	0.000293597	0.0470633	Mef2c	Mef2c_Exon	15	Exon (Mef2c-201/Mef2c, exon 3 of 10)	15
cg05975184	0.000380188	0.00134759	0.0470633	Smad2	Smad2_Intergenic_downstream	19	Distal Intergenic	19	CpGisland
cg06650573	0.000384569	0.000723199	0.0470633	Ebf3	Ebf3_Promoter	1	Promoter (2-3kb)	1
cg07111620	0.000383858	0.00112736	0.0470633	Zeb2	Zeb2_Intergenic_upstream	4	Distal Intergenic	4
cg09276953	0.000383141	-0.00174307	0.0470633	gene:ENSPEMG00000024411	gene:ENSPEMG00000024411_Intergenic_downstream	10	Distal Intergenic	10
cg15607893	0.000387244	0.00110816	0.0470633	Pou4f3	Pou4f3_Intergenic_upstream	19	Distal Intergenic	19
cg18279167	0.000382454	0.00149917	0.0470633	Mms22l	Mms22l_Intergenic_upstream	2	Distal Intergenic	2
cg26512254	0.000386703	0.000196753	0.0470633
cg10590786	0.000390142	0.00100207	0.047081	Tfap2a	Tfap2a_Intergenic_downstream	5	Distal Intergenic	5
cg15711227	0.000391431	0.000743558	0.047081	Gk2	Gk2_Intergenic_upstream	10	Distal Intergenic	10
cg17541339	0.000389615	-0.000755587	0.047081	Cit	Cit_Exon	23	Exon (Cit-201/Cit, exon 17 of 47)	23
cg20586603	0.000392405	0.000800054	0.047081	gene:ENSPEMG00000030290	gene:ENSPEMG00000030290_Intron	4	Intron (NA, intron 6 of 3)	4
cg04584489	0.00039402	0.000879656	0.0471163	Rnf220	Rnf220_Intron	2	Intron (Rnf220-201/Rnf220, intron 1 of 13)	2
cg18453941	0.000395208	0.000916497	0.0471163	Txnrd2	Txnrd2_Intron	12	Intron (Txnrd2-202/Txnrd2, intron 11 of 16)	12
cg14512779	0.000396503	0.000840853	0.0471211	Zic3	Zic3_Intergenic_downstream	X	Distal Intergenic	24
cg27344974	0.000401242	-0.00185597	0.0475339
cg04083403	0.000404627	0.000693003	0.0476343	Shox2	Shox2_Intergenic_downstream	6	Distal Intergenic	6
cg21674730	0.000404111	0.00147149	0.0476343	Tmco5	Tmco5_Intergenic_upstream	4	Distal Intergenic	4
cg01059743	0.00040906	0.000307228	0.0478421	Egr4	Egr4_Promoter	3	Promoter (<=1kb)	3	CpGisland
cg07099052	0.000410214	0.00122587	0.0478421	S100a1	S100a1_Exon	6	Exon (NA, exon 2 of 4)	6
cg26708100	0.000409815	0.000520981	0.0478421	Hoxd10	Hoxd10_Exon	4	Exon (Hoxd10-201/Hoxd10, exon 2 of 2)	4	CpGisland
cg05869876	0.000412537	0.000816087	0.0478778	Tshz1	Tshz1_Intergenic_downstream	19	Distal Intergenic	19
cg06610378	0.000414344	0.00123503	0.0478778	gene:ENSPEMG00000029575	gene:ENSPEMG00000029575_Intergenic_downstream	10	Distal Intergenic	10
cg21122960	0.000413518	0.000621102	0.0478778	gene:ENSPEMG00000031211	gene:ENSPEMG00000031211_Promoter	2	Promoter (3-4kb)	2
cg05265270	0.000417772	0.000993496	0.0481258	Pax2	Pax2_Intron	1	Intron (Pax2-201/Pax2, intron 7 of 10)	1
cg05961447	0.000425609	-0.000181339	0.0483099	Lcor	Lcor_Exon	1	Exon (Lcor-201/Lcor, exon 3 of 4)	1
cg06760596	0.000424145	0.000897849	0.0483099	Astn2	Astn2_Intron	2	Intron (Astn2-201/Astn2, intron 11 of 23)	2
cg08476599	0.000424854	0.000836225	0.0483099	Macrod1	Macrod1_Intron	1	Intron (Macrod1-201/Macrod1, intron 3 of 9)	1
cg13932426	0.000424446	0.00118602	0.0483099	Esrrg	Esrrg_Intron	11	Intron (Esrrg-201/Esrrg, intron 5 of 6)	11
cg15257614	0.000425802	-0.00138307	0.0483099	Tenm2	Tenm2_Intron	8	Intron (Tenm2-201/Tenm2, intron 9 of 28)	8
cg00773632	0.000429832	0.000835791	0.0483763	Ntm	Ntm_Intron	7	Intron (Ntm-201/Ntm, intron 1 of 7)	7
cg01316866	0.000430252	0.00116262	0.0483763	Mitf	Mitf_Exon	3	Exon (Mitf-201/Mitf, exon 2 of 10)	3
cg11380512	0.000428253	0.000629209	0.0483763
cg05722263	0.000434152	0.000283855	0.0486691	Rgs7bp	Rgs7bp_Exon	15	Promoter (<=1kb)	15	CpGisland
cg16770694	0.000436309	0.0015519	0.0487654	Zeb2	Zeb2_Intergenic_upstream	4	Distal Intergenic	4
cg25660020	0.000439224	-0.000674287	0.0489455	Hoxa1	Hoxa1_Intergenic_downstream	3	Distal Intergenic	3
cg17899985	0.000441993	0.000997037	0.0491083	Zeb2	Zeb2_Intergenic_upstream	4	Distal Intergenic	4
cg00243488	0.000447385	0.00096159	0.0491969	Pou3f1	Pou3f1_Intergenic_upstream	2	Distal Intergenic	2
cg01337143	0.000466359	0.0010993	0.0491969	Sema5b	Sema5b_Exon	12	Exon (Sema5b-201/Sema5b, exon 7 of 21)	12	CpGisland
cg04684870	0.000469702	0.00102359	0.0491969	Tardbp	Tardbp_Intergenic_upstream	2	Distal Intergenic	2
cg04825297	0.000472697	0.000714774	0.0491969	Hoxc8	Hoxc8_Exon	20	Promoter (<=1kb)	20	CpGisland
cg05366606	0.000446654	0.00117694	0.0491969	Zeb2	Zeb2_Intron	4	Intron (Zeb2-201/Zeb2, intron 3 of 4)	4
cg07418580	0.000466301	0.000831153	0.0491969	Igbp1b	Igbp1b_Intergenic_upstream	3	Distal Intergenic	3
cg12498640	0.000457181	0.00121947	0.0491969	Calcoco1	Calcoco1_Intergenic_downstream	20	Distal Intergenic	20
cg12682061	0.000464478	-0.000270932	0.0491969	Camta1	Camta1_Intron	2	Intron (Camta1-201/Camta1, intron 3 of 23)	2
cg14464509	0.000463235	0.000147332	0.0491969	Uncx	Uncx_Promoter	23	Promoter (7-8kb)	23	CpGisland
cg14941078	0.000472921	0.000559716	0.0491969	Kirrel3	Kirrel3_Exon	7	Exon (Kirrel3-201/Kirrel3, exon 12 of 16)	7	CpGisland
cg15751165	0.000460796	0.000547636	0.0491969	Dlx5	Dlx5_Exon	3	Exon (Dlx5-201/Dlx5, exon 2 of 3)	3	CpGisland
cg16273547	0.000452256	0.000762377	0.0491969	Gtdc1	Gtdc1_Intergenic_downstream	4	Distal Intergenic	4
cg17438107	0.000470429	0.000751575	0.0491969	Sox5	Sox5_Intergenic_upstream	3	Distal Intergenic	3
cg20614809	0.00044873	0.00174892	0.0491969	Meis2	Meis2_Intergenic_upstream	4	Distal Intergenic	4
cg21197642	0.00046964	0.000744179	0.0491969	Ttc34	Ttc34_Intergenic_upstream	2	Distal Intergenic	2
cg23423329	0.000463847	0.00116261	0.0491969	Flot1	Flot1_Exon	21	Promoter (<=1kb)	21
cg23434234	0.000465173	0.000789231	0.0491969	Foxp2	Foxp2_Intergenic_upstream	3	Distal Intergenic	3
cg23929037	0.000458	0.00199821	0.0491969	Calcoco1	Calcoco1_Intergenic_downstream	20	Distal Intergenic	20
cg24309602	0.000459063	0.00100823	0.0491969	Kcnn3	Kcnn3_Exon	6	Promoter (<=1kb)	6
cg24412399	0.000469023	0.000452776	0.0491969	Lhx2	Lhx2_Intergenic_upstream	4	Distal Intergenic	4	CpGisland
cg24563131	0.000466727	0.00053193	0.0491969	Fancl	Fancl_Intergenic_upstream	10	Distal Intergenic	10
cg25807001	0.00046209	0.000742147	0.0491969	Cnot9	Cnot9_Exon	13	Exon (Cnot9-201/Cnot9, exon 8 of 8)	13
cg27573809	0.000463338	0.00130085	0.0491969	Shox2	Shox2_Intergenic_downstream	6	Distal Intergenic	6
cg13100152	0.000485335	0.00120752	0.0503488	Ptbp3	Ptbp3_Exon	2	Exon (Ptbp3-201/Ptbp3, exon 2 of 15)	2
cg09161679	0.000486975	-0.000671054	0.0503797	Tshz1	Tshz1_Intergenic_upstream	19	Distal Intergenic	19
cg14067749	0.000493146	0.000925889	0.050878	Bnc2	Bnc2_Intron	2	Intron (Bnc2-201/Bnc2, intron 2 of 7)	2
cg22047293	0.000495311	0.00136657	0.0509614	Nnat	Nnat_Exon	4	Exon (Nnat-203/Nnat, exon 3 of 3)	4
cg04824142	0.000499677	-0.000234606	0.05117	Mpped2	Mpped2_Promoter	4	Promoter (5-6kb)	4	CpGisland
cg12357722	0.000500063	0.000807297	0.05117	Scube3	Scube3_Exon	21	Exon (Scube3-201/Scube3, exon 17 of 23)	21	CpGisland
cg06602723	0.000509101	0.000702568	0.0516724	Hoxb8	Hoxb8_Promoter	RCWR01141562.1	Promoter (1-2kb)	367	CpGisland
cg16684539	0.000508857	0.00130282	0.0516724	Casz1	Casz1_Promoter	2	Promoter (4-5kb)	2
cg20041007	0.000507745	0.00113638	0.0516724	Dusp16	Dusp16_Promoter	3	Promoter (<=1kb)	3
cg13116439	0.000515431	-0.000152938	0.0520336	Tlk2	Tlk2_Exon	8	Exon (Tlk2-203/Tlk2, exon 5 of 21)	8
cg17112497	0.000514081	0.00108126	0.0520336	Mitf	Mitf_Exon	3	Exon (Mitf-201/Mitf, exon 2 of 10)	3
cg08793742	0.000521386	0.00113846	0.0520957	P3h1	P3h1_Exon	2	Exon (P3h1-201/P3h1, exon 14 of 17)	2	CpGisland
cg12910788	0.000521595	0.00111191	0.0520957	Cadps	Cadps_Exon	9	Exon (Cadps-201/Cadps, exon 24 of 30)	9
cg18010408	0.000520589	0.00126061	0.0520957	Tmem182	Tmem182_Intergenic_downstream	21	Distal Intergenic	21
cg25569617	0.000519611	0.00215105	0.0520957	Lcat	Lcat_Exon	5	Promoter (<=1kb)	5
cg04105396	0.000526746	0.000954354	0.0523062	Plekha7	Plekha7_Intergenic_downstream	1	Distal Intergenic	1
cg15945827	0.000529274	0.000874261	0.0523062	Nox3	Nox3_Intergenic_upstream	16	Distal Intergenic	16
cg18039229	0.000526681	9.89849e-05	0.0523062	Hoxd10	Hoxd10_Exon	4	Exon (Hoxd10-201/Hoxd10, exon 2 of 2)	4	CpGisland
cg27088374	0.00052917	0.000745759	0.0523062	Clint1	Clint1_Exon	8	Exon (Clint1-201/Clint1, exon 3 of 12)	8
cg01360368	0.000532987	0.000567048	0.0525349	Cadm1	Cadm1_Intron	7	Intron (Cadm1-202/Cadm1, intron 1 of 11)	7
cg01508445	0.0005455	0.000731554	0.052794	Gpd2	Gpd2_Intergenic_downstream	4	Distal Intergenic	4
cg06455702	0.000550737	0.000420702	0.052794	Hoxd9	Hoxd9_Exon	4	Exon (Hoxd9-201/Hoxd9, exon 2 of 2)	4	CpGisland
cg08639418	0.000546783	-0.000863863	0.052794	Itprid1	Itprid1_Intron	3	Intron (Itprid1-201/Itprid1, intron 3 of 14)	3
cg08698979	0.000538749	0.000296995	0.052794	Pax9	Pax9_Promoter	14	Promoter (4-5kb)	14
cg11584091	0.000550792	0.00109618	0.052794	Auts2	Auts2_Intergenic_upstream	23	Distal Intergenic	23
cg13542562	0.000549446	-0.000122463	0.052794	Atxn7l1	Atxn7l1_Exon	14	Exon (Atxn7l1-201/Atxn7l1, exon 11 of 13)	14
cg15436903	0.000546036	0.00112993	0.052794	Cyld	Cyld_Intergenic_downstream	5	Distal Intergenic	5	CpGisland
cg16588616	0.000538771	0.000598958	0.052794	Sp8	Sp8_Promoter	14	Promoter (7-8kb)	14	CpGisland
cg17097703	0.000543721	0.000221239	0.052794	Trpc1	Trpc1_Exon	7	Exon (Trpc1-201/Trpc1, exon 3 of 13)	7
cg19963681	0.000552486	0.00158771	0.052794	Fosb	Fosb_Intron	1	Intron (Fosb-203/Fosb, intron 1 of 4)	1	CpGisland
cg25054515	0.000551206	0.00226013	0.052794	Zfp703	Zfp703_Intergenic_upstream	17	Distal Intergenic	17
cg27291552	0.000542696	0.000852003	0.052794	Zfp651	Zfp651_Exon	7	Exon (Zfp651-201/Zfp651, exon 3 of 7)	7
cg04929868	0.000554789	0.000929329	0.0528796	Enoph1	Enoph1_Promoter	10	Promoter (4-5kb)	10	CpGisland
cg06931862	0.000557927	8.85426e-05	0.053044	Hoxa6	Hoxa6_Intergenic_upstream	3	Distal Intergenic	3	CpGisland
cg24785205	0.000563417	0.000497314	0.0534307	Zic3	Zic3_Intergenic_upstream	X	Distal Intergenic	24
cg03292923	0.00057117	0.000498139	0.0534906	Fgf8	Fgf8_Exon	1	Exon (Fgf8-201/Fgf8, exon 3 of 5)	1	CpGisland
cg07600198	0.000568526	-0.00107489	0.0534906	Rab22a	Rab22a_Exon	4	Exon (Rab22a-201/Rab22a, exon 3 of 7)	4
cg08933507	0.000570551	0.0010895	0.0534906	Ebf1	Ebf1_Intron	8	Intron (Ebf1-201/Ebf1, intron 6 of 15)	8
cg14043264	0.000569784	0.000652154	0.0534906	Apaf1	Apaf1_Exon	18	Exon (NA, exon 15 of 4)	18
cg16907016	0.000570289	0.000655372	0.0534906	Satb1	Satb1_Intron	21	Intron (Satb1-201/Satb1, intron 8 of 10)	21
cg01153660	0.000589419	6.92089e-05	0.0539267	Hoxc8	Hoxc8_Intergenic_downstream	20	Distal Intergenic	20	CpGisland
cg05713619	0.000585234	-0.000505738	0.0539267	Pcdhac2	Pcdhac2_Intergenic_downstream	19	Distal Intergenic	19
cg07343679	0.000590187	0.000913481	0.0539267	Tmem182	Tmem182_Intergenic_downstream	21	Distal Intergenic	21
cg11541320	0.000584599	0.000276983	0.0539267	Btrc	Btrc_Intergenic_upstream	1	Distal Intergenic	1	CpGisland
cg17552603	0.000587097	-0.000345131	0.0539267	Fto	Fto_Intron	5	Intron (Fto-201/Fto, intron 8 of 8)	5
cg20675580	0.000580861	-0.00080083	0.0539267	Hsd17b12	Hsd17b12_Intergenic_upstream	4	Distal Intergenic	4
cg23252799	0.000579799	0.00066335	0.0539267	Zfhx3	Zfhx3_Intergenic_upstream	5	Distal Intergenic	5
cg23667740	0.000588922	0.00191526	0.0539267	Gm765	Gm765_Intergenic_upstream	3	Distal Intergenic	3
cg25332734	0.000581591	0.00115859	0.0539267	Dscaml1	Dscaml1_Intron	7	Intron (Dscaml1-201/Dscaml1, intron 17 of 32)	7
cg26558914	0.000585286	0.00087495	0.0539267	Ebf1	Ebf1_Intron	8	Intron (Ebf1-201/Ebf1, intron 11 of 15)	8
cg00860361	0.000601266	-0.00108479	0.0539681	Bcl2l1	Bcl2l1_Exon	4	Promoter (<=1kb)	4
cg03744408	0.000593519	0.00152953	0.0539681	Nnat	Nnat_Exon	4	Promoter (<=1kb)	4
cg06540073	0.000596192	-0.00182141	0.0539681	Atxn7l1	Atxn7l1_Intron	14	Intron (Atxn7l1-201/Atxn7l1, intron 6 of 12)	14	CpGisland
cg10604959	0.000603759	0.00118315	0.0539681	Zfp703	Zfp703_Intergenic_upstream	17	Distal Intergenic	17
cg13803050	0.000598269	0.000565995	0.0539681	Hoxb8	Hoxb8_Promoter	RCWR01141562.1	Promoter (1-2kb)	367
cg15131523	0.000600173	0.000702699	0.0539681	Osr2	Osr2_Exon	20	Exon (Osr2-201/Osr2, exon 3 of 3)	20
cg17355105	0.000594391	-0.000440292	0.0539681	Atoh1	Atoh1_Intergenic_downstream	3	Distal Intergenic	3
cg17856858	0.00060501	0.00100563	0.0539681	S1pr3	S1pr3_Exon	5	Promoter (<=1kb)	5	CpGisland
cg21176478	0.000601321	0.00031651	0.0539681	Ebf3	Ebf3_Promoter	1	Promoter (3-4kb)	1	CpGisland
cg22037288	0.000604284	-0.000718546	0.0539681	Gnb2	Gnb2_Exon	23	Exon (Gnb2-201/Gnb2, exon 7 of 10)	23
cg07991667	0.000608599	0.000581607	0.0540315	Usp35	Usp35_Exon	1	Promoter (<=1kb)	1	CpGisland
cg12010312	0.000607862	0.00116031	0.0540315	Itga4	Itga4_Intergenic_upstream	4	Distal Intergenic	4
cg06682970	0.000615263	0.00119359	0.0544943	Dach1	Dach1_Promoter	9	Promoter (3-4kb)	9
cg07441704	0.000619493	0.000566944	0.0546113	Fbn2	Fbn2_Exon	19	Exon (Fbn2-201/Fbn2, exon 21 of 63)	19
cg10432909	0.000619345	0.000404898	0.0546113	Auts2	Auts2_Intergenic_upstream	23	Distal Intergenic	23
cg24404976	0.000621049	0.000710309	0.0546203	Tbca	Tbca_Intergenic_downstream	15	Distal Intergenic	15
cg02001174	0.000627709	0.000879503	0.054792	Igbp1b	Igbp1b_Intergenic_upstream	3	Distal Intergenic	3
cg04226429	0.000627527	0.000791563	0.054792	Bin1	Bin1_Exon	19	Exon (Bin1-201/Bin1, exon 7 of 19)	19
cg04472379	0.000625591	0.00135664	0.054792	Macroh2a1	Macroh2a1_Exon	5	Exon (Macroh2a1-202/Macroh2a1, exon 5 of 8)	5
cg10435926	0.000628837	0.000586796	0.054792
cg01053921	0.00063663	0.000875769	0.0552148	Zfp362	Zfp362_Exon	2	Exon (Zfp362-201/Zfp362, exon 6 of 8)	2
cg02102645	0.000636455	0.000769601	0.0552148	Gsx2	Gsx2_Promoter	10	Promoter (3-4kb)	10
cg03122810	0.00064405	0.000829139	0.0557296	Sall3	Sall3_Intergenic_upstream	19	Distal Intergenic	19
cg03784976	0.000646776	-0.00105163	0.0558368	Hoxb5	Hoxb5_Exon	8	Promoter (<=1kb)	8
cg02478218	0.000654737	0.0011889	0.0558935	Shox2	Shox2_Intergenic_downstream	6	Distal Intergenic	6
cg07273430	0.000655026	0.00030839	0.0558935	Prdm13	Prdm13_Promoter	2	Promoter (2-3kb)	2	CpGisland
cg08228149	0.00065327	0.000750802	0.0558935	Gbx2	Gbx2_Intergenic_downstream	13	Downstream (2-3kb)	13
cg16357953	0.00065508	0.000758929	0.0558935	Hoxc8	Hoxc8_Exon	20	Promoter (<=1kb)	20
cg19707697	0.000656363	0.00106256	0.0558935	Emx2	Emx2_Promoter	1	Promoter (1-2kb)	1
cg19804266	0.000651141	0.00067697	0.0558935	Yae1d1	Yae1d1_Intergenic_upstream	5	Distal Intergenic	5
cg02955922	0.000661061	0.00112888	0.0560395	Cyld	Cyld_Intergenic_downstream	5	Distal Intergenic	5
cg03867607	0.000660955	-0.000916847	0.0560395	Myl6b	Myl6b_Exon	18	Exon (NA, exon 6 of 4)	18
cg01733991	0.000665821	0.000672359	0.0562059	Zfhx3	Zfhx3_Intergenic_upstream	5	Distal Intergenic	5
cg21938659	0.000666017	0.000967952	0.0562059	Faxc	Faxc_Intergenic_downstream	2	Distal Intergenic	2
cg20726505	0.000669382	0.000382416	0.0563631	Orc5	Orc5_Intergenic_upstream	3	Distal Intergenic	3	CpGisland
cg04240809	0.000674898	-0.000432741	0.0567005	Sox2	Sox2_Intergenic_upstream	6	Distal Intergenic	6
cg03334831	0.000681783	0.000969444	0.0570238	Ngdn	Ngdn_Exon	9	Exon (NA, exon 8 of 4)	9
cg10736991	0.000681166	0.00141802	0.0570238	Atp5g3	Atp5g3_Intergenic_upstream	4	Distal Intergenic	4
cg23628607	0.000687677	0.000793484	0.0573889
cg24905433	0.000693888	0.000719412	0.0577788	Fzd1	Fzd1_Intergenic_upstream	3	Distal Intergenic	3
cg14994401	0.000696575	0.00048521	0.0578743	Lhx2	Lhx2_Intron	4	Intron (Lhx2-201/Lhx2, intron 3 of 4)	4
cg11354533	0.000701051	0.000626257	0.0579547	Ppp2r5c	Ppp2r5c_Intergenic_upstream	14	Distal Intergenic	14
cg13397733	0.000703716	0.000662263	0.0579547	Cadm1	Cadm1_Intergenic_upstream	7	Distal Intergenic	7
cg13892288	0.000700122	0.000939435	0.0579547	Dscaml1	Dscaml1_Exon	7	Exon (Dscaml1-201/Dscaml1, exon 25 of 33)	7
cg26032885	0.000703596	0.000856845	0.0579547	Zfp703	Zfp703_Intergenic_upstream	17	Distal Intergenic	17
cg13004181	0.000707789	0.000625047	0.0580356	Fign	Fign_Intergenic_downstream	4	Distal Intergenic	4
cg23732735	0.000706898	0.000526755	0.0580356	Hnrnpab	Hnrnpab_Exon	8	Exon (Hnrnpab-201/Hnrnpab, exon 6 of 7)	8	CpGisland
cg22008756	0.000712026	-0.00152878	0.0581616	Atxn7l1	Atxn7l1_Intron	14	Intron (Atxn7l1-201/Atxn7l1, intron 6 of 12)	14	CpGisland
cg22285914	0.000712423	-0.000864404	0.0581616	Sp7	Sp7_Promoter	20	Promoter (<=1kb)	20
cg00197024	0.000720363	0.00056785	0.0584442	Erbb4	Erbb4_Intron	13	Intron (Erbb4-201/Erbb4, intron 1 of 27)	13
cg15701287	0.000720553	0.00102557	0.0584442	Myo18a	Myo18a_Intron	8	Intron (Myo18a-201/Myo18a, intron 40 of 40)	8
cg16043309	0.000719647	0.000692026	0.0584442	Epha8	Epha8_Exon	2	Exon (Epha8-201/Epha8, exon 7 of 17)	2	CpGisland
cg12138490	0.000724557	0.00137626	0.0585162	Them7	Them7_Intron	4	Intron (Them7-201/Them7, intron 2 of 2)	4
cg17224156	0.000723993	0.000310481	0.0585162	Galr1	Galr1_Intergenic_downstream	19	Distal Intergenic	19
cg05304630	0.000731362	0.00059793	0.0587288	Dach1	Dach1_Promoter	9	Promoter (3-4kb)	9
cg08935648	0.000731881	0.000576646	0.0587288	Pou3f1	Pou3f1_Intergenic_upstream	2	Distal Intergenic	2
cg15528897	0.000729647	0.000889981	0.0587288	Uncx	Uncx_Promoter	23	Promoter (2-3kb)	23
cg06637963	0.00073757	-0.000303302	0.0589334
cg18779960	0.000736793	0.000756922	0.0589334	Hoxc4	Hoxc4_Intergenic_downstream	20	Distal Intergenic	20	CpGisland
cg03064443	0.000741755	0.000447273	0.059142	Zfp385b	Zfp385b_Exon	4	Exon (Zfp385b-202/Zfp385b, exon 4 of 8)	4
cg05485821	0.000748454	0.000559086	0.0595496	Rps6kc1	Rps6kc1_Intergenic_downstream	11	Distal Intergenic	11
cg02124022	0.000757118	0.000709066	0.0595529	Gsx2	Gsx2_Intergenic_downstream	10	Distal Intergenic	10
cg11187272	0.000753257	0.000559416	0.0595529	Trpm3	Trpm3_Exon	1	Exon (Trpm3-205/Trpm3, exon 5 of 20)	1
cg11702353	0.000752749	0.00128464	0.0595529	Pkn2	Pkn2_Intergenic_upstream	6	Distal Intergenic	6
cg17439607	0.000752236	0.000196035	0.0595529	Smad2	Smad2_Intergenic_downstream	19	Distal Intergenic	19
cg18271715	0.000755577	0.0015173	0.0595529	Fam172a	Fam172a_Intergenic_downstream	15	Distal Intergenic	15
cg22515205	0.000758009	0.00127905	0.0595529	Aktip	Aktip_Intergenic_upstream	5	Distal Intergenic	5
cg25820606	0.000760458	0.00072361	0.0596206	Rpn2	Rpn2_Exon	4	Exon (Rpn2-201/Rpn2, exon 10 of 17)	4
cg03098138	0.000765615	0.000766194	0.0596513	Iqch	Iqch_Intron	7	Intron (Iqch-201/Iqch, intron 11 of 21)	7
cg08489771	0.000765295	0.00137794	0.0596513	Msi2	Msi2_Intron	8	Intron (Msi2-201/Msi2, intron 7 of 12)	8
cg21598510	0.000763343	0.00115073	0.0596513	Shox2	Shox2_Intergenic_downstream	6	Distal Intergenic	6
cg19609519	0.00077592	0.00131873	0.060329	Zfp644	Zfp644_Intergenic_downstream	10	Distal Intergenic	10
cg10630507	0.000781217	0.000505955	0.0603659	Otud5	Otud5_Exon	X	Exon (Otud5-201/Otud5, exon 9 of 9)	24
cg14869215	0.000779751	-0.000716477	0.0603659	Slf1	Slf1_Exon	15	Exon (Slf1-201/Slf1, exon 19 of 20)	15
cg24634325	0.000779778	0.00091719	0.0603659	Gata3	Gata3_Intron	5	Intron (Gata3-201/Gata3, intron 2 of 4)	5
cg06711883	0.000787673	0.000528415	0.0607398	Herc1	Herc1_Exon	7	Exon (Herc1-201/Herc1, exon 43 of 77)	7
cg09932687	0.000791892	0.000603821	0.0608154	Prdm6	Prdm6_Exon	19	Exon (Prdm6-201/Prdm6, exon 4 of 8)	19
cg23424255	0.000790916	0.000505381	0.0608154	Larp1	Larp1_Intergenic_downstream	8	Distal Intergenic	8
cg01935380	0.000800132	0.000818716	0.0609194	Fign	Fign_Promoter	4	Promoter (2-3kb)	4
cg07279255	0.000803091	-0.000646598	0.0609194	Marco	Marco_Intergenic_upstream	11	Distal Intergenic	11	CpGisland
cg12231969	0.000802577	-0.000576322	0.0609194	Marco	Marco_Intergenic_upstream	11	Distal Intergenic	11
cg16602490	0.000804602	0.000345257	0.0609194	Ptchd1	Ptchd1_Exon	X	Promoter (<=1kb)	24	CpGisland
cg21154081	0.00080027	0.000262955	0.0609194	Fgf12	Fgf12_Intron	12	Intron (Fgf12-201/Fgf12, intron 1 of 4)	12
cg23829579	0.000798808	0.00153034	0.0609194	Insig2	Insig2_Intergenic_downstream	11	Distal Intergenic	11
cg27625201	0.000795857	0.000205503	0.0609194	Pcdh1	Pcdh1_Intergenic_downstream	19	Distal Intergenic	19	CpGisland
cg04265576	0.000809171	0.000209445	0.0610193	Hoxa6	Hoxa6_Promoter	3	Promoter (<=1kb)	3
cg19442846	0.000808271	0.000636412	0.0610193	Nr2e1	Nr2e1_Intergenic_upstream	16	Distal Intergenic	16
cg02343568	0.000818964	-0.000586379	0.0614621	Zcchc7	Zcchc7_Intron	2	Intron (Zcchc7-201/Zcchc7, intron 4 of 9)	2
cg17081589	0.000817427	0.000905617	0.0614621	Skap1	Skap1_Intron	8	Intron (Skap1-202/Skap1, intron 11 of 11)	8
cg26691477	0.000819953	0.000883336	0.0614621
cg17873451	0.000822347	0.000127646	0.0615188	Sp5	Sp5_Promoter	4	Promoter (<=1kb)	4	CpGisland
cg20312874	0.000825705	0.00108831	0.0616472	Ralgapa2	Ralgapa2_Intron	4	Intron (Ralgapa2-201/Ralgapa2, intron 37 of 38)	4
cg21132526	0.000827923	0.000242219	0.0616901	Satb1	Satb1_Intron	21	Intron (Satb1-201/Satb1, intron 8 of 10)	21
cg04102018	0.000846202	0.00124558	0.0620669	Galr1	Galr1_Intergenic_downstream	19	Distal Intergenic	19
cg07667286	0.000846116	0.000830332	0.0620669	gene:ENSPEMG00000025236	gene:ENSPEMG00000025236_Intergenic_downstream	4	Distal Intergenic	4
cg07724970	0.00083756	0.00129185	0.0620669	Lrpprc	Lrpprc_Intron	22	Intron (Lrpprc-201/Lrpprc, intron 22 of 37)	22
cg12761282	0.000840557	0.000822075	0.0620669	Tgm3	Tgm3_Promoter	4	Promoter (<=1kb)	4
cg21173104	0.000840667	0.000829882	0.0620669	Slit3	Slit3_Promoter	8	Promoter (<=1kb)	8
cg23266866	0.000846045	0.00095005	0.0620669	gene:ENSPEMG00000008696	gene:ENSPEMG00000008696_Intergenic_downstream	8	Distal Intergenic	8
cg26844246	0.000843758	0.000290693	0.0620669	Tlx3	Tlx3_Promoter	8	Promoter (<=1kb)	8	CpGisland
cg27258395	0.000845158	-0.00048296	0.0620669	Ptbp2	Ptbp2_Exon	6	Exon (Ptbp2-201/Ptbp2, exon 9 of 14)	6
cg01831882	0.00084895	0.000605391	0.0621471	Foxg1	Foxg1_Exon	14	Promoter (<=1kb)	14	CpGisland
cg19247998	0.000852487	0.000944796	0.0622846	Slit1	Slit1_Exon	1	Exon (Slit1-201/Slit1, exon 37 of 37)	1	CpGisland
cg11202178	0.000854583	0.000509133	0.0623166	Pcdh1	Pcdh1_Intergenic_downstream	19	Downstream (1-2kb)	19
cg10376094	0.000863021	0.000762651	0.0624468	Rgs12	Rgs12_Exon	10	Exon (Rgs12-201/Rgs12, exon 15 of 18)	10
cg22277064	0.000862558	-0.00120403	0.0624468	Mtss1	Mtss1_Exon	20	Exon (Mtss1-201/Mtss1, exon 3 of 15)	20
cg22678587	0.000860999	-0.000928137	0.0624468	Chd7	Chd7_Intron	2	Intron (Chd7-201/Chd7, intron 2 of 36)	2
cg23782533	0.000860247	-0.00105441	0.0624468	Ccdc88a	Ccdc88a_Exon	10	Exon (Ccdc88a-201/Ccdc88a, exon 8 of 31)	10
cg18463235	0.000865281	-0.00180497	0.0624899	gene:ENSPEMG00000008755	gene:ENSPEMG00000008755_Intron	20	Intron (NA, intron 1 of 3)	20
cg22215220	0.00087225	-0.00100997	0.0628723	Bnc2	Bnc2_Intron	2	Intron (Bnc2-201/Bnc2, intron 7 of 7)	2
cg02244090	0.000879217	0.000204107	0.0632531	gene:ENSPEMG00000012239	gene:ENSPEMG00000012239_Intergenic_downstream	17	Distal Intergenic	17	CpGisland
cg01385439	0.000886039	0.000542355	0.0632592	Irx3	Irx3_Intergenic_upstream	5	Distal Intergenic	5
cg05166684	0.00088181	0.000573129	0.0632592	Gdf2	Gdf2_Exon	9	Exon (Gdf2-201/Gdf2, exon 2 of 2)	9
cg09965605	0.000884462	0.000740667	0.0632592	Hoxd3	Hoxd3_Intergenic_upstream	4	Distal Intergenic	4	CpGisland
cg19044063	0.000885423	0.00140598	0.0632592	Mef2c	Mef2c_Exon	15	Exon (Mef2c-201/Mef2c, exon 10 of 10)	15	CpGisland
cg04950139	0.000891265	0.00145891	0.0635115	Mvb12b	Mvb12b_Intergenic_upstream	4	Distal Intergenic	4
cg22537620	0.000895614	0.00191239	0.0637005	Calcoco1	Calcoco1_Intergenic_upstream	20	Distal Intergenic	20
cg10125423	0.000912387	0.000516153	0.0645269	Uncx	Uncx_Intergenic_downstream	23	Downstream (2-3kb)	23
cg13039539	0.000910677	0.000690451	0.0645269	Auts2	Auts2_Intergenic_upstream	23	Distal Intergenic	23
cg16597409	0.000911916	-0.00138	0.0645269	Dennd1a	Dennd1a_Intron	4	Intron (Dennd1a-201/Dennd1a, intron 18 of 21)	4
cg01611544	0.000915444	-0.000279491	0.0646214	Strbp	Strbp_Intergenic_downstream	4	Downstream (2-3kb)	4
cg08120263	0.000923047	0.000682295	0.0649141
cg25929608	0.000923006	0.00145224	0.0649141	gene:ENSPEMG00000013711	gene:ENSPEMG00000013711_Intergenic_upstream	2	Distal Intergenic	2
cg05803862	0.000926253	0.00112484	0.0650178	Ttc32	Ttc32_Intergenic_downstream	22	Distal Intergenic	22
cg04149449	0.000932183	0.00080727	0.0653119	Zfp609	Zfp609_Exon	7	Promoter (<=1kb)	7
cg02126453	0.000940169	0.000849997	0.0656574	Pnck	Pnck_Exon	X	Exon (Pnck-201/Pnck, exon 6 of 10)	24
cg18380508	0.000940611	0.00171325	0.0656574	Usp25	Usp25_Intergenic_downstream	12	Distal Intergenic	12
cg05849927	0.000950249	-0.000564555	0.0662072	Hsd17b12	Hsd17b12_Intergenic_upstream	4	Distal Intergenic	4	CpGisland
cg06836771	0.0009577	0.00084391	0.0666008	Micall2	Micall2_Intergenic_downstream	23	Distal Intergenic	23
cg14537350	0.000959446	0.000424359	0.0666008	Zic3	Zic3_Exon	X	Exon (Zic3-201/Zic3, exon 2 of 3)	24	CpGisland
cg04777174	0.000968103	0.000930441	0.066616	Ltbp1	Ltbp1_Exon	22	Exon (Ltbp1-201/Ltbp1, exon 5 of 34)	22
cg12997253	0.000964957	0.000664976	0.066616	Hoxd10	Hoxd10_Exon	4	Exon (Hoxd10-201/Hoxd10, exon 2 of 2)	4	CpGisland
cg14717190	0.000967585	0.000614926	0.066616	Lingo1	Lingo1_Intron	7	Intron (Lingo1-201/Lingo1, intron 1 of 1)	7
cg15408728	0.000968288	0.000704752	0.066616	Dicer1	Dicer1_Intergenic_downstream	14	Distal Intergenic	14
cg15883101	0.000968535	0.000834208	0.066616	Ago3	Ago3_Exon	2	Exon (Ago3-201/Ago3, exon 7 of 19)	2
cg04339553	0.000988173	0.00110844	0.06735	Meis2	Meis2_Intron	4	Intron (Meis2-201/Meis2, intron 8 of 11)	4
cg04514882	0.000982752	-0.000423418	0.06735	Taok2	Taok2_Intron	1	Intron (Taok2-201/Taok2, intron 15 of 17)	1
cg06368075	0.000984837	0.000902879	0.06735	gene:ENSPEMG00000027463	gene:ENSPEMG00000027463_Intergenic_upstream	9	Distal Intergenic	9	CpGisland
cg06763662	0.000987864	0.000522729	0.06735	Pkn2	Pkn2_Intergenic_upstream	6	Distal Intergenic	6
cg26441980	0.000984979	0.000677783	0.06735	Skap2	Skap2_Intron	3	Intron (Skap2-201/Skap2, intron 10 of 11)	3
cg10347306	0.000997881	0.000487681	0.0675215	Barhl2	Barhl2_Promoter	10	Promoter (8-9kb)	10	CpGisland
cg13057591	0.000994813	-0.000546199	0.0675215	Bend5	Bend5_Exon	2	Promoter (<=1kb)	2	CpGisland
cg20186200	0.000993755	0.000606868	0.0675215	Tbca	Tbca_Intergenic_upstream	15	Distal Intergenic	15
cg26690989	0.000997265	0.000752724	0.0675215	Irf1	Irf1_Exon	8	Promoter (<=1kb)	8
cg01851957	0.00100116	0.00118367	0.0676213	Cyld	Cyld_Intergenic_downstream	5	Distal Intergenic	5
cg06937549	0.00101354	-0.000811773	0.0680737	Hnrnph1	Hnrnph1_Exon	8	Exon (Hnrnph1-202/Hnrnph1, exon 4 of 12)	8
cg07511181	0.00100996	0.000783136	0.0680737	Slit1	Slit1_Exon	1	Exon (Slit1-201/Slit1, exon 37 of 37)	1
cg20169815	0.00101431	0.00119712	0.0680737	Them7	Them7_Intron	4	Intron (Them7-201/Them7, intron 2 of 2)	4
cg23033318	0.00101636	-0.00023861	0.0680737	Mlf1	Mlf1_Intron	6	Intron (NA, intron 3 of 3)	6
cg24238152	0.00101692	0.000106645	0.0680737	Tbr1	Tbr1_Promoter	4	Promoter (<=1kb)	4
cg00936991	0.00102911	0.00127394	0.0683082	Bcor	Bcor_Intergenic_downstream	X	Distal Intergenic	24
cg04298620	0.00102858	0.00165102	0.0683082	Tnik	Tnik_Exon	6	Exon (Tnik-201/Tnik, exon 14 of 33)	6
cg11275232	0.00102952	-0.000348834	0.0683082	Gphn	Gphn_Exon	14	Exon (Gphn-202/Gphn, exon 9 of 24)	14
cg22202372	0.00102714	0.00109791	0.0683082	Tox3	Tox3_Intron	5	Intron (Tox3-201/Tox3, intron 1 of 6)	5
cg23571447	0.00102649	0.0008463	0.0683082	Gsx2	Gsx2_Promoter	10	Promoter (3-4kb)	10
cg25824158	0.00103832	0.00139651	0.0687708	Camk2g	Camk2g_Intron	9	Intron (Camk2g-201/Camk2g, intron 12 of 20)	9	CpGisland
cg03078535	0.00105049	4.01469e-05	0.0694541
cg05185512	0.00106202	0.00147774	0.0696037	Meis1	Meis1_Intergenic_upstream	10	Distal Intergenic	10
cg09035699	0.00106048	0.000528956	0.0696037	Acsl6	Acsl6_Exon	8	Exon (Acsl6-201/Acsl6, exon 11 of 21)	8
cg11647274	0.00105841	0.000753568	0.0696037
cg20776280	0.00105677	0.000772732	0.0696037	Astn2	Astn2_Intron	2	Intron (Astn2-201/Astn2, intron 11 of 23)	2
cg26755522	0.00105822	0.000218073	0.0696037	Zic4	Zic4_Intergenic_downstream	7	Distal Intergenic	7
cg11602744	0.00106742	0.00036063	0.0698357	Zic4	Zic4_Intergenic_downstream	7	Downstream (<1kb)	7	CpGisland
cg16292832	0.00106965	0.000133052	0.0698602	Zic4	Zic4_Intergenic_downstream	7	Downstream (<1kb)	7	CpGisland
cg01302905	0.00107719	0.000988287	0.0702305	Faxc	Faxc_Intergenic_downstream	2	Distal Intergenic	2
cg14113273	0.00108162	0.00078376	0.0703972	Gpr26	Gpr26_Intergenic_upstream	1	Distal Intergenic	1
cg03133310	0.00108452	0.000223657	0.0704641	Orc5	Orc5_Intergenic_upstream	3	Distal Intergenic	3	CpGisland
cg25908356	0.001087	0.000818968	0.0705032	Epha4	Epha4_Intergenic_downstream	13	Distal Intergenic	13
cg00205619	0.00109116	-0.000648704	0.0706505	Cdkal1	Cdkal1_Intron	5	Intron (Cdkal1-201/Cdkal1, intron 9 of 14)	5
cg04796803	0.00109713	0.000764209	0.0707005	Macrod1	Macrod1_Intron	1	Intron (Macrod1-201/Macrod1, intron 3 of 9)	1	CpGisland
cg14048083	0.00109758	0.000780718	0.0707005	Lmo4	Lmo4_Intergenic_upstream	6	Distal Intergenic	6
cg25831888	0.00109734	0.00130704	0.0707005	gene:ENSPEMG00000012239	gene:ENSPEMG00000012239_Intergenic_upstream	17	Distal Intergenic	17
cg10459154	0.00110306	0.000804884	0.0709322	gene:ENSPEMG00000030557	gene:ENSPEMG00000030557_Intergenic_upstream	10	Distal Intergenic	10
cg01280744	0.00111098	0.00047308	0.0713195	Pbx3	Pbx3_Intron	4	Intron (Pbx3-202/Pbx3, intron 2 of 6)	4
cg06857779	0.00112595	0.000208371	0.0720783	Il1rapl2	Il1rapl2_Exon	X	Exon (Il1rapl2-201/Il1rapl2, exon 10 of 10)	24
cg10779098	0.00112767	0.000773654	0.0720783	Pcbp3	Pcbp3_Exon	21	Exon (Pcbp3-201/Pcbp3, exon 8 of 14)	21	CpGisland
cg11147006	0.00112856	0.000643135	0.0720783	Klf4	Klf4_Intergenic_upstream	2	Distal Intergenic	2
cg26773629	0.00113229	0.00109641	0.0721937	Usp25	Usp25_Intergenic_downstream	12	Distal Intergenic	12
cg02581097	0.00113494	0.000227414	0.07224	Hoxd9	Hoxd9_Promoter	4	Promoter (<=1kb)	4	CpGisland
cg05688640	0.00114058	0.000528333	0.0723538	Fam222a	Fam222a_Intergenic_upstream	23	Distal Intergenic	23	CpGisland
cg24461589	0.00113969	0.000839161	0.0723538	Fgf8	Fgf8_Intron	1	Intron (Fgf8-201/Fgf8, intron 4 of 4)	1
cg03547462	0.00115177	0.0012973	0.072604	Mms22l	Mms22l_Intergenic_upstream	2	Distal Intergenic	2
cg07005811	0.00115613	0.00060839	0.072604	Phf12	Phf12_Exon	8	Exon (Phf12-201/Phf12, exon 9 of 15)	8
cg11700371	0.00115428	0.000972848	0.072604	Shox2	Shox2_Intergenic_downstream	6	Distal Intergenic	6
cg12177944	0.00114985	-0.00132835	0.072604
cg12340709	0.00114887	0.000778981	0.072604	Tenm2	Tenm2_Intron	8	Intron (Tenm2-201/Tenm2, intron 1 of 28)	8
cg21113620	0.00115372	0.000674161	0.072604	Tmem161b	Tmem161b_Intergenic_downstream	15	Distal Intergenic	15
cg12174936	0.00116616	0.00059474	0.0728173	Phc2	Phc2_Exon	2	Exon (Phc2-201/Phc2, exon 10 of 15)	2
cg12203266	0.00116728	0.000800221	0.0728173	Tle1	Tle1_Intergenic_downstream	2	Distal Intergenic	2
cg16203357	0.00116241	0.000836283	0.0728173	Iqch	Iqch_Intron	7	Intron (Iqch-201/Iqch, intron 11 of 21)	7
cg17152790	0.00116583	0.00153793	0.0728173	Bcor	Bcor_Intergenic_downstream	X	Distal Intergenic	24
cg04583031	0.00117478	0.000432166	0.0728302	Fam78b	Fam78b_Exon	11	Promoter (<=1kb)	11	CpGisland
cg21370379	0.00116983	0.00032878	0.0728302	Zdhhc14	Zdhhc14_Exon	16	Exon (Zdhhc14-201/Zdhhc14, exon 4 of 9)	16
cg22828044	0.00117524	0.000953099	0.0728302	Meis2	Meis2_Intron	4	Intron (Meis2-201/Meis2, intron 8 of 11)	4
cg23325054	0.0011744	0.00134736	0.0728302	Satb1	Satb1_Intergenic_downstream	21	Distal Intergenic	21
cg03810626	0.00117769	0.000782665	0.0728463	Mvb12b	Mvb12b_Intergenic_upstream	4	Distal Intergenic	4	CpGisland
cg13145648	0.00117938	0.00102881	0.0728463	Snx17	Snx17_Exon	22	Exon (Snx17-201/Snx17, exon 8 of 15)	22
cg01263679	0.00118975	0.00178551	0.0730304	Dnm1	Dnm1_Exon	4	Exon (Dnm1-204/Dnm1, exon 10 of 22)	4
cg10391541	0.0011885	0.000735782	0.0730304	Rbbp8	Rbbp8_Intergenic_upstream	19	Distal Intergenic	19
cg22321187	0.00119014	0.000951964	0.0730304	Hoxc4	Hoxc4_Intergenic_downstream	20	Distal Intergenic	20	CpGisland
cg23501244	0.00118588	0.000958108	0.0730304	Gbx2	Gbx2_Intergenic_downstream	13	Distal Intergenic	13
cg22866580	0.00119265	0.00154898	0.0730648	Hoxc10	Hoxc10_Intergenic_downstream	20	Downstream (1-2kb)	20
cg04191885	0.00119825	0.00139195	0.0732885	Pik3cd	Pik3cd_Exon	2	Exon (Pik3cd-201/Pik3cd, exon 17 of 22)	2
cg00548487	0.00120534	-0.00105993	0.0736023	Smarcc2	Smarcc2_Exon	18	Exon (Smarcc2-201/Smarcc2, exon 28 of 29)	18
cg19262465	0.00121585	0.000803062	0.0738837	Calcoco1	Calcoco1_Intergenic_downstream	20	Distal Intergenic	20
cg20265593	0.00121491	0.000215265	0.0738837	Nog	Nog_Exon	8	Promoter (<=1kb)	8
cg23108121	0.00121397	0.000351431	0.0738837
cg01523865	0.00123525	0.000319126	0.074654
cg11716762	0.00123399	0.00129257	0.074654	Hoxc4	Hoxc4_Promoter	20	Promoter (<=1kb)	20
cg26409285	0.00123648	0.000571221	0.074654	Sp8	Sp8_Promoter	14	Promoter (8-9kb)	14
cg26955784	0.0012361	0.000643117	0.074654	Hoxd10	Hoxd10_Exon	4	Exon (Hoxd10-201/Hoxd10, exon 2 of 2)	4	CpGisland
cg00143530	0.00124058	0.000445831	0.0746613	Dhx35	Dhx35_Intergenic_downstream	4	Distal Intergenic	4
cg24903784	0.00123993	0.000573155	0.0746613	Zfp536	Zfp536_Intergenic_downstream	1	Distal Intergenic	1
cg24480649	0.00124331	0.000410209	0.0747058	Tox3	Tox3_Promoter	5	Promoter (1-2kb)	5
cg12078478	0.00124536	-0.000380344	0.0747097	Slit2	Slit2_Exon	10	Exon (Slit2-201/Slit2, exon 15 of 39)	10
cg20864383	0.00124874	0.00108975	0.0747927	Triqk	Triqk_Intergenic_upstream	2	Distal Intergenic	2
cg08935027	0.00125345	0.000640413	0.0749557	Atp9b	Atp9b_Exon	19	Exon (Atp9b-201/Atp9b, exon 11 of 30)	19
cg24655241	0.00126181	0.00068021	0.0753356	Gdf11	Gdf11_Exon	18	Exon (Gdf11-201/Gdf11, exon 3 of 3)	18
cg21615099	0.00127098	0.00101404	0.0757622	Tbca	Tbca_Intergenic_upstream	15	Distal Intergenic	15
cg05317739	0.00128155	3.15666e-05	0.0762715	Tbca	Tbca_Intergenic_downstream	15	Distal Intergenic	15
cg03010713	0.00128515	-0.000347022	0.076365	Irx5	Irx5_Intergenic_downstream	5	Distal Intergenic	5	CpGisland
cg04891368	0.00129574	0.000965469	0.0767016
cg17310709	0.00129546	0.000557977	0.0767016	Zfhx3	Zfhx3_Intron	5	Intron (Zfhx3-201/Zfhx3, intron 2 of 8)	5
cg18388380	0.00129695	0.000538478	0.0767016	Rgs7bp	Rgs7bp_Exon	15	Promoter (<=1kb)	15	CpGisland
cg00918383	0.00130471	0.00101319	0.0770396	Fbln1	Fbln1_Exon	20	Exon (Fbln1-202/Fbln1, exon 8 of 15)	20
cg08154652	0.00130999	0.000985114	0.0770489	Skap1	Skap1_Intron	8	Intron (Skap1-202/Skap1, intron 11 of 11)	8
cg17410614	0.00131102	0.000769017	0.0770489	Brd3	Brd3_Exon	4	Exon (Brd3-201/Brd3, exon 10 of 12)	4
cg25061576	0.00130976	0.000800329	0.0770489	Gsx2	Gsx2_Promoter	10	Promoter (3-4kb)	10
cg23090567	0.00131677	0.000934113	0.0770617	Faxc	Faxc_Intergenic_downstream	2	Distal Intergenic	2
cg24612793	0.0013174	-0.000690637	0.0770617	Slitrk1	Slitrk1_Intergenic_downstream	9	Downstream (1-2kb)	9
cg27489284	0.0013174	0.00105656	0.0770617	Klhl1	Klhl1_Intergenic_upstream	9	Distal Intergenic	9
cg26226395	0.00132132	0.000807425	0.0771708	Spata17	Spata17_Intron	11	Intron (Spata17-201/Spata17, intron 6 of 10)	11
cg09026530	0.00133089	0.000862474	0.0773543	Zfhx3	Zfhx3_Intergenic_upstream	5	Distal Intergenic	5
cg11054001	0.00132757	0.000795355	0.0773543	gene:ENSPEMG00000025451	gene:ENSPEMG00000025451_Intergenic_upstream	4	Distal Intergenic	4
cg19439984	0.00132899	0.000625613	0.0773543	Amfr	Amfr_Intron	5	Intron (NA, intron 2 of 3)	5	CpGisland
cg25873624	0.0013327	0.000828611	0.0773543	Zfp644	Zfp644_Intergenic_downstream	10	Distal Intergenic	10
cg17514200	0.00134552	0.000203197	0.077978	Otx1	Otx1_Promoter	10	Promoter (3-4kb)	10
cg14767971	0.00135327	0.00130617	0.0783061	gene:ENSPEMG00000029575	gene:ENSPEMG00000029575_Intergenic_upstream	10	Distal Intergenic	10
cg01670963	0.00136578	-0.000232537	0.078434	Chd3	Chd3_Exon	8	Exon (Chd3-201/Chd3, exon 8 of 40)	8
cg03821480	0.00136665	0.000714268	0.078434	Tle3	Tle3_Intergenic_downstream	7	Distal Intergenic	7
cg08170008	0.0013623	0.000549422	0.078434	Atxn7l3	Atxn7l3_Exon	8	Promoter (<=1kb)	8
cg08920256	0.00137637	0.000476677	0.078434	Hoxc6	Hoxc6_Exon	20	Promoter (<=1kb)	20	CpGisland
cg09956388	0.00137311	0.000654066	0.078434	Meis1	Meis1_Intergenic_upstream	10	Distal Intergenic	10
cg11375753	0.00136915	-0.000484468	0.078434	Ambra1	Ambra1_Exon	4	Exon (Ambra1-201/Ambra1, exon 10 of 17)	4
cg17136263	0.00136961	-0.000383033	0.078434
cg23093883	0.00137559	-0.00057488	0.078434	Evi5	Evi5_Intron	10	Intron (Evi5-201/Evi5, intron 11 of 17)	10
cg23488193	0.00137299	0.00133905	0.078434	Zfp703	Zfp703_Intergenic_upstream	17	Distal Intergenic	17
cg27145074	0.00136409	0.000644504	0.078434	Uncx	Uncx_Promoter	23	Promoter (4-5kb)	23
cg13994241	0.00138555	-0.000603374	0.0788377	Hoxb5	Hoxb5_Intergenic_downstream	8	Downstream (1-2kb)	8
cg08341143	0.00139136	0.00105267	0.0789479	Irx1	Irx1_Intergenic_upstream	15	Distal Intergenic	15
cg25030581	0.00139169	0.000897236	0.0789479	Esrrb	Esrrb_Intron	14	Intron (Esrrb-201/Esrrb, intron 1 of 6)	14
cg15369693	0.00139707	0.00122845	0.0791334	Foxp1	Foxp1_Intergenic_upstream	3	Distal Intergenic	3
cg13043904	0.00140942	0.000625817	0.0794736	Sp8	Sp8_Promoter	14	Promoter (7-8kb)	14
cg20049544	0.00140831	-0.000617607	0.0794736	Cnot6l	Cnot6l_Exon	10	Exon (Cnot6l-201/Cnot6l, exon 2 of 12)	10
cg20845373	0.00140602	0.000764117	0.0794736	Atp5g3	Atp5g3_Intergenic_upstream	4	Distal Intergenic	4
cg20273936	0.00141228	0.000272093	0.0795153
cg00126993	0.00142641	0.000741945	0.0796045	Dgkb	Dgkb_Intron	14	Intron (Dgkb-201/Dgkb, intron 20 of 23)	14
cg01351315	0.00141624	-0.00092634	0.0796045	Hoxb5	Hoxb5_Intergenic_downstream	8	Distal Intergenic	8
cg05951656	0.00141956	0.00115022	0.0796045	Hoxc10	Hoxc10_Intergenic_downstream	20	Downstream (<1kb)	20
cg14850368	0.00142473	-0.000860163	0.0796045	Mdga2	Mdga2_Exon	14	Promoter (<=1kb)	14
cg19832765	0.00142658	0.000888765	0.0796045	Cdkn2c	Cdkn2c_Exon	2	Exon (Cdkn2c-201/Cdkn2c, exon 2 of 2)	2
cg22262485	0.00142305	0.00110809	0.0796045	Hoxc4	Hoxc4_Intergenic_downstream	20	Distal Intergenic	20	CpGisland
cg16280875	0.00143133	0.000948477	0.0797512	Numb	Numb_Exon	14	Exon (Numb-201/Numb, exon 7 of 10)	14
cg11856201	0.00144078	0.00100143	0.0798501	Camta1	Camta1_Intron	2	Intron (Camta1-201/Camta1, intron 6 of 23)	2
cg14282244	0.00143824	-0.000273728	0.0798501	Celf4	Celf4_Intergenic_downstream	19	Distal Intergenic	19	CpGisland
cg17206836	0.00144161	0.000279161	0.0798501
cg19623982	0.0014372	0.000689351	0.0798501	Rnf220	Rnf220_Intron	2	Intron (Rnf220-201/Rnf220, intron 1 of 13)	2
cg13278722	0.00145294	-0.000680057	0.0802315	Phox2b	Phox2b_Exon	10	Exon (Phox2b-201/Phox2b, exon 4 of 4)	10	CpGisland
cg17246436	0.00145705	-0.000922411	0.0802315	Zfp462	Zfp462_Intergenic_upstream	2	Distal Intergenic	2
cg20009490	0.00145664	0.00603242	0.0802315
cg25852019	0.0014516	0.000690341	0.0802315	Speg	Speg_Exon	13	Exon (Speg-201/Speg, exon 3 of 40)	13	CpGisland
cg01053290	0.00147039	0.000888505	0.0807297	Foxp2	Foxp2_Intron	3	Intron (Foxp2-201/Foxp2, intron 13 of 16)	3
cg01655447	0.00147038	-0.000692869	0.0807297	Dhx15	Dhx15_Exon	10	Exon (Dhx15-201/Dhx15, exon 14 of 14)	10
cg07340783	0.00148264	0.000916944	0.0812831	gene:ENSPEMG00000007894	gene:ENSPEMG00000007894_Intergenic_upstream	X	Distal Intergenic	24	CpGisland
cg21870003	0.00148684	0.000594112	0.0813949	Trir	Trir_Exon	5	Exon (Trir-201/Trir, exon 2 of 3)	5
cg23254987	0.00150049	0.000390099	0.0820224	gene:ENSPEMG00000020040	gene:ENSPEMG00000020040_Promoter	1	Promoter (3-4kb)	1
cg08367350	0.0015054	-0.000316524	0.0820675	BC052040	BC052040_Intron	4	Intron (BC052040-201/BC052040, intron 10 of 10)	4
cg12925692	0.00150568	0.00170228	0.0820675	Pbx1	Pbx1_Intergenic_upstream	11	Distal Intergenic	11
cg03392920	0.00151389	0.000700112	0.0821206	Hoxd10	Hoxd10_Exon	4	Promoter (<=1kb)	4	CpGisland
cg08877390	0.00150911	0.000456297	0.0821206	Tgm3	Tgm3_Promoter	4	Promoter (<=1kb)	4
cg09084634	0.00151541	-0.000117739	0.0821206	Braf	Braf_Exon	3	Exon (Braf-201/Braf, exon 9 of 22)	3
cg12321152	0.00151488	0.000490245	0.0821206	Cnot9	Cnot9_Exon	13	Exon (Cnot9-201/Cnot9, exon 8 of 8)	13
cg07018671	0.0015267	0.000563387	0.0822612	Ptdss2	Ptdss2_Exon	1	Exon (Ptdss2-201/Ptdss2, exon 7 of 12)	1
cg07224007	0.00152956	-0.000352318	0.0822612	Arid1a	Arid1a_Exon	2	Exon (Arid1a-201/Arid1a, exon 8 of 21)	2
cg12574180	0.00152868	0.00139764	0.0822612	Macf1	Macf1_Exon	2	Exon (Macf1-203/Macf1, exon 23 of 64)	2
cg13853159	0.00152825	0.000582044	0.0822612	Tbr1	Tbr1_Exon	4	Exon (Tbr1-201/Tbr1, exon 2 of 6)	4
cg18910772	0.00153114	0.000903141	0.0822612	Lcorl	Lcorl_Intergenic_upstream	10	Distal Intergenic	10
cg25944824	0.00152193	0.000280058	0.0822612	Sall4	Sall4_Promoter	4	Promoter (<=1kb)	4
cg27082955	0.00153834	0.000506368	0.0825295
cg19519314	0.00154091	0.000667291	0.0825498	Disp3	Disp3_Exon	2	Exon (Disp3-201/Disp3, exon 12 of 20)	2
cg20403853	0.00154505	0.000825993	0.0826534	Gria1	Gria1_Exon	8	Exon (Gria1-201/Gria1, exon 3 of 16)	8
cg01140515	0.00155406	6.39132e-05	0.0826944	Sall4	Sall4_Promoter	4	Promoter (<=1kb)	4
cg01530159	0.00155547	0.000481477	0.0826944	Plekha7	Plekha7_Intergenic_downstream	1	Distal Intergenic	1
cg07991826	0.00155682	-0.000329546	0.0826944	Clk2	Clk2_Exon	6	Exon (Clk2-201/Clk2, exon 3 of 12)	6	CpGisland
cg10287351	0.00155505	0.00114964	0.0826944	Zfpm2	Zfpm2_Intergenic_upstream	20	Distal Intergenic	20
cg15023125	0.00155259	0.000826098	0.0826944	Zfhx3	Zfhx3_Intergenic_upstream	5	Distal Intergenic	5
cg09129151	0.00155952	0.000260482	0.0827207	Actrt3	Actrt3_Intergenic_downstream	6	Distal Intergenic	6
cg23194611	0.00156208	0.000301366	0.0827396	Ferd3l	Ferd3l_Intergenic_downstream	14	Distal Intergenic	14
cg24527414	0.00156443	-0.000198573	0.0827475	Elp4	Elp4_Intergenic_upstream	4	Distal Intergenic	4
cg12398079	0.00157245	-0.000879944	0.0828459	Fam172a	Fam172a_Intron	15	Intron (Fam172a-202/Fam172a, intron 3 of 7)	15
cg14726968	0.00157193	-0.000517909	0.0828459	Zcchc7	Zcchc7_Intron	2	Intron (Zcchc7-201/Zcchc7, intron 4 of 9)	2
cg17593845	0.00157291	-0.000436072	0.0828459	Nrgn	Nrgn_Intergenic_upstream	7	Distal Intergenic	7
cg07940754	0.00157719	7.06235e-05	0.0829549	Hoxc11	Hoxc11_Exon	20	Promoter (<=1kb)	20	CpGisland
cg07497563	0.00158024	-0.00012898	0.082999	Oga	Oga_Intron	1	Intron (Oga-201/Oga, intron 11 of 15)	1
cg05661933	0.00158769	0.00117503	0.0831576	Zic5	Zic5_Intergenic_downstream	9	Downstream (<1kb)	9
cg10921475	0.00158649	0.00130891	0.0831576	Frmpd3	Frmpd3_Exon	X	Exon (Frmpd3-201/Frmpd3, exon 14 of 14)	24
cg26102159	0.00159019	0.00127442	0.0831728	Camk2g	Camk2g_Intron	9	Intron (Camk2g-201/Camk2g, intron 12 of 20)	9	CpGisland
cg12083852	0.00159423	-0.000454985	0.0832679	Pi4kb	Pi4kb_Exon	6	Exon (Pi4kb-201/Pi4kb, exon 3 of 12)	6
cg11115159	0.00159846	0.000758223	0.0832884	Fgf8	Fgf8_Intron	1	Intron (Fgf8-201/Fgf8, intron 4 of 4)	1
cg19852475	0.00159905	0.000797158	0.0832884	Pbx1	Pbx1_Intergenic_upstream	11	Distal Intergenic	11
cg09595031	0.00160813	-0.00162821	0.0836451	gene:ENSPEMG00000029582	gene:ENSPEMG00000029582_Intergenic_upstream	X	Distal Intergenic	24
cg24211745	0.00162064	0.000931992	0.084179	Skap1	Skap1_Intron	8	Intron (Skap1-202/Skap1, intron 11 of 11)	8
cg09722803	0.00162766	0.000828841	0.0841943	Vps18	Vps18_Intergenic_downstream	4	Distal Intergenic	4
cg11457304	0.00162611	0.000934293	0.0841943	Hes5	Hes5_Exon	2	Promoter (<=1kb)	2
cg24022679	0.00162587	0.00141987	0.0841943	Hoxc4	Hoxc4_Promoter	20	Promoter (<=1kb)	20
cg08409258	0.00163235	0.000986146	0.0842444	Foxp1	Foxp1_Intergenic_upstream	3	Distal Intergenic	3
cg08522676	0.0016376	0.000628844	0.0842444	Hoxc12	Hoxc12_Promoter	20	Promoter (4-5kb)	20	CpGisland
cg18230041	0.00163759	0.00138066	0.0842444	Kctd4	Kctd4_Exon	9	Promoter (<=1kb)	9
cg23885292	0.00163428	0.000822498	0.0842444	Tshz1	Tshz1_Intergenic_downstream	19	Distal Intergenic	19
cg05879189	0.00164254	0.000454256	0.0843831	Nkx1-1	Nkx1-1_Intron	10	Intron (Nkx1-1-201/Nkx1-1, intron 3 of 3)	10	CpGisland
cg07102105	0.0016519	0.000784951	0.0846321	Pax6	Pax6_Intergenic_upstream	4	Distal Intergenic	4
cg21904314	0.00165127	0.000972491	0.0846321
cg00594698	0.00165503	0.000781361	0.0846772	Gap43	Gap43_Intergenic_upstream	12	Distal Intergenic	12
cg02434126	0.00168548	0.000826219	0.086059	Mrm1	Mrm1_Intergenic_downstream	8	Distal Intergenic	8
cg18626234	0.00168662	0.000336638	0.086059	Btrc	Btrc_Intron	1	Intron (Btrc-201/Btrc, intron 4 of 13)	1
cg21176649	0.00170619	0.000613602	0.0869391	Rragc	Rragc_Intergenic_downstream	2	Distal Intergenic	2
cg09443670	0.00171694	0.000691084	0.0872502	Otx2	Otx2_Intergenic_upstream	9	Distal Intergenic	9
cg17284609.1	0.00171688	0.000651574	0.0872502	Plekha7	Plekha7_Intergenic_downstream	1	Distal Intergenic	1
cg18485153	0.0017202	0.000592411	0.087298	Rnf220	Rnf220_Promoter	2	Promoter (<=1kb)	2
cg15024034	0.00173353	0.00068438	0.0873841	Lats1	Lats1_Exon	16	Exon (Lats1-201/Lats1, exon 4 of 6)	16
cg15649265	0.00172823	-0.000583191	0.0873841	Wdr24	Wdr24_Promoter	8	Promoter (2-3kb)	8
cg18809289	0.00173153	0.000896112	0.0873841	Alox5	Alox5_Exon	3	Promoter (<=1kb)	3	CpGisland
cg19361075	0.00172989	0.00149561	0.0873841	Zfand3	Zfand3_Intron	21	Intron (Zfand3-201/Zfand3, intron 4 of 4)	21
cg24024857	0.00172774	0.000198864	0.0873841	Nr6a1	Nr6a1_Promoter	4	Promoter (<=1kb)	4	CpGisland
cg02524816	0.00174287	-0.00095049	0.0873853	Hoxb5	Hoxb5_Exon	8	Promoter (<=1kb)	8
cg12188650	0.00174053	0.000640324	0.0873853	Ccs	Ccs_Intron	1	Intron (NA, intron 1 of 3)	1
cg18335142	0.00174141	-0.00107758	0.0873853	Auts2	Auts2_Intergenic_upstream	23	Distal Intergenic	23
cg21229874	0.00173871	0.000147005	0.0873853	Hoxd10	Hoxd10_Promoter	4	Promoter (<=1kb)	4	CpGisland
cg09574770	0.0017453	0.00012131	0.0873908	Faah	Faah_Intergenic_downstream	2	Distal Intergenic	2	CpGisland
cg01560325	0.00175298	0.00083523	0.0876584	Fmnl2	Fmnl2_Exon	4	Exon (Fmnl2-203/Fmnl2, exon 6 of 26)	4
cg21544988	0.00177492	0.00057436	0.0886372	Mecom	Mecom_Intron	6	Intron (NA, intron 1 of 3)	6
cg05723322	0.00178216	0.0013988	0.0888807	Hoxc4	Hoxc4_Promoter	20	Promoter (<=1kb)	20
cg15242494	0.00178481	0.000513559	0.0888951	Zfp644	Zfp644_Intergenic_downstream	10	Distal Intergenic	10
cg00439253	0.00181253	-0.000603106	0.0890394	Smurf2	Smurf2_Exon	8	Exon (Smurf2-201/Smurf2, exon 10 of 19)	8
cg02031902	0.00182416	-0.00115152	0.0890394
cg02128244	0.00180075	0.000150266	0.0890394	Tshz3	Tshz3_Promoter	1	Promoter (7-8kb)	1	CpGisland
cg04969475	0.00181256	-0.000318482	0.0890394
cg05004394	0.00180528	0.00166186	0.0890394	Bmp4	Bmp4_Intergenic_downstream	9	Distal Intergenic	9
cg06310881	0.00181095	0.00125333	0.0890394	Iqcm	Iqcm_Intron	5	Intron (Iqcm-201/Iqcm, intron 10 of 11)	5
cg06447962	0.0018204	-0.00195346	0.0890394	gene:ENSPEMG00000024411	gene:ENSPEMG00000024411_Intergenic_downstream	10	Downstream (2-3kb)	10
cg06656424	0.0018078	0.00103357	0.0890394	Ush2a	Ush2a_Intron	11	Intron (Ush2a-201/Ush2a, intron 21 of 70)	11
cg06725850	0.00180864	0.0010588	0.0890394	Casz1	Casz1_Intergenic_upstream	2	Distal Intergenic	2
cg11926578	0.00182788	0.000505945	0.0890394	1700122O11Rik	1700122O11Rik_Intergenic_downstream	21	Distal Intergenic	21
cg12593482	0.0018373	0.000555544	0.0890394	Zfp536	Zfp536_Intergenic_downstream	1	Distal Intergenic	1
cg14745871	0.00183624	0.000120544	0.0890394	Ptprg	Ptprg_Promoter	9	Promoter (<=1kb)	9	CpGisland
cg15238085	0.00183357	0.00160802	0.0890394	Galnt6	Galnt6_Exon	20	Exon (Galnt6-201/Galnt6, exon 5 of 10)	20	CpGisland
cg16468121	0.00181521	0.000810583	0.0890394	Cdk14	Cdk14_Exon	3	Exon (Cdk14-201/Cdk14, exon 9 of 14)	3
cg18934851	0.00182571	0.00029217	0.0890394	C1ql3	C1ql3_Promoter	5	Promoter (<=1kb)	5	CpGisland
cg19717233	0.00179588	-0.000526946	0.0890394	Mib1	Mib1_Intron	19	Intron (Mib1-201/Mib1, intron 11 of 19)	19
cg20635820	0.00183417	-0.000600902	0.0890394	gene:ENSPEMG00000019364	gene:ENSPEMG00000019364_Intergenic_downstream	1	Downstream (1-2kb)	1
cg21181232	0.0018375	0.00345482	0.0890394	Trp53bp1	Trp53bp1_Exon	4	Exon (Trp53bp1-201/Trp53bp1, exon 27 of 29)	4
cg23007006	0.00182749	0.000736814	0.0890394	Lrmda	Lrmda_Intron	9	Intron (Lrmda-201/Lrmda, intron 2 of 6)	9
cg24542167	0.00180254	0.000384907	0.0890394	Mn1	Mn1_Intergenic_downstream	23	Distal Intergenic	23
cg26545483	0.00181462	0.000676566	0.0890394	Hoxd3	Hoxd3_Promoter	4	Promoter (3-4kb)	4
cg15732510	0.00185522	-0.000952612	0.0897821	Btrc	Btrc_Exon	1	Exon (Btrc-201/Btrc, exon 14 of 14)	1
cg25126226	0.00186095	0.000926218	0.0899435	Mrm1	Mrm1_Intergenic_downstream	8	Distal Intergenic	8
cg20829343	0.00186401	0.00116659	0.0899756	Hoxd3	Hoxd3_Intergenic_upstream	4	Distal Intergenic	4	CpGisland
cg06256346	0.0018668	0.000573554	0.0899946	Grhl2	Grhl2_Exon	20	Promoter (<=1kb)	20	CpGisland
cg06283779	0.00188906	-0.00560077	0.090951	Mmp2	Mmp2_Exon	5	Exon (Mmp2-201/Mmp2, exon 7 of 13)	5	CpGisland
cg10620157	0.00189433	0.00161979	0.0910878	Nfix	Nfix_Exon	5	Exon (Nfix-201/Nfix, exon 2 of 11)	5
cg04108195	0.00190369	0.000994528	0.0913354	Lmo4	Lmo4_Intergenic_downstream	6	Distal Intergenic	6
cg04382789	0.00190434	-0.000163673	0.0913354	Vps13d	Vps13d_Exon	2	Exon (Vps13d-201/Vps13d, exon 26 of 69)	2
cg19560915	0.00190679	0.000858741	0.0913362	Fign	Fign_Intergenic_downstream	4	Distal Intergenic	4
cg14428370	0.00191384	0.000966817	0.0915571	Pou4f1	Pou4f1_Intergenic_downstream	9	Distal Intergenic	9
cg00038849	0.00192728	0.00100417	0.0918496	Actrt3	Actrt3_Intergenic_downstream	6	Distal Intergenic	6
cg05456246	0.00192921	0.00115824	0.0918496	Zfp536	Zfp536_Intergenic_downstream	1	Distal Intergenic	1
cg18924074	0.00192974	0.000533484	0.0918496	Stk35	Stk35_Exon	4	Exon (Stk35-202/Stk35, exon 3 of 3)	4
cg26450215	0.00192267	0.000346998	0.0918496	Hoxd9	Hoxd9_Intergenic_downstream	4	Distal Intergenic	4	CpGisland
cg15591276	0.00194047	0.0010571	0.0921271	Uncx	Uncx_Promoter	23	Promoter (6-7kb)	23
cg15822843	0.00193927	0.000816151	0.0921271	Hrh4	Hrh4_Intergenic_downstream	19	Distal Intergenic	19
cg17398849	0.00194462	-0.000406154	0.0922076	Zcchc7	Zcchc7_Intron	2	Intron (Zcchc7-201/Zcchc7, intron 4 of 9)	2
cg05533382	0.00195251	0.00117796	0.0922781	Zeb2	Zeb2_Intergenic_upstream	4	Distal Intergenic	4
cg11654048	0.00195348	0.00110208	0.0922781	Zfp618	Zfp618_Intergenic_upstream	2	Distal Intergenic	2
cg15103885	0.00195275	-0.000571897	0.0922781	Med12l	Med12l_Exon	6	Exon (Med12l-201/Med12l, exon 41 of 44)	6
cg13172432	0.00196003	-0.000737497	0.0924711	Slc26a9	Slc26a9_Promoter	11	Promoter (7-8kb)	11
cg20736560	0.00196326	-0.00131879	0.0925072	Slit3	Slit3_Intergenic_upstream	8	Distal Intergenic	8
cg26578629	0.00196965	0.00105258	0.0926922	Esrrg	Esrrg_Intron	11	Intron (Esrrg-201/Esrrg, intron 5 of 6)	11
cg12053353	0.0019826	0.00106419	0.0931845	Celf4	Celf4_Intergenic_upstream	19	Distal Intergenic	19
cg16029938	0.00200049	0.0011272	0.0934641	Zfp644	Zfp644_Intergenic_downstream	10	Distal Intergenic	10
cg17489939	0.00200099	0.000672377	0.0934641	Hoxd10	Hoxd10_Exon	4	Promoter (<=1kb)	4	CpGisland
cg21473984	0.00199466	0.00157834	0.0934641
cg22320085	0.00199763	0.0015334	0.0934641	Foxp1	Foxp1_Intergenic_downstream	3	Distal Intergenic	3
cg23052275	0.00199166	0.00116531	0.0934641	Hoxb8	Hoxb8_Promoter	RCWR01141562.1	Promoter (1-2kb)	367	CpGisland
cg06519243	0.00201728	0.000548776	0.0936889	Foxl1	Foxl1_Promoter	5	Promoter (<=1kb)	5
cg08069628	0.00202233	0.000198114	0.0936889	Hoxd9	Hoxd9_Intergenic_downstream	4	Distal Intergenic	4	CpGisland
cg11678648	0.00201652	-0.000753516	0.0936889	Zfp326	Zfp326_Intergenic_downstream	10	Distal Intergenic	10
cg17140602	0.00201575	0.00213129	0.0936889	Mvb12b	Mvb12b_Intergenic_upstream	4	Distal Intergenic	4
cg17846038	0.00201052	-0.000161298	0.0936889	Mbnl2	Mbnl2_Exon	9	Exon (Mbnl2-201/Mbnl2, exon 8 of 9)	9
cg20838429	0.00202259	-0.000757248	0.0936889	Fap	Fap_Promoter	4	Promoter (<=1kb)	4
cg22314954	0.00202327	0.00102356	0.0936889	Pbx1	Pbx1_Intron	11	Intron (Pbx1-201/Pbx1, intron 2 of 8)	11
cg04991486	0.00202675	0.00016159	0.0937346	St8sia3	St8sia3_Intergenic_downstream	19	Distal Intergenic	19	CpGisland
cg07288292	0.00203804	0.0024884	0.0940251	Exoc5	Exoc5_Intergenic_downstream	9	Distal Intergenic	9
cg24952195	0.00203746	0.000703798	0.0940251	Satb1	Satb1_Intron	21	Intron (Satb1-201/Satb1, intron 8 of 10)	21
cg02938338	0.00204778	0.000631453	0.0941278	Tle3	Tle3_Promoter	7	Promoter (7-8kb)	7
cg09489864	0.00204407	0.000747646	0.0941278	Satb1	Satb1_Intron	21	Intron (Satb1-201/Satb1, intron 8 of 10)	21
cg25374009	0.00204618	0.000741975	0.0941278	Prdm6	Prdm6_Intron	19	Intron (Prdm6-201/Prdm6, intron 7 of 7)	19
cg05165194	0.00207049	0.000268298	0.0947896	Zfp644	Zfp644_Intergenic_downstream	10	Distal Intergenic	10
cg11619693	0.0020651	-0.000534752	0.0947896	gene:ENSPEMG00000030557	gene:ENSPEMG00000030557_Intergenic_upstream	10	Distal Intergenic	10
cg12565017	0.00207228	-0.000829444	0.0947896	Tspan9	Tspan9_Promoter	3	Promoter (<=1kb)	3	CpGisland
cg25400358	0.00207113	0.00115511	0.0947896	Gpr137	Gpr137_Exon	1	Promoter (<=1kb)	1
cg16938552	0.0020863	-0.000805591	0.0953148	gene:ENSPEMG00000025076	gene:ENSPEMG00000025076_Intergenic_upstream	2	Distal Intergenic	2
cg04571367	0.00209252	0.00137091	0.0954422	Macf1	Macf1_Exon	2	Exon (Macf1-203/Macf1, exon 23 of 64)	2
cg06460049	0.00209823	-0.000326526	0.0954422	Mmp20	Mmp20_Exon	7	Exon (Mmp20-201/Mmp20, exon 4 of 10)	7
cg21531455	0.00209925	0.000622317	0.0954422	Insc	Insc_Intergenic_downstream	1	Distal Intergenic	1
cg23754359	0.00209638	0.00086938	0.0954422	Rem1	Rem1_Intergenic_downstream	4	Downstream (2-3kb)	4	CpGisland
cg05185793	0.00210724	0.00078546	0.0956897	Tenm2	Tenm2_Intron	8	Intron (Tenm2-201/Tenm2, intron 1 of 28)	8
cg03089788	0.00211825	0.000826815	0.0960734	Atxn7l3	Atxn7l3_Exon	8	Promoter (<=1kb)	8
cg07836836	0.00212322	0.00079985	0.0961825	Zdhhc14	Zdhhc14_Exon	16	Exon (Zdhhc14-201/Zdhhc14, exon 4 of 9)	16
cg00689651	0.00213766	-0.00088027	0.0967203	Lyl1	Lyl1_Intergenic_downstream	5	Distal Intergenic	5
cg05203258	0.00214433	0.000356998	0.0968429	Zfhx3	Zfhx3_Intron	5	Intron (Zfhx3-201/Zfhx3, intron 2 of 8)	5
cg19417761	0.00214553	0.000965178	0.0968429	Rnf144a	Rnf144a_Intergenic_downstream	22	Distal Intergenic	22
cg12566074	0.00215328	0.00124015	0.0968436	Hoxc4	Hoxc4_Promoter	20	Promoter (<=1kb)	20
cg14668921	0.00214864	0.000837089	0.0968436	Rnf220	Rnf220_Intron	2	Intron (Rnf220-201/Rnf220, intron 2 of 13)	2
cg21407049	0.00215136	0.000750757	0.0968436	Mipol1	Mipol1_Promoter	14	Promoter (9-10kb)	14
cg00049527	0.00216612	0.00103747	0.097188	Robo1	Robo1_Exon	12	Exon (Robo1-201/Robo1, exon 18 of 29)	12
cg09403176	0.00216396	0.00068416	0.097188	Add1	Add1_Exon	10	Exon (Add1-202/Add1, exon 9 of 15)	10
cg08143226	0.00217294	0.00110141	0.0973294	Zfp703	Zfp703_Intergenic_upstream	17	Distal Intergenic	17
cg19150874	0.00217445	0.000466916	0.0973294	Irx3	Irx3_Intergenic_upstream	5	Distal Intergenic	5
cg05052045	0.00218726	0.00129955	0.0975642	Cadm1	Cadm1_Intron	7	Intron (Cadm1-202/Cadm1, intron 1 of 11)	7
cg18548562	0.00218749	0.000596496	0.0975642	Iqch	Iqch_Intron	7	Intron (Iqch-201/Iqch, intron 11 of 21)	7
cg27569602	0.00218474	0.000753117	0.0975642
cg12642914	0.00219025	0.000476616	0.0975716	1700008P02Rik	1700008P02Rik_Intergenic_upstream	2	Distal Intergenic	2
cg13388302	0.00219959	0.000286722	0.09764	Fgf8	Fgf8_Exon	1	Exon (Fgf8-201/Fgf8, exon 3 of 5)	1	CpGisland
cg19056238	0.00219563	0.000818385	0.09764	Insc	Insc_Intergenic_downstream	1	Distal Intergenic	1
cg24098248	0.00219846	0.000845785	0.09764
cg14537141	0.00220399	0.000708104	0.0977198	Nfix	Nfix_Exon	5	Exon (Nfix-201/Nfix, exon 2 of 11)	5	CpGisland
cg05275337	0.00221058	-0.000577987	0.0978965	Chd7	Chd7_Intron	2	Intron (Chd7-201/Chd7, intron 2 of 36)	2
cg26834073	0.0022167	0.000794844	0.0980517	Hoxb8	Hoxb8_Promoter	RCWR01141562.1	Promoter (1-2kb)	367	CpGisland
cg01682788	0.00222291	0.000644723	0.0981024	Marco	Marco_Intergenic_upstream	11	Distal Intergenic	11
cg13824077	0.00222307	-0.00118008	0.0981024	Nr4a2	Nr4a2_Intron	4	Intron (Nr4a2-201/Nr4a2, intron 3 of 5)	4
cg24626269	0.00222715	0.000690287	0.098167	Otx2	Otx2_Intergenic_upstream	9	Distal Intergenic	9
cg14380289	0.00223091	0.00107806	0.0982177	Zeb2	Zeb2_Intergenic_upstream	4	Distal Intergenic	4
cg15989225	0.00224446	0.000744831	0.0986985	Camk1g	Camk1g_Intergenic_upstream	11	Distal Intergenic	11
cg04174442	0.00227099	0.000838585	0.0992015	gene:ENSPEMG00000028538	gene:ENSPEMG00000028538_Intergenic_upstream	6	Distal Intergenic	6
cg07530293	0.00226353	0.000579235	0.0992015	Pcbd2	Pcbd2_Intron	5	Intron (Pcbd2-201/Pcbd2, intron 3 of 4)	5
cg11677981	0.00227095	0.000105423	0.0992015	Polg	Polg_Intergenic_upstream	1	Distal Intergenic	1	CpGisland
cg23932720	0.00226556	0.000538026	0.0992015	Zfp651	Zfp651_Exon	7	Exon (Zfp651-201/Zfp651, exon 3 of 7)	7
cg25477526	0.00226028	0.000786231	0.0992015	Add1	Add1_Exon	10	Exon (Add1-202/Add1, exon 9 of 15)	10
cg26440694	0.00227175	-0.000834699	0.0992015	Sox5	Sox5_Intron	3	Intron (Sox5-201/Sox5, intron 13 of 14)	3
cg00274492	0.0022871	-0.00124285	0.0992579	Elavl1	Elavl1_Exon	23	Exon (Elavl1-201/Elavl1, exon 4 of 5)	23
cg02285637	0.00227968	-0.00138663	0.0992579	Lyl1	Lyl1_Intergenic_downstream	5	Distal Intergenic	5
cg02386933	0.00227941	-0.000725889	0.0992579
cg07291234	0.0022859	0.000945198	0.0992579	Trabd2b	Trabd2b_Intergenic_downstream	2	Downstream (1-2kb)	2
cg13136944	0.00229154	0.000485262	0.0992579	Trir	Trir_Exon	5	Exon (Trir-201/Trir, exon 2 of 3)	5
cg23454504	0.00228725	0.000190352	0.0992579
cg26317694	0.00229067	0.000623015	0.0992579	Hoxd3	Hoxd3_Intergenic_upstream	4	Distal Intergenic	4	CpGisland
cg17475635	0.00230449	0.000940435	0.0996646	Rbfox1	Rbfox1_Intergenic_downstream	8	Distal Intergenic	8
cg18843288	0.00230889	0.000616299	0.0996646	Ankrd13d	Ankrd13d_Promoter	1	Promoter (3-4kb)	1	CpGisland
cg21821479	0.00230688	0.000454344	0.0996646	Pcbp3	Pcbp3_Exon	21	Exon (Pcbp3-201/Pcbp3, exon 8 of 14)	21
cg00384342	0.00232768	0.00125921	0.0998478	Dync1i1	Dync1i1_Intron	3	Intron (Dync1i1-201/Dync1i1, intron 13 of 15)	3
cg07270839	0.00232909	-0.000413704	0.0998478	Bcl11a	Bcl11a_Exon	10	Exon (Bcl11a-202/Bcl11a, exon 4 of 4)	10
cg08959275	0.00232679	-0.000503474	0.0998478	Serinc4	Serinc4_Exon	4	Exon (Serinc4-202/Serinc4, exon 7 of 13)	4
cg09440407	0.00232134	0.000552958	0.0998478	Prrxl1	Prrxl1_Intron	9	Intron (Prrxl1-201/Prrxl1, intron 3 of 5)	9
cg09659969	0.00232126	-0.00151754	0.0998478
cg19901001	0.00232603	-0.000216944	0.0998478	Nr4a2	Nr4a2_Intergenic_downstream	4	Distal Intergenic	4

## Sheet: CpGs and Relatedness -Females
CGid	p_value	estimate	FDR	SYMBOL	GeneRegionID	seqnames	annotation	geneChr	CpGisland
cg02030045	4.36396e-07	0.0020056	0.0163884	Arhgap15	Arhgap15_Intron	4	Intron (Arhgap15-202/Arhgap15, intron 6 of 13)	4
cg00046073	6.51331e-05	0.00198684	0.0667517	Jarid2	Jarid2_Intron	5	Intron (Jarid2-201/Jarid2, intron 2 of 17)	5
cg00794775	2.64531e-05	0.00588133	0.0667517	Marchf3	Marchf3_Exon	19	Promoter (<=1kb)	19
cg00859590	4.54861e-05	0.00110908	0.0667517	Foxb1	Foxb1_Intergenic_downstream	7	Distal Intergenic	7
cg02217159	8.53193e-05	-0.000447347	0.0667517
cg02967973	2.4978e-05	0.00138096	0.0667517	Ctnna2	Ctnna2_Exon	3	Exon (Lrrtm1-201/Lrrtm1, exon 1 of 1)	3	CpGisland
cg03134455	7.59471e-05	0.000773026	0.0667517	Prdm16	Prdm16_Intergenic_upstream	2	Distal Intergenic	2
cg03719089	3.39136e-05	0.00120568	0.0667517	Nfia	Nfia_Promoter	2	Promoter (2-3kb)	2
cg04319582	6.00837e-05	0.00198537	0.0667517	Satb1	Satb1_Intron	21	Intron (Satb1-201/Satb1, intron 8 of 10)	21
cg04556945	2.99483e-05	0.000420912	0.0667517	Ctnna2	Ctnna2_Exon	3	Exon (Lrrtm1-201/Lrrtm1, exon 1 of 1)	3	CpGisland
cg04611908	3.42795e-05	0.00101067	0.0667517	Ptpre	Ptpre_Intergenic_downstream	1	Distal Intergenic	1
cg04841737	5.74483e-05	0.00252488	0.0667517	Pbx3	Pbx3_Intron	4	Intron (Pbx3-202/Pbx3, intron 2 of 6)	4
cg05229784	8.46932e-06	0.00227696	0.0667517	Ctnna2	Ctnna2_Exon	3	Exon (Lrrtm1-201/Lrrtm1, exon 1 of 1)	3	CpGisland
cg05284834	4.7191e-05	0.000165502	0.0667517	Rreb1	Rreb1_Intergenic_upstream	5	Distal Intergenic	5
cg05297162	1.78183e-05	0.00185373	0.0667517	Faap20	Faap20_Intergenic_upstream	2	Distal Intergenic	2
cg06684308	6.28931e-05	0.0017782	0.0667517	Lmo4	Lmo4_Intergenic_upstream	6	Distal Intergenic	6
cg08268848	7.45514e-05	0.00272779	0.0667517	Zeb2	Zeb2_Promoter	4	Promoter (3-4kb)	4
cg08824506	5.37662e-05	0.000666475	0.0667517	Fezf1	Fezf1_Promoter	3	Promoter (<=1kb)	3
cg09541007	6.95049e-05	0.0016682	0.0667517	Mitf	Mitf_Exon	3	Exon (Mitf-201/Mitf, exon 3 of 10)	3
cg09882188	6.03069e-05	0.000919727	0.0667517	Nfia	Nfia_Promoter	2	Promoter (2-3kb)	2
cg11062704	4.46211e-05	0.000970479	0.0667517	Csmd2	Csmd2_Promoter	2	Promoter (<=1kb)	2	CpGisland
cg11105656	7.25441e-05	0.000681444	0.0667517	Celf4	Celf4_Exon	19	Promoter (<=1kb)	19	CpGisland
cg11171400	7.85675e-05	0.00199184	0.0667517	Nrxn1	Nrxn1_Exon	22	Exon (Nrxn1-201/Nrxn1, exon 20 of 22)	22
cg11560032	6.3568e-05	0.0024806	0.0667517	Ctnna2	Ctnna2_Exon	3	Exon (Lrrtm1-201/Lrrtm1, exon 1 of 1)	3	CpGisland
cg12277584	3.45205e-05	0.00146496	0.0667517	Faap20	Faap20_Intergenic_upstream	2	Distal Intergenic	2
cg12306961	7.89696e-05	0.000828911	0.0667517	Nkx2-9	Nkx2-9_Exon	14	Exon (NA, exon 1 of 4)	14
cg13158272	8.08297e-05	0.000352398	0.0667517	Elmsan1	Elmsan1_Intergenic_upstream	14	Distal Intergenic	14
cg13308695	6.13401e-05	0.000650863	0.0667517	Csmd3	Csmd3_Exon	20	Promoter (<=1kb)	20	CpGisland
cg14254659	2.84126e-05	0.00614778	0.0667517
cg14435444	4.76485e-05	0.000785105	0.0667517
cg14667871	4.22581e-05	0.00147247	0.0667517	Fbxl7	Fbxl7_Exon	15	Promoter (<=1kb)	15	CpGisland
cg15323371	5.56462e-05	0.00128587	0.0667517
cg15358562	6.05323e-05	0.00161668	0.0667517	Dennd1a	Dennd1a_Intron	4	Intron (Dennd1a-201/Dennd1a, intron 12 of 21)	4
cg15776582	8.48657e-05	0.000898087	0.0667517	Unc79	Unc79_Promoter	14	Promoter (<=1kb)	14	CpGisland
cg16316961	4.62115e-05	0.000658995	0.0667517	Nfia	Nfia_Promoter	2	Promoter (2-3kb)	2
cg16705480	8.23321e-05	0.00187895	0.0667517	Tenm2	Tenm2_Intron	8	Intron (Tenm2-201/Tenm2, intron 3 of 28)	8
cg17349389	7.00841e-05	0.00195179	0.0667517	Ctnna2	Ctnna2_Exon	3	Exon (Lrrtm1-201/Lrrtm1, exon 1 of 1)	3	CpGisland
cg18660511	6.36366e-05	0.00034441	0.0667517	C1ql1	C1ql1_Promoter	8	Promoter (2-3kb)	8	CpGisland
cg19756587	3.70637e-05	0.00113317	0.0667517	Nr6a1	Nr6a1_Intron	4	Intron (Nr6a1-201/Nr6a1, intron 3 of 10)	4
cg20288327	3.89194e-05	-0.00064525	0.0667517	Triqk	Triqk_Intergenic_downstream	2	Distal Intergenic	2
cg22136353	3.85751e-05	0.00140735	0.0667517	Drd1	Drd1_Intergenic_downstream	5	Distal Intergenic	5
cg22521168	4.84855e-06	0.00132224	0.0667517	Vstm2l	Vstm2l_Intron	4	Intron (Vstm2l-201/Vstm2l, intron 3 of 3)	4	CpGisland
cg22850070	5.1774e-05	0.00145542	0.0667517	Irx1	Irx1_Intergenic_upstream	15	Distal Intergenic	15
cg23145319	1.75089e-05	0.00155607	0.0667517	Tcf7l2	Tcf7l2_Intergenic_upstream	1	Distal Intergenic	1
cg24498686	3.99803e-05	0.000851617	0.0667517	Arhgap15	Arhgap15_Intron	4	Intron (Arhgap15-202/Arhgap15, intron 6 of 13)	4
cg25007534	8.37826e-05	0.00135627	0.0667517	Lmo4	Lmo4_Intron	6	Intron (Lmo4-201/Lmo4, intron 1 of 3)	6
cg25125621	5.49684e-05	0.00187808	0.0667517	Tcf7l2	Tcf7l2_Intron	1	Intron (Tcf7l2-206/Tcf7l2, intron 8 of 14)	1
cg25966893	8.52872e-05	0.000455112	0.0667517	Prdm13	Prdm13_Promoter	2	Promoter (3-4kb)	2
cg10975089	9.46986e-05	0.00139131	0.0711262	Tle1	Tle1_Intron	2	Intron (Tle1-201/Tle1, intron 4 of 19)	2
cg22848871	9.44343e-05	0.00241249	0.0711262	Ssbp3	Ssbp3_Intron	2	Intron (Ssbp3-201/Ssbp3, intron 5 of 17)	2
cg02251472	0.000108085	0.00131363	0.0712107	Sp8	Sp8_Intergenic_upstream	14	Distal Intergenic	14
cg05086494	9.78161e-05	0.00304473	0.0712107
cg06747919	0.000105075	0.00214759	0.0712107	Agap1	Agap1_Intron	13	Intron (Agap1-201/Agap1, intron 9 of 17)	13	CpGisland
cg08789153	0.000101493	0.000495725	0.0712107	Gm42517	Gm42517_Exon	10	Promoter (<=1kb)	10	CpGisland
cg21330751	0.000106115	0.00121738	0.0712107	Map2k5	Map2k5_Intron	7	Intron (Map2k5-201/Map2k5, intron 19 of 21)	7
cg21532698	0.000100134	0.00232769	0.0712107	Kcnn2	Kcnn2_Exon	19	Promoter (<=1kb)	19	CpGisland
cg22561517	0.00010722	0.00247132	0.0712107	Atp5g3	Atp5g3_Intergenic_upstream	4	Distal Intergenic	4
cg03480718	0.000129764	0.000778326	0.0722274	Barhl2	Barhl2_Promoter	10	Promoter (7-8kb)	10
cg05206371	0.00013927	0.000954606	0.0722274	Lmo1	Lmo1_Intergenic_upstream	1	Distal Intergenic	1	CpGisland
cg06055229	0.000137416	0.00271654	0.0722274	Zfp608	Zfp608_Intron	19	Intron (Zfp608-201/Zfp608, intron 1 of 8)	19
cg08305457	0.000130226	0.00124123	0.0722274
cg08711021	0.000129908	0.000924504	0.0722274	Ctnna2	Ctnna2_Exon	3	Exon (Lrrtm1-201/Lrrtm1, exon 1 of 1)	3	CpGisland
cg09013001	0.000132104	0.00143778	0.0722274	Snx24	Snx24_Intron	19	Intron (Snx24-201/Snx24, intron 3 of 6)	19
cg09825093	0.000117234	0.00082712	0.0722274	Cdh13	Cdh13_Promoter	5	Promoter (<=1kb)	5	CpGisland
cg09834361	0.000137404	0.00162141	0.0722274	Ptpre	Ptpre_Intergenic_downstream	1	Distal Intergenic	1
cg11389618	0.000125307	0.00158011	0.0722274	Gtdc1	Gtdc1_Intron	4	Intron (Gtdc1-201/Gtdc1, intron 8 of 10)	4
cg12449479	0.000123896	0.00083107	0.0722274	Zbtb20	Zbtb20_Intergenic_upstream	12	Distal Intergenic	12
cg16785461	0.000117268	0.000513289	0.0722274	Mef2d	Mef2d_Intergenic_upstream	6	Distal Intergenic	6
cg17531339	0.000139499	-0.000456013	0.0722274
cg23027674	0.000119656	0.00255813	0.0722274	Myo5b	Myo5b_Exon	19	Exon (Myo5b-201/Myo5b, exon 35 of 40)	19
cg24246880	0.000121142	0.000663701	0.0722274	Wnt5a	Wnt5a_Intron	9	Intron (Wnt5a-201/Wnt5a, intron 1 of 4)	9	CpGisland
cg24905735	0.000142324	0.00259486	0.0722274	Irx4	Irx4_Intergenic_upstream	15	Distal Intergenic	15
cg26155004	0.000140789	0.00206229	0.0722274	gene:ENSPEMG00000031211	gene:ENSPEMG00000031211_Intergenic_downstream	2	Downstream (2-3kb)	2
cg26999207	0.000128611	0.00397169	0.0722274	Sp9	Sp9_Intergenic_downstream	4	Distal Intergenic	4
cg08916715	0.000148039	0.000667108	0.0741259	Zbtb20	Zbtb20_Intergenic_upstream	12	Distal Intergenic	12
cg10860834	0.000153077	0.00177651	0.07564	Meis1	Meis1_Intron	10	Intron (Meis1-202/Meis1, intron 8 of 11)	10
cg06482098	0.000160997	0.00137694	0.0770774	Ctnnd2	Ctnnd2_Exon	15	Exon (Ctnnd2-201/Ctnnd2, exon 7 of 23)	15	CpGisland
cg09877681	0.000162689	0.00222042	0.0770774	Map3k20	Map3k20_Intron	4	Intron (Map3k20-201/Map3k20, intron 15 of 18)	4
cg10570966	0.000164195	0.000691248	0.0770774	Zbtb20	Zbtb20_Intergenic_upstream	12	Distal Intergenic	12
cg11422280	0.000158441	0.00203857	0.0770774	Bcas3	Bcas3_Intron	8	Intron (Bcas3-203/Bcas3, intron 22 of 25)	8
cg11219078	0.000167027	0.000148291	0.0774388	Pax6	Pax6_Intron	4	Intron (Pax6-202/Pax6, intron 1 of 10)	4	CpGisland
cg13916603	0.000173238	0.00170509	0.0779389	Mvb12b	Mvb12b_Exon	4	Exon (Nron-201/Nron-201, exon 1 of 1)	4
cg23055029	0.000174332	0.000334814	0.0779389	Syt9	Syt9_Exon	1	Promoter (<=1kb)	1	CpGisland
cg26845448	0.000171552	0.00200133	0.0779389	Kcnn2	Kcnn2_Exon	19	Promoter (<=1kb)	19
cg23507610	0.000176429	0.00119595	0.0779485	Rpgrip1l	Rpgrip1l_Intron	5	Intron (Rpgrip1l-201/Rpgrip1l, intron 2 of 24)	5
cg14973446	0.000183834	0.00318696	0.0802255	Gli2	Gli2_Intergenic_upstream	11	Distal Intergenic	11
cg18665094	0.000185855	0.000955043	0.0802255	Ptprm	Ptprm_Intron	13	Intron (Ptprm-201/Ptprm, intron 15 of 32)	13
cg01088131	0.000190506	0.0023803	0.0809896	Kiz	Kiz_Intergenic_upstream	4	Distal Intergenic	4
cg24971738	0.000191939	0.00043051	0.0809896	Zfp804a	Zfp804a_Exon	4	Promoter (<=1kb)	4
cg01378910	0.000227034	0.000648294	0.0824455	Casz1	Casz1_Intron	2	Intron (Casz1-201/Casz1, intron 2 of 17)	2
cg02808901	0.000207337	0.000438967	0.0824455	Hoxa11	Hoxa11_Exon	3	Promoter (<=1kb)	3	CpGisland
cg03068653	0.000268802	0.00185181	0.0824455	Grin3a	Grin3a_Exon	2	Promoter (<=1kb)	2	CpGisland
cg03663215	0.000219448	0.00184798	0.0824455	Adcy2	Adcy2_Exon	15	Promoter (<=1kb)	15	CpGisland
cg04083403	0.000209982	0.0013901	0.0824455	Shox2	Shox2_Intergenic_downstream	6	Distal Intergenic	6
cg04376066	0.000214276	0.00117643	0.0824455	Nr6a1	Nr6a1_Intron	4	Intron (Nr6a1-201/Nr6a1, intron 3 of 10)	4
cg05136138	0.000220017	0.00153708	0.0824455	Nrxn3	Nrxn3_Intron	14	Intron (Nrxn3-201/Nrxn3, intron 19 of 19)	14
cg05278531	0.000252066	0.000862668	0.0824455	Rfx3	Rfx3_Intergenic_upstream	1	Distal Intergenic	1
cg06552054	0.000208869	0.000993608	0.0824455	4931429L15Rik	4931429L15Rik_Intergenic_upstream	7	Distal Intergenic	7
cg10985231	0.000264404	0.00319429	0.0824455	Irx3	Irx3_Intergenic_upstream	5	Distal Intergenic	5
cg11369086	0.000234816	0.00257222	0.0824455	Lmo1	Lmo1_Intron	1	Intron (Lmo1-202/Lmo1, intron 1 of 3)	1	CpGisland
cg12754230	0.00026558	0.0018598	0.0824455	gene:ENSPEMG00000029575	gene:ENSPEMG00000029575_Intron	10	Intron (transcript:ENSPEMT00000035124/gene:ENSPEMG00000029575, intron 15 of 15)	10	CpGisland
cg13627734	0.000225732	0.00137615	0.0824455	Rab11fip2	Rab11fip2_Intron	1	Intron (Rab11fip2-201/Rab11fip2, intron 3 of 7)	1
cg14562454	0.000266919	0.000963316	0.0824455	gene:ENSPEMG00000028154	gene:ENSPEMG00000028154_Promoter	15	Promoter (<=1kb)	15	CpGisland
cg14987294	0.000263446	0.00212135	0.0824455	Ush2a	Ush2a_Intron	11	Intron (Ush2a-201/Ush2a, intron 21 of 70)	11
cg15279186	0.000240744	0.00170726	0.0824455	gene:ENSPEMG00000008755	gene:ENSPEMG00000008755_Intron	20	Intron (NA, intron 1 of 3)	20
cg16561874	0.000272228	0.00150714	0.0824455	Unc79	Unc79_Promoter	14	Promoter (<=1kb)	14	CpGisland
cg16882804	0.000257887	0.00107486	0.0824455	Ctnna2	Ctnna2_Intron	3	Intron (Ctnna2-201/Ctnna2, intron 8 of 19)	3	CpGisland
cg17058166	0.000230967	0.000822385	0.0824455	Kcnn2	Kcnn2_Exon	19	Promoter (<=1kb)	19	CpGisland
cg17985457	0.000249963	0.00198824	0.0824455	gene:ENSPEMG00000030557	gene:ENSPEMG00000030557_Intergenic_downstream	10	Distal Intergenic	10
cg18294366	0.000270885	0.00210814	0.0824455	Pctp	Pctp_Intergenic_downstream	8	Distal Intergenic	8
cg18348774	0.000239076	0.000528429	0.0824455	Bnc2	Bnc2_Exon	2	Exon (Bnc2-201/Bnc2, exon 7 of 8)	2
cg18615337	0.000246138	0.000509405	0.0824455	Nfia	Nfia_Promoter	2	Promoter (2-3kb)	2
cg19221572	0.000254518	0.00162987	0.0824455	Cntln	Cntln_Intron	2	Intron (Cntln-201/Cntln, intron 12 of 25)	2
cg20268522	0.000257633	0.000732629	0.0824455	Ncam1	Ncam1_Promoter	7	Promoter (<=1kb)	7	CpGisland
cg20654273	0.000211255	0.00158902	0.0824455	Eri3	Eri3_Intron	2	Intron (Eri3-201/Eri3, intron 8 of 8)	2
cg20781076	0.000270062	-0.000382635	0.0824455
cg21812916	0.000248031	0.000987463	0.0824455	Clpb	Clpb_Intron	1	Intron (Clpb-201/Clpb, intron 6 of 16)	1
cg22419039	0.000237016	0.000853047	0.0824455
cg22754734	0.000212523	0.0018396	0.0824455	Atf6b	Atf6b_Intergenic_downstream	21	Downstream (2-3kb)	21
cg22804239	0.000233898	-0.000913448	0.0824455	Nuf2	Nuf2_Intergenic_downstream	11	Distal Intergenic	11
cg23705797	0.000246042	0.00130662	0.0824455	Lhx2	Lhx2_Intergenic_upstream	4	Distal Intergenic	4
cg23728998	0.000221566	0.00209861	0.0824455
cg24869569	0.000220435	0.00230597	0.0824455	Casz1	Casz1_Intergenic_upstream	2	Distal Intergenic	2
cg27399271	0.000241468	0.00216566	0.0824455	Gtdc1	Gtdc1_Intergenic_downstream	4	Downstream (<1kb)	4
cg22544164	0.000276716	0.000717926	0.0831345	Tle1	Tle1_Exon	2	Promoter (<=1kb)	2
cg11633019	0.000285873	0.00214365	0.0837664	Khdrbs3	Khdrbs3_Intergenic_downstream	20	Distal Intergenic	20
cg18679961	0.000285131	0.00217076	0.0837664	gene:ENSPEMG00000030557	gene:ENSPEMG00000030557_Intergenic_upstream	10	Distal Intergenic	10
cg19376000	0.000288048	0.00179127	0.0837664	Pex14	Pex14_Intron	2	Intron (Pex14-201/Pex14, intron 2 of 7)	2
cg24185526	0.000286616	0.00200276	0.0837664	Wwox	Wwox_Intron	5	Intron (Wwox-201/Wwox, intron 5 of 8)	5
cg26354128	0.000289973	0.00106886	0.0837664	Unc79	Unc79_Promoter	14	Promoter (<=1kb)	14	CpGisland
cg08979438	0.000294101	0.00186817	0.0839336	Map2k5	Map2k5_Exon	7	Exon (Map2k5-201/Map2k5, exon 5 of 22)	7
cg21596965	0.000297256	0.000726531	0.0839336	Nfia	Nfia_Promoter	2	Promoter (2-3kb)	2
cg23474846	0.000295917	0.00196471	0.0839336
cg00416783	0.000306502	0.00150541	0.0848501	Snx10	Snx10_Intergenic_downstream	3	Distal Intergenic	3
cg02611007	0.00037399	0.000812553	0.0848501	Map2k5	Map2k5_Intron	7	Intron (Map2k5-201/Map2k5, intron 19 of 21)	7
cg04557908	0.000314556	0.00123702	0.0848501	Faap20	Faap20_Intergenic_upstream	2	Distal Intergenic	2
cg05320843	0.000376826	0.00270682	0.0848501	Eri3	Eri3_Intron	2	Intron (Eri3-201/Eri3, intron 8 of 8)	2
cg05454894	0.000361512	0.00101201	0.0848501	Nfib	Nfib_Intergenic_downstream	2	Downstream (1-2kb)	2
cg06407466	0.000381038	-0.000441683	0.0848501	Zeb2	Zeb2_Intron	4	Intron (Zeb2-201/Zeb2, intron 1 of 4)	4
cg07028334	0.000354965	0.000897619	0.0848501	Axin2	Axin2_Intergenic_downstream	8	Distal Intergenic	8
cg07105062	0.000335514	0.0017066	0.0848501	Lmo4	Lmo4_Intergenic_upstream	6	Distal Intergenic	6
cg07838451	0.000310885	0.00148538	0.0848501	Cadm1	Cadm1_Intron	7	Intron (Cadm1-201/Cadm1, intron 8 of 8)	7
cg08693303	0.000344811	0.00103719	0.0848501	Tfap2b	Tfap2b_Intron	21	Intron (Tfap2b-202/Tfap2b, intron 6 of 6)	21	CpGisland
cg09141006	0.000355943	0.00123298	0.0848501	Snd1	Snd1_Intron	3	Intron (Snd1-201/Snd1, intron 10 of 23)	3
cg09557545	0.000322841	0.000480905	0.0848501	Meis1	Meis1_Promoter	10	Promoter (2-3kb)	10	CpGisland
cg11110522	0.000363799	0.00214162	0.0848501	Eri3	Eri3_Intron	2	Intron (Eri3-201/Eri3, intron 8 of 8)	2
cg11365967	0.000361963	0.00179249	0.0848501	Casz1	Casz1_Intron	2	Intron (Casz1-201/Casz1, intron 1 of 17)	2
cg12324954	0.000313127	0.000977246	0.0848501	Sall3	Sall3_Intergenic_upstream	19	Distal Intergenic	19
cg12782933	0.000356551	0.000716847	0.0848501
cg12895236	0.000381841	0.00196156	0.0848501	Pex14	Pex14_Intron	2	Intron (Pex14-201/Pex14, intron 2 of 7)	2
cg13472965	0.000328178	0.00170203	0.0848501	Dhx15	Dhx15_Intergenic_downstream	10	Downstream (<1kb)	10
cg14171753	0.000311415	0.00144478	0.0848501	Npas3	Npas3_Intron	14	Intron (Npas3-201/Npas3, intron 5 of 13)	14
cg14186013	0.000379492	0.00278102	0.0848501	Pknox2	Pknox2_Intergenic_upstream	7	Distal Intergenic	7
cg14339272	0.00032779	0.00116759	0.0848501	Foxp4	Foxp4_Intron	21	Intron (Foxp4-201/Foxp4, intron 12 of 15)	21
cg14360468	0.000374924	0.000366358	0.0848501	Polr3b	Polr3b_Intron	18	Intron (Polr3b-201/Polr3b, intron 12 of 27)	18
cg16573309	0.000316931	0.000642951	0.0848501	Nkx2-9	Nkx2-9_Intergenic_downstream	14	Distal Intergenic	14
cg16934808	0.000369487	0.000847578	0.0848501	Pax3	Pax3_Exon	13	Promoter (<=1kb)	13	CpGisland
cg17689098	0.000322272	0.0010478	0.0848501	Tox	Tox_Intron	2	Intron (Tox-201/Tox, intron 1 of 9)	2
cg19574915	0.000324017	0.000520004	0.0848501
cg19812206	0.000330269	0.000613576	0.0848501	Zfhx3	Zfhx3_Intron	5	Intron (Zfhx3-201/Zfhx3, intron 2 of 8)	5
cg19894585	0.000333204	0.00116655	0.0848501	Pou3f2	Pou3f2_Intergenic_downstream	2	Distal Intergenic	2
cg20983910	0.000362161	0.000723272	0.0848501	Sim1	Sim1_Intron	16	Intron (Sim1-201/Sim1, intron 1 of 10)	16
cg21367214	0.00036708	0.00213785	0.0848501	Ptprf	Ptprf_Intron	2	Intron (Ptprf-201/Ptprf, intron 4 of 30)	2
cg22905405	0.000368528	0.00150898	0.0848501	Zadh2	Zadh2_Promoter	19	Promoter (5-6kb)	19
cg24183611	0.000371276	0.00154382	0.0848501	Bcas3	Bcas3_Intron	8	Intron (Bcas3-203/Bcas3, intron 24 of 25)	8
cg24277252	0.000311337	0.00136836	0.0848501	Kcnn2	Kcnn2_Exon	19	Promoter (<=1kb)	19	CpGisland
cg24551749	0.000341646	0.00166762	0.0848501	Calcoco1	Calcoco1_Intergenic_downstream	20	Distal Intergenic	20	CpGisland
cg25337652	0.000369024	0.00155652	0.0848501	4931429L15Rik	4931429L15Rik_Intergenic_upstream	7	Distal Intergenic	7
cg27641089	0.000341333	0.0021298	0.0848501	Khdrbs3	Khdrbs3_Intergenic_downstream	20	Distal Intergenic	20
cg01784688	0.000393728	0.00124071	0.0850704	Foxa1	Foxa1_Intergenic_downstream	14	Distal Intergenic	14	CpGisland
cg04688368	0.000396424	0.00171715	0.0850704	Kcnma1	Kcnma1_Exon	9	Promoter (<=1kb)	9	CpGisland
cg05961447	0.000395229	0.000299416	0.0850704	Lcor	Lcor_Exon	1	Exon (Lcor-201/Lcor, exon 3 of 4)	1
cg06900751	0.000390085	0.00178777	0.0850704	Satb1	Satb1_Intron	21	Intron (Satb1-201/Satb1, intron 8 of 10)	21
cg07081182	0.000393177	0.00178655	0.0850704	Rps6kc1	Rps6kc1_Intron	11	Intron (Rps6kc1-201/Rps6kc1, intron 5 of 13)	11
cg10176312	0.000392775	0.00178975	0.0850704	Bbs9	Bbs9_Intron	7	Intron (Bbs9-201/Bbs9, intron 11 of 21)	7
cg24787338	0.000399952	0.000344293	0.0853397	Ddhd1	Ddhd1_Exon	9	Exon (NA, exon 1 of 4)	9	CpGisland
cg01635604	0.000412219	0.0017612	0.0860476	Btrc	Btrc_Intron	1	Intron (Btrc-201/Btrc, intron 4 of 13)	1
cg15974234	0.000412434	0.00100953	0.0860476	Tcf7l2	Tcf7l2_Intron	1	Intron (Tcf7l2-207/Tcf7l2, intron 4 of 8)	1
cg18247053	0.00041149	0.00145913	0.0860476	Map2k5	Map2k5_Intron	7	Intron (Map2k5-201/Map2k5, intron 19 of 21)	7
cg25558559	0.000410404	0.00286483	0.0860476	Kcnma1	Kcnma1_Intron	9	Intron (Kcnma1-201/Kcnma1, intron 22 of 30)	9
cg23577036	0.000417601	0.0011308	0.0866441	Kiz	Kiz_Intron	4	Intron (Kiz-201/Kiz, intron 12 of 13)	4
cg16310491	0.000425809	0.00210837	0.0873816	gene:ENSPEMG00000028154	gene:ENSPEMG00000028154_Intergenic_upstream	15	Distal Intergenic	15
cg19298873	0.00042503	0.00108799	0.0873816	Tbca	Tbca_Intergenic_upstream	15	Distal Intergenic	15	CpGisland
cg07441704	0.000428237	-0.00115146	0.0874022	Fbn2	Fbn2_Exon	19	Exon (Fbn2-201/Fbn2, exon 21 of 63)	19
cg03123596	0.000435399	0.00134464	0.0874384	Slit3	Slit3_Intron	8	Intron (Slit3-201/Slit3, intron 5 of 35)	8
cg12232760	0.000431225	0.0010165	0.0874384	Vrk1	Vrk1_Intergenic_downstream	14	Distal Intergenic	14
cg20993535	0.000434061	0.000652146	0.0874384	2410131K14Rik	2410131K14Rik_Intergenic_downstream	23	Distal Intergenic	23	CpGisland
cg16167976	0.000439611	0.00109584	0.0878146	Arrdc4	Arrdc4_Intergenic_upstream	1	Distal Intergenic	1
cg03160987	0.000444056	0.00113533	0.0882333	Zfhx3	Zfhx3_Intron	5	Intron (Zfhx3-201/Zfhx3, intron 6 of 8)	5
cg15866851	0.000449492	0.000708371	0.0888432	gene:ENSPEMG00000020040	gene:ENSPEMG00000020040_Intergenic_downstream	1	Distal Intergenic	1
cg15304357	0.000454977	0.00122191	0.0894565	Hoxc11	Hoxc11_Promoter	20	Promoter (<=1kb)	20	CpGisland
cg08767938	0.000463686	0.00104991	0.090694	Nfe2l3	Nfe2l3_Intergenic_upstream	3	Distal Intergenic	3
cg01619693	0.000483383	0.00158119	0.091856	Insig2	Insig2_Intergenic_downstream	11	Distal Intergenic	11
cg01989428	0.000496328	-0.00128722	0.091856	Pax3	Pax3_Exon	13	Exon (Pax3-201/Pax3, exon 3 of 9)	13	CpGisland
cg08070801	0.000489697	0.00126234	0.091856	Ercc6	Ercc6_Intron	9	Intron (Ercc6-201/Ercc6, intron 6 of 20)	9
cg08831341	0.00048673	0.0023597	0.091856	Tcf4	Tcf4_Intron	19	Intron (Tcf4-201/Tcf4, intron 4 of 17)	19	CpGisland
cg17115241	0.000496532	0.00152065	0.091856	Khdrbs3	Khdrbs3_Intergenic_downstream	20	Distal Intergenic	20
cg17313306	0.000494284	0.000601376	0.091856	Myo18a	Myo18a_Intron	8	Intron (Myo18a-201/Myo18a, intron 39 of 40)	8
cg20140365	0.000480263	0.000237304	0.091856	Chic2	Chic2_Intron	10	Intron (Chic2-201/Chic2, intron 3 of 5)	10
cg20757950	0.000477149	0.00187597	0.091856	BC052040	BC052040_Intron	4	Intron (BC052040-201/BC052040, intron 5 of 10)	4
cg22224906	0.000481424	0.0020522	0.091856	gene:ENSPEMG00000030557	gene:ENSPEMG00000030557_Intergenic_upstream	10	Distal Intergenic	10
cg23526824	0.000494309	0.00111778	0.091856	Thra	Thra_Exon	8	Exon (Thra-201/Thra, exon 8 of 10)	8
cg25265146	0.000480581	0.000896924	0.091856	Tcf7l2	Tcf7l2_Exon	1	Exon (Tcf7l2-201/Tcf7l2, exon 14 of 15)	1
cg07937245	0.000500665	-0.000132999	0.0921665
cg14884775	0.00051205	-0.00228083	0.0938026	Galr1	Galr1_Intergenic_downstream	19	Distal Intergenic	19
cg14160701	0.000514694	0.00165741	0.0938292	Six3	Six3_Intergenic_upstream	22	Distal Intergenic	22
cg00915004	0.00052697	0.00221323	0.094894	Vti1a	Vti1a_Intron	1	Intron (Vti1a-203/Vti1a, intron 5 of 7)	1
cg08041498	0.000530642	0.00195498	0.094894	Nans	Nans_Intergenic_upstream	2	Distal Intergenic	2
cg09311036	0.000529151	0.00295139	0.094894	Thrb	Thrb_Intergenic_upstream	9	Distal Intergenic	9
cg12045717	0.000524466	0.00190359	0.094894	Gsx2	Gsx2_Promoter	10	Promoter (4-5kb)	10
cg13864660	0.000533592	0.000850122	0.0949693
cg02268145	0.000551847	0.00012504	0.0953239	Hoxd9	Hoxd9_Promoter	4	Promoter (<=1kb)	4	CpGisland
cg05296643	0.000548495	0.000499815	0.0953239	Hoxc8	Hoxc8_Intergenic_downstream	20	Distal Intergenic	20	CpGisland
cg06293906	0.000553353	0.00136135	0.0953239	Smg6	Smg6_Intron	8	Intron (Smg6-201/Smg6, intron 12 of 18)	8
cg06321925	0.000547676	0.00118964	0.0953239	Nr6a1	Nr6a1_Intron	4	Intron (Nr6a1-201/Nr6a1, intron 3 of 10)	4
cg15513826	0.000548179	0.00125246	0.0953239	Adamtsl1	Adamtsl1_Intron	2	Intron (Adamtsl1-201/Adamtsl1, intron 9 of 27)	2
cg18010822	0.000545475	0.00143797	0.0953239	Pou4f2	Pou4f2_Exon	5	Promoter (<=1kb)	5	CpGisland
cg20144227	0.000545058	-0.000913505	0.0953239	Cacna1d	Cacna1d_Exon	9	Exon (Cacna1d-202/Cacna1d, exon 40 of 48)	9
cg00988711	0.00056267	0.00101362	0.0964864	Mrm1	Mrm1_Intergenic_downstream	8	Distal Intergenic	8
cg01784199	0.000581872	0.000358612	0.0965125	Dnajb4	Dnajb4_Promoter	6	Promoter (<=1kb)	6
cg07174525	0.000575093	-0.00148622	0.0965125	Gria3	Gria3_Exon	X	Exon (Gria3-202/Gria3, exon 14 of 15)	24
cg09846548	0.000583382	0.00138205	0.0965125	Ddx5	Ddx5_Exon	8	Exon (Ddx5-201/Ddx5, exon 12 of 13)	8
cg14048083	0.000578806	0.00134701	0.0965125	Lmo4	Lmo4_Intergenic_upstream	6	Distal Intergenic	6
cg15377518	0.000575668	0.000667882	0.0965125
cg16918277	0.00057385	0.00166398	0.0965125	Nrxn3	Nrxn3_Intron	14	Intron (Nrxn3-201/Nrxn3, intron 19 of 19)	14
cg23646867	0.000581086	0.000807996	0.0965125	Foxp4	Foxp4_Intron	21	Intron (Foxp4-201/Foxp4, intron 12 of 15)	21	CpGisland
cg24320215	0.000576461	0.00248564	0.0965125
cg00784860	0.000602079	0.000402535	0.0975953	Emsy	Emsy_Exon	1	Exon (Emsy-201/Emsy, exon 3 of 19)	1
cg03382217	0.000606519	0.00244522	0.0975953	Bcl11b	Bcl11b_Intergenic_downstream	14	Distal Intergenic	14
cg08372486	0.000599631	0.00154937	0.0975953	Son	Son_Exon	12	Exon (Son-203/Son, exon 8 of 8)	12
cg12050067	0.000600916	0.00119477	0.0975953	Tfap2b	Tfap2b_Intron	21	Intron (Tfap2b-202/Tfap2b, intron 2 of 6)	21
cg16809235	0.000607251	0.000731279	0.0975953	Foxg1	Foxg1_Promoter	14	Promoter (4-5kb)	14
cg18448622	0.000601106	0.00195631	0.0975953	Ptprf	Ptprf_Intron	2	Intron (Ptprf-201/Ptprf, intron 4 of 30)	2
cg21633612	0.000608119	0.000973134	0.0975953	Vash1	Vash1_Intergenic_upstream	14	Distal Intergenic	14
cg05734643	0.000618412	0.000631635	0.0981987	Casz1	Casz1_Intergenic_upstream	2	Distal Intergenic	2
cg08166269	0.000618523	0.00149683	0.0981987	Ubr3	Ubr3_Intron	4	Intron (Ubr3-201/Ubr3, intron 23 of 39)	4
cg24002939	0.000619724	0.00110055	0.0981987	Tfap2b	Tfap2b_Intron	21	Intron (Tfap2b-202/Tfap2b, intron 2 of 6)	21
cg09578221	0.000622573	0.000836749	0.0982357	Ctnna2	Ctnna2_Exon	3	Exon (Lrrtm1-201/Lrrtm1, exon 1 of 1)	3	CpGisland
cg03053374	0.0006302	0.000709886	0.0983883	Cdc6	Cdc6_Intergenic_downstream	8	Distal Intergenic	8
cg09673208	0.000633831	0.00115265	0.0983883	Tenm4	Tenm4_Intergenic_upstream	1	Distal Intergenic	1	CpGisland
cg16081302	0.000635918	0.00172056	0.0983883	Cd83	Cd83_Intergenic_downstream	5	Distal Intergenic	5
cg19529849	0.000630707	0.00116837	0.0983883	Celf4	Celf4_Exon	19	Promoter (<=1kb)	19	CpGisland
cg22207842	0.000636639	0.000472616	0.0983883	Nkx2-9	Nkx2-9_Exon	14	Exon (NA, exon 1 of 4)	14
cg06582507	0.000639488	0.00365749	0.0984235	Csnk1g3	Csnk1g3_Intergenic_downstream	19	Distal Intergenic	19
cg25909970	0.000646859	0.0011693	0.0991516	Tfap2b	Tfap2b_Intron	21	Intron (Tfap2b-202/Tfap2b, intron 2 of 6)	21
cg07483830	0.00065041	0.00154006	0.0992907	Foxp4	Foxp4_Intron	21	Intron (Foxp4-201/Foxp4, intron 12 of 15)	21	CpGisland
cg01047058	0.00066908	0.00144622	0.099967	Prdm13	Prdm13_Promoter	2	Promoter (2-3kb)	2
cg03874199	0.000657928	0.000425154	0.099967
cg05968022	0.000663687	0.00119573	0.099967	Cxxc5	Cxxc5_Intergenic_upstream	19	Distal Intergenic	19	CpGisland
cg06656085	0.000677344	0.00114186	0.099967	Wdr25	Wdr25_Intron	14	Intron (Wdr25-201/Wdr25, intron 1 of 5)	14
cg12693893	0.000673634	0.000333756	0.099967	Nog	Nog_Intergenic_downstream	8	Distal Intergenic	8	CpGisland
cg21877430	0.000672226	0.00277087	0.099967	Esrrg	Esrrg_Intron	11	Intron (Esrrg-201/Esrrg, intron 5 of 6)	11
cg22019938	0.000678798	0.00169051	0.099967	Foxp1	Foxp1_Intron	3	Intron (Foxp1-201/Foxp1, intron 1 of 15)	3
cg26647139	0.000668902	0.000531151	0.099967	Cadm1	Cadm1_Promoter	7	Promoter (<=1kb)	7	CpGisland
cg27564378	0.000673092	0.000319373	0.099967	Trps1	Trps1_Exon	20	Exon (Trps1-202/Trps1, exon 2 of 6)	20

## Sheet: all - gene list fdr lt 0.1
Mvb12b
Rgs6
Cdh23
Dgkb
Map3k5
Grhl2
Pou4f1
Erbb4
Pou3f1
Cadm1
S100a1
Arap3
Ptbp2
Smurf2
Foxo6
Tmem182
Pbx1
Sptbn1
Auts2
Tshz3
Gap43
Dcn
Calcoco1
Pax2
Car10
Ntm
Marchf3
St8sia3
Arhgap15
Cadps
Add1
Insc
Clk2
Fbln1
gene:ENSPEMG00000031211
Bcor
Fgf8
Kcnma1
Mrm1
Orc5
Prdm13
Kiz
Pikfyve
Hoxc8
Uncx
Dnm1
Pbx3
Faxc
Foxp1
Ralgapa2
Gpd2
Hand2
Six1
Foxg1
Mitf
Tmem33
Bcl11b
Tox
Tcf21
Irx6
gene:ENSPEMG00000030867
Tmco5
Tshz2
Cyp7b1
Igbp1b
4931429L15Rik
Gsx2
Fbxl17
Lnpk
Pknox2
Atp5g3
Rora
Hoxd9
Macrod1
Barhl2
Tfap2a
Ap3b1
Shox2
Nol4
Efna5
Map2k5
Rps24
Sox2
Foxp4
Hoxa11
Zfp703
Ccdc93
Satb1
Bcat1
Cyld
Ctnna2
Cltc
Pramef8
Iqch
Cntln
gene:ENSPEMG00000012239
Nfe2l2
gene:ENSPEMG00000008696
Ngdn
Foxp2
Tbca
Hoxd10
Hs3st3a1
Zic4
Adgrb2
Ebf2
Zeb2
Zbtb20
Tle3
Tsc22d1
Acvr1b
Gata3
Zbtb34
Skap1
Dnah6
Lmo4
Mef2c
Prdm12
Bcl6
Ctnna3
Pax7
Macroh2a1
Atoh1
Sdccag8
Clasrp
Fam78b
Ptpre
Bnc2
Tardbp
Dph6
Tcf7l2
Tmf1
Mpped2
gene:ENSPEMG00000029575
Zfp618
Bmp4
Gpr26
Nrxn3
Pou4f2
Tenm2
Zfhx3
Lmo1
Faap20
Hsfy2
Eri3
Tbx18
Zfp536
Zfp423
Psmg4
Gdf11
Ano4
Dpf3
Rgs7bp
Casz1
Ttc32
Tspan9
Tshz1
Nkx1-1
Chd4
Ankrd44
Smad2
Fezf2
Phox2b
gene:ENSPEMG00000025451
Slc35c2
Nlgn1
Mmp9
Mmp2
gene:ENSPEMG00000027463
Cdkn3
Foxa2
Efnb1
Mmp20
Csnk1g3
Ebf3
Ush2a
Dach1
Agap1
Dpp4
Astn2
Pkn2
Lrmda
Zic1
Micall2
Sp6
Mdga1
Phc2
Duox1
gene:ENSPEMG00000020040
Ptdss2
Hoxb8
Pax6
Sall3
Gtdc1
gene:ENSPEMG00000007894
Galr1
Mmp16
Plxnc1
Mrps9
Adgrv1
Oga
Pcbd2
Fezf1
Inhba
Zfpm2
Mpped1
Cxxc5
Zdhhc14
Ikzf2
Gk2
Gbx2
Ddx31
Irx1
Minar2
Pex2
Msi2
Cep83
Gbe1
Pax9
Ldb3
Chn1
Tbx5
Tgm3
Cdca7
Atp9b
Sema6d
Hdac9
Rarb
Septin9
Prkg1
Arl15
Uri1
Zfp608
Triqk
Thrb
Nkx2-2
Otx2
Neurod6
Tnrc6a
Celf4
Htr3b
Id4
Pard3b
Plxna4
Nav2
Meis2
Erap1
Ppfibp2
Prdm6
Ubr3
Ppp2r5c
Slc10a7
Rgs12
Mgmt
Rbbp8
gene:ENSPEMG00000030557
Spred2
Ewsr1
Pcbp3
Frmpd3
Tle1
Irx3
Kcna1
Lmo3
Nrxn1
Trpm3
Pcdh1
Gls
gene:ENSPEMG00000028154
Slc38a10
gene:ENSPEMG00000029876
Gm21976
Tlx3
Ndufa4
Gpr84
Pcdh7
Camta1
Tox3
Itga4
Ostm1
Cep162
Slc1a3
Ppargc1a
Sp8
Vrk1
Npas3
Srbd1
Scube3
Pax5
Kctd15
1700008P02Rik
Tenm3
Ptprf
Kcnh7
Zmiz1
Ephb2
Cpeb2
Sall4
Pou3f2
Glis3
Six3
Pcdhac2
Rab11fip2
Btrc
Esrrg
Sp9
Grm8
Sox14
Aqp4
Hoxd3
Vash1
Slc12a1
Zic3
Tmem114
Fbxl7
Srrm1
Mid1
Lingo1
Actrt3
Zfp644
Gli2
Lhx2
Nfe2l3
Ebf1
Pou4f3
Unc79
Clint1
Skor2
Prkd1
Dnah8
Hlx
Cd83
Ptprm
Arrdc4
Rps6kc1
Nfia
Cdk14
Amfr
Nkx2-9
Dennd1a
Rab28
Zfp217
Rrp15
Zfp462
Camk2g
Robo1
Fto
Mafb
Il1rap
Rbfox3
Msx2
Acaca
Ptgs1
Kctd4
Mms22l
Pctp
Usp25
Ola1
Txnrd2
Wwp2
Mtx2
Pex14
Jazf1
Hoxb9
Ttc34
Kirrel3
Kcnn2
Lcorl
Stk35
Klhl29
Nr2e1
gene:ENSPEMG00000027258
Tmem174
Lbx1
Pebp4
Rnf220
Ptprt
Emx2
gene:ENSPEMG00000024422
Crebbp
Klhl32
Slc6a9
Dusp16
Ryk
Them7
Nr4a2
Zfp521
Pax3
Hoxc11
Sim1
Esrrb
Chd3
Tmem51
Fgf12
Slit3
Rragc
Trp53bp1
Ednra
Mipol1
Lrrn1
Ccdc171
Drd4
Morc4
Runx1
Ppp2r2b
Pcdh10
Drd1
Ntng1
Klf12
Fam155a
Bcl11a
Cadm2
Sall1
Pik3c3
Aktip
Slc4a10
Hes1
Tead1
Rfx3
Ssbp3
Zadh2
Nox3
Myo5b
Nfix
Brinp1
Elf5
Ctif
Dlx6
Hnrnpab
Insig2
Zic2
Zfp609
Phf2
Nr6a1
Mn1
Dock7
Haao
Slitrk1
Ddhd1
Irx4
Dscaml1
Ube4a
Cux1
Arih1
Cryba4
Gpr137
Ric8b
Srsf11
Onecut1
Hoxa1
Calb2
Evx2
Susd4
gene:ENSPEMG00000013711
Pafah1b1
Sez6
Nrip1
gene:ENSPEMG00000012574
Naa11
Spata17
Cep112
gene:ENSPEMG00000025076
Vps13b
Ascl1
Megf11
Asic2
Zfc3h1
Dync1i2
Ptprd
Slc35f3
Sp4
Klhl1
Khdrbs3

## Sheet: CpG distribution in chromosomes
Chromosome	total_CpGs	significant_CpGs	non_significant_CpGs	ratio	expected_significant_CpGs	expected_non_significant_CpGs	deviation	direction	p_value	p_adj	is_significant	% CpGs (P<0.05, FDR<0.1)	Log
1	2984	74	2910	0.0247989	96.4635	2887.54	-22.4635	Lower	0.0138091	0.0662837	FALSE	2.47989	1.17859
2	2878	98	2780	0.0340514	93.0369	2784.96	4.96313	Higher	0.57866	0.867991	FALSE	3.40514	0.061485
3	1508	55	1453	0.0364721	48.749	1459.25	6.25101	Higher	0.331498	0.530396	FALSE	3.64721	0.2754
4	2917	129	2788	0.0442235	94.2976	2822.7	34.7024	Higher	0.000258549	0.00310259	TRUE	4.42235	2.50828
5	1547	58	1489	0.0374919	50.0097	1496.99	7.99026	Higher	0.236901	0.473802	FALSE	3.74919	0.324403
6	1249	32	1217	0.0256205	40.3763	1208.62	-8.37632	Lower	0.190359	0.456862	FALSE	2.56205	0.340215
7	1469	66	1403	0.0449285	47.4882	1421.51	18.5118	Higher	0.00782782	0.0626226	FALSE	4.49285	1.20327
8	1908	46	1862	0.024109	61.6798	1846.32	-15.6798	Lower	0.0375587	0.150235	FALSE	2.4109	0.823229
9	1398	44	1354	0.0314735	45.193	1352.81	-1.19303	Lower	0.938188	0.978979	FALSE	3.14735	0.0092267
10	1207	45	1162	0.0372825	39.0186	1167.98	5.98141	Higher	0.317971	0.530396	FALSE	3.72825	0.2754
11	846	21	825	0.0248227	27.3486	818.651	-6.34857	Lower	0.236417	0.473802	FALSE	2.48227	0.324403
12	552	19	533	0.0344203	17.8445	534.156	1.15554	Higher	0.715829	0.917406	FALSE	3.44203	0.0374384
13	471	19	452	0.0403397	15.226	455.774	3.77402	Higher	0.293915	0.530396	FALSE	4.03397	0.2754
14	1168	40	1128	0.0342466	37.7578	1130.24	2.24216	Higher	0.672927	0.917406	FALSE	3.42466	0.0374384
15	800	27	773	0.03375	25.8615	774.138	1.13847	Higher	0.761375	0.917406	FALSE	3.375	0.0374384
16	357	11	346	0.0308123	11.5407	345.459	-0.54071	Lower	1	1	FALSE	3.08123	0
17	344	10	334	0.0290698	11.1205	332.88	-1.12046	Lower	0.878034	0.978979	FALSE	2.90698	0.0092267
18	364	10	354	0.0274725	11.767	352.233	-1.767	Lower	0.764505	0.917406	FALSE	2.74725	0.0374384
19	1136	46	1090	0.040493	36.7234	1099.28	9.27662	Higher	0.12258	0.367741	FALSE	4.0493	0.434457
20	1004	19	985	0.0189243	32.4562	971.544	-13.4562	Lower	0.0137464	0.0662837	FALSE	1.89243	1.17859
21	799	26	773	0.0325407	25.8292	773.171	0.170792	Higher	0.919267	0.978979	FALSE	3.25407	0.0092267
22	480	8	472	0.0166667	15.5169	464.483	-7.51692	Lower	0.050025	0.171514	FALSE	1.66667	0.765699
23	584	25	559	0.0428082	18.8789	565.121	6.12108	Higher	0.154583	0.412222	FALSE	4.28082	0.384869
X	1077	11	1066	0.0102136	34.8161	1042.18	-23.8161	Lower	2.55771e-06	6.13852e-05	TRUE	1.02136	4.21194
All	29047	939	28108	0.757032	939	28108
