# Supplementary material for: Parental kinship influences global methylation and epigenetic age estimation in Peromyscus
Source: Genetics. 2025 Dec 29;232(3):iyaf281. doi: 10.1093/genetics/iyaf281 (PMC13017600; doi:10.1093/genetics/iyaf281)
Supplement: iyaf281_Supplementary_Data [file iyaf281_supplementary_data.zip › Supplementary_Table_S5_GENETICS-2025-308888.xlsx]

## Sheet: Table S5
seqnames	WindowStart	WindowEnd	FDR_Window	n_sig_in_window	Driver_Genes	All_Genes_In_Window
7	86000000	88000000	1.16382510344024e-6	10	Zic4; Zic1	Zic1; Zic4; Plscr5
10	68000000	70000000	1.90216e-4	5	Gsx2	Gsx2; C530008M17Rik; Clock; Kit
3	90000000	92000000	0.00154267	5	Ctnna2	Ctnna2; Lrrtm1
7	42000000	44000000	0.00314477	9	Cadm1	Cadm1; Zbtb16; Nxpe2; Usp28; Htr3a; Htr3b; Rexo2
2	164000000	166000000	0.0124577	10	Tardbp; Casz1	Pex14; Casz1; Ubiad1; Ube4b; Kif1b; Pik3cd; Tardbp; Mtor
	seqnames: Chromosome number.
Columns:	WindowStart / WindowEnd: Genomic coordinates (bp) of the significant window.
	FDR_Window: False Discovery Rate adjusted p-value for enrichment (Hypergeometric test).
	n_sig_in_window: Number of relatedness-associated CpGs in the window.
	Driver_Genes: Genes located in the immediate vicinity of the significant CpGs driving the enrichment (e.g., Zic1, Gsx2).
	All_Genes_In_Window: All genes located within the 2 Mb window.
